# Supplementary material for: Crystal structure of N,N′-bis­(diiso­propyl­phosphan­yl)-4-methyl­pyridine-2,6-di­amine
Source: Acta Crystallogr Sect E Struct Rep Online. 2014 Aug 1;70(Pt 9):o889–90. doi: 10.1107/S1600536814010976 (PMC4186153; doi:10.1107/S1600536814010976)
Supplement: Supplementary file 1 [file e-70-0o889-sup1.cif]

##############################################################################
#                                                                            #
# This CIF contains the data in a paper accepted for publication in          #
# Acta Crystallographica Section E. It conforms to the requirements of       #
# Notes for Authors for Acta Crystallographica Section E, and has been       #
# peer reviewed under the auspices of the IUCr Commission on Journals.       #
#                                                                            #
# Full details of the Crystallographic Information File format               #
# are given in the paper "The Crystallographic Information File (CIF):       #
# a New Standard Archive File for Crystallography" by S. R. Hall, F. H.      #
# Allen and I. D. Brown [Acta Cryst. (1991), A47, 655-685].                  #
#                                                                            #
# The current version of the core CIF dictionary is obtainable from          #
# ftp://ftp.iucr.org/pub/cif_core.dic.                                       #
#                                                                            #
# Software is freely available for graphical display of the structure(s)     #
# in this CIF. For information consult the CIF software page                 #
# http://www.iucr.org/resources/cif/software.                                #
#                                                                            #
# This file may be used for bona fide research purposes within the           #
# scientific community so long as proper attribution is given to the journal # 
# article from which it was obtained.                                        #
#                                                                            #
##############################################################################
data_global
_audit_creation_method     'Jana2006 Version : 24/09/2013'
_journal_date_recd_electronic     2014-04-12
_journal_date_accepted     2014-04-13
_journal_name_full     'Acta Crystallographica, Section E'
_journal_year     2014
_journal_volume     70
_journal_issue      9
_journal_page_first     o889
_journal_page_last     o890
_journal_paper_category     HO
_journal_paper_doi     10.1107/S1600536814010976
_journal_coeditor_code     SU0004
_publ_contact_author_name     'Matthias Weil'
_publ_contact_author_address
;
Institute for Chemical Technologies and Analytics
Division of Structural Chemistry
Vienna University of Technology
Getreidemarkt 9/164-SC
A-1060 Vienna
Austria
;
_publ_contact_author_email     mweil@mail.zserv.tuwien.ac.at
_publ_contact_author_fax     ?
_publ_contact_author_phone     ?
_publ_section_title
;
Crystal structure of
<i>N</i>,<i>N</i>'-bis(diisopropylphosphanyl)-4-methylpyridine-2,6-diamine
;
_publ_section_title_footnote     .
loop_
    _publ_author_name
    _publ_author_footnote
    _publ_author_address
    'St\"oger, Berthold' .
;
Institute for Chemical Technologies and Analytics
Division of Structural Chemistry
Vienna University of Technology
Getreidemarkt 9/164-SC
A-1060 Vienna
Austria
;
    'Weil, Matthias' .
;
Institute for Chemical Technologies and Analytics
Division of Structural Chemistry
Vienna University of Technology
Getreidemarkt 9/164-SC
A-1060 Vienna
Austria
;
    'Bichler, Bernhard' .
;
Institute of Applied Synthetic Chemistry
Vienna University of Technology
Getreidemarkt 9/163
A-1060 Vienna
Austria
;
    'Eder, Wolfgang' .
;
Institute of Applied Synthetic Chemistry
Vienna University of Technology
Getreidemarkt 9/163
A-1060 Vienna
Austria
;
    'Kirchner, Karl' .
;
Institute of Applied Synthetic Chemistry
Vienna University of Technology
Getreidemarkt 9/163
A-1060 Vienna
Austria
;
data_I
_database_code_depnum_ccdc_archive     'CCDC 1004282'
_chemical_name_systematic
;
<i>N</i>,<i>N</i>'-Bis(diisopropylphosphanyl)-4-methylpyridine-2,6-diamine
;
_chemical_name_common     ?
_chemical_formula_moiety     'C18 H35 N3 P2'
_chemical_formula_sum     'C18 H35 N3 P2'
_chemical_formula_structural     ?
_chemical_formula_analytical     ?
_chemical_formula_iupac     'C18 H35 N3 P2'
_chemical_formula_weight     355.4
_chemical_melting_point     ?
_symmetry_cell_setting     orthorhombic
_symmetry_space_group_name_H-M     'P b c a'
_symmetry_space_group_name_Hall     '-P 2ac 2ab'
loop_
    _symmetry_equiv_pos_site_id
    _symmetry_equiv_pos_as_xyz
    1 x,y,z
    2 -x+1/2,-y,z+1/2
    3 -x,y+1/2,-z+1/2
    4 x+1/2,-y+1/2,-z
    5 -x,-y,-z
    6 x+1/2,y,-z+1/2
    7 x,-y+1/2,z+1/2
    8 -x+1/2,y+1/2,z
loop_
    _space_group_symop_id
    _space_group_symop_operation_xyz
    1 x,y,z
    2 -x+1/2,-y,z+1/2
    3 -x,y+1/2,-z+1/2
    4 x+1/2,-y+1/2,-z
    5 -x,-y,-z
    6 x+1/2,y,-z+1/2
    7 x,-y+1/2,z+1/2
    8 -x+1/2,y+1/2,z
_cell_length_a     14.3394(12)
_cell_length_b     10.0089(16)
_cell_length_c     29.562(3)
_cell_angle_alpha     90
_cell_angle_beta     90
_cell_angle_gamma     90
_cell_volume     4242.9(9)
_cell_formula_units_Z     8
_cell_measurement_reflns_used     9974
_cell_measurement_theta_min     2.5
_cell_measurement_theta_max     30
_cell_measurement_temperature     100
_cell_special_details     ?
_exptl_crystal_description     plate
_exptl_crystal_colour     'translucent colourless'
_exptl_crystal_size_max     0.70
_exptl_crystal_size_mid     0.28
_exptl_crystal_size_min     0.04
_exptl_crystal_size_rad     ?
_exptl_crystal_density_diffrn     1.1125
_exptl_crystal_density_meas     ?
_exptl_crystal_density_method     ?
_exptl_crystal_F_000     1552
_exptl_absorpt_coefficient_mu     0.209
_exptl_absorpt_correction_type     multi-scan
_exptl_absorpt_process_details
;
(<i>SADABS</i>; Bruker, 2013)
;
_exptl_absorpt_correction_T_min     0.93
_exptl_absorpt_correction_T_max     0.99
_exptl_special_details
;
Spectroscopic data for the title compound:
^1^H-NMR (400 MHz, CDCl~3~) 6.34 (s, 2H), 4.88 (bs, 2H), 2.18 (s, 3H),
1.87--1.60 (m, 4H), 1.15--0.92 (m, 24H). ^31^P NMR (162 MHz, CDCl~3~) 55.65.
^13^C-NMR (63 MHz, CDCl~3~) 156.59 (d, <i>J</i> = 21.9 Hz), 153.94
(<i>s</i>), 99.14 (d, <i>J</i> = 19.7 Hz), 26.27 (d, <i>J</i> = 11.4 Hz),
21.80 (d, <i>J</i> = 15.3 Hz), 18.46 (d, <i>J</i> = 19.7 Hz), 17.18 (d,
<i>J</i> = 7.9 Hz).
;
_diffrn_ambient_temperature     100
_diffrn_radiation_type     'Mo K\a'
_diffrn_radiation_wavelength     0.71073
_diffrn_radiation_source     'X-ray tube'
_diffrn_radiation_monochromator     graphite
_diffrn_measurement_device_type     'Bruker APEXII CCD'
_diffrn_measurement_device     'four-cycle diffractometer'
_diffrn_measurement_method     '\w and \f scans'
_diffrn_detector_area_resol_mean     ?
_diffrn_reflns_number     149837
_diffrn_reflns_av_R_equivalents     0.0664
_diffrn_reflns_theta_min     1.38
_diffrn_reflns_theta_max     30.14
_diffrn_reflns_theta_full     30.14
_diffrn_measured_fraction_theta_max     1
_diffrn_measured_fraction_theta_full     1
_diffrn_reflns_limit_h_min     -20
_diffrn_reflns_limit_h_max     20
_diffrn_reflns_limit_k_min     -14
_diffrn_reflns_limit_k_max     14
_diffrn_reflns_limit_l_min     -41
_diffrn_reflns_limit_l_max     41
_diffrn_reflns_reduction_process     ?
_diffrn_standards_number     ?
_diffrn_standards_interval_count     ?
_diffrn_standards_interval_time     ?
_diffrn_standards_decay_%     ?
loop_
    _diffrn_standard_refln_index_h
    _diffrn_standard_refln_index_k
    _diffrn_standard_refln_index_l
    ? ? ?
loop_
    _refln_index_h
    _refln_index_k
    _refln_index_l
    _refln_observed_status
    _refln_F_squared_meas
    _refln_F_squared_calc
    0 0 4 o 4835.57 5049.87
    0 0 6 o 859.60 954.90
    0 0 8 o 2047.43 2109.24
    0 0 10 o 11238.40 10984.00
    0 0 12 o 13458.80 13579.20
    0 0 14 o 63.94 136.35
    0 0 16 o 7025.05 7651.05
    0 0 18 o 4188.86 4125.41
    0 0 20 o 4956.43 4471.96
    0 0 22 o 4804.52 4884.48
    0 0 24 < 3.70 10.24
    0 0 26 < -3.45 19.60
    0 0 28 o 2677.75 2568.89
    0 0 30 o 1086.80 1153.49
    0 0 32 o 1431.15 1437.02
    0 0 34 o 8404.46 8274.56
    0 0 36 o 944.74 863.42
    0 0 38 < 83.41 88.04
    0 0 40 o 3590.33 3138.48
    0 2 0 o 413.85 425.85
    0 2 1 o 32500.70 33268.40
    0 2 2 o 113598.00 116899.00
    0 2 3 o 52249.20 51618.00
    0 2 4 o 4770.88 4488.30
    0 2 5 o 245.43 236.68
    0 2 6 o 90.68 94.34
    0 2 7 o 10683.60 10032.50
    0 2 8 o 1259.04 1211.18
    0 2 9 o 3638.01 3754.37
    0 2 10 o 37.58 39.19
    0 2 11 o 1479.20 1569.00
    0 2 12 o 10361.10 9579.68
    0 2 13 o 11178.80 9984.37
    0 2 14 o 235.45 132.31
    0 2 15 o 12268.10 12650.20
    0 2 16 o 1472.55 1286.43
    0 2 17 o 125.92 79.76
    0 2 18 o 1419.33 1395.95
    0 2 19 o 7408.96 7332.72
    0 2 20 o 2467.56 2322.26
    0 2 21 o 1088.77 1037.53
    0 2 22 o 1536.86 1428.93
    0 2 23 o 210.07 160.54
    0 2 24 o 1813.58 1801.77
    0 2 25 o 6703.24 6766.30
    0 2 26 o 491.96 478.20
    0 2 27 < -23.29 1.52
    0 2 28 o 92.28 82.00
    0 2 29 < 19.59 1.87
    0 2 30 o 3257.68 3232.20
    0 2 31 o 3001.78 3019.70
    0 2 32 o 656.19 585.81
    0 2 33 o 673.20 576.70
    0 2 34 o 208.22 215.92
    0 2 35 < 41.64 5.60
    0 2 36 o 113.47 110.88
    0 2 37 o 3537.23 3238.58
    0 2 38 o 567.85 490.60
    0 2 39 o 93.27 90.79
    0 2 40 o 96.35 123.49
    0 2 41 o 465.59 498.79
    0 4 0 o 12225.20 13061.00
    0 4 1 o 1215.91 1119.03
    0 4 2 o 944.62 839.77
    0 4 3 o 29151.90 27577.30
    0 4 4 o 101.28 197.22
    0 4 5 o 7688.39 7498.68
    0 4 6 o 6137.48 6257.07
    0 4 7 o 1634.07 1255.05
    0 4 8 < 2.96 1.79
    0 4 9 o 233.60 164.67
    0 4 10 o 1412.67 1116.25
    0 4 11 o 429.86 346.36
    0 4 12 o 5175.98 5830.27
    0 4 13 o 271.17 277.53
    0 4 14 o 2091.29 2414.87
    0 4 15 o 1294.77 1219.01
    0 4 16 o 3432.63 3559.73
    0 4 17 o 1385.32 1471.53
    0 4 18 o 1932.60 1968.35
    0 4 19 o 1649.47 1524.14
    0 4 20 o 2298.27 2237.49
    0 4 21 < 14.54 19.11
    0 4 22 o 7507.03 7548.71
    0 4 23 < 15.52 4.70
    0 4 24 o 658.16 696.51
    0 4 25 o 338.45 416.77
    0 4 26 o 908.76 926.62
    0 4 27 o 2092.15 1996.78
    0 4 28 o 792.83 849.11
    0 4 29 o 1049.22 1135.90
    0 4 30 o 538.41 563.25
    0 4 31 o 1818.51 1771.04
    0 4 32 o 305.18 305.30
    0 4 33 < 56.30 46.36
    0 4 34 o 2480.99 2342.65
    0 4 35 o 686.75 632.55
    0 4 36 < 66.41 23.17
    0 4 37 o 684.78 643.65
    0 4 38 o 364.20 355.62
    0 4 39 o 454.14 437.29
    0 6 0 o 8314.64 8564.94
    0 6 1 o 12193.10 12810.90
    0 6 2 o 167.56 217.07
    0 6 3 o 3902.16 4268.23
    0 6 4 o 741.33 782.50
    0 6 5 o 673.32 718.12
    0 6 6 o 32.53 54.10
    0 6 7 o 4724.44 4721.63
    0 6 8 o 1269.88 1283.11
    0 6 9 o 298.16 255.30
    0 6 10 o 2344.48 2304.58
    0 6 11 < 9.98 1.39
    0 6 12 o 311.71 409.14
    0 6 13 o 5755.79 5711.16
    0 6 14 o 1418.46 1515.48
    0 6 15 o 2051.99 2390.75
    0 6 16 o 1176.12 1203.73
    0 6 17 o 551.22 613.16
    0 6 18 o 387.48 509.57
    0 6 19 o 2875.00 2866.48
    0 6 20 o 8924.51 8806.20
    0 6 21 o 10136.40 9696.74
    0 6 22 o 746.62 713.94
    0 6 23 o 2319.34 2190.20
    0 6 24 o 76.02 29.44
    0 6 25 < -9.61 17.02
    0 6 26 o 322.55 309.79
    0 6 27 < 51.50 75.12
    0 6 28 < -23.66 20.20
    0 6 29 o 279.68 327.47
    0 6 30 o 225.59 248.02
    0 6 31 < 5.05 0.26
    0 6 32 o 249.24 308.56
    0 6 33 o 2737.87 2581.73
    0 6 34 o 922.19 935.82
    0 6 35 o 1096.90 1021.34
    0 6 36 o 547.16 503.56
    0 6 37 o 145.51 155.36
    0 8 0 < 16.39 3.72
    0 8 1 o 472.62 515.36
    0 8 2 o 8013.28 7984.71
    0 8 3 o 4036.33 3929.02
    0 8 4 o 8753.62 8632.06
    0 8 5 o 10118.50 10230.70
    0 8 6 o 1847.71 1835.46
    0 8 7 o 672.83 703.98
    0 8 8 o 415.82 381.06
    0 8 9 o 1960.32 1981.79
    0 8 10 o 253.19 261.66
    0 8 11 o 402.64 397.21
    0 8 12 o 247.64 274.15
    0 8 13 o 840.75 854.33
    0 8 14 o 1287.87 1421.00
    0 8 15 o 163.00 217.45
    0 8 16 o 1050.45 1124.32
    0 8 17 o 1949.23 2035.82
    0 8 18 o 896.20 948.09
    0 8 19 o 117.04 134.17
    0 8 20 o 762.77 708.36
    0 8 21 o 1627.30 1503.69
    0 8 22 < 50.64 13.18
    0 8 23 o 749.95 619.72
    0 8 24 o 1490.79 1457.23
    0 8 25 o 126.78 144.22
    0 8 26 < -15.40 7.84
    0 8 27 o 270.81 268.07
    0 8 28 < 67.52 71.03
    0 8 29 o 83.53 82.01
    0 8 30 < -11.58 2.38
    0 8 31 < 6.04 30.11
    0 8 32 o 1326.55 1252.12
    0 8 33 < 66.78 50.13
    0 8 34 o 178.15 174.35
    0 10 0 < 74.42 6.91
    0 10 1 o 4522.38 4447.38
    0 10 2 o 966.30 898.51
    0 10 3 < 2.96 0.39
    0 10 4 o 246.53 285.14
    0 10 5 o 3265.31 3224.79
    0 10 6 o 579.31 578.85
    0 10 7 o 2106.20 2099.00
    0 10 8 o 1236.74 1240.13
    0 10 9 < -2.22 2.32
    0 10 10 o 436.64 524.01
    0 10 11 < 18.11 42.39
    0 10 12 o 912.71 1060.18
    0 10 13 o 571.18 484.34
    0 10 14 o 1021.00 1074.33
    0 10 15 o 193.93 180.39
    0 10 16 o 71.46 45.94
    0 10 17 o 4817.21 4372.72
    0 10 18 o 149.45 161.49
    0 10 19 < 19.96 28.34
    0 10 20 o 896.07 939.42
    0 10 21 o 792.58 822.66
    0 10 22 < 27.11 66.12
    0 10 23 o 253.68 226.13
    0 10 24 < -2.09 18.56
    0 10 25 o 1485.00 1208.65
    0 10 26 < 27.35 2.73
    0 10 27 o 169.28 141.74
    0 10 28 < 84.27 72.37
    0 10 29 < 40.04 51.59
    0 12 0 o 579.93 500.59
    0 12 1 o 883.01 786.92
    0 12 2 o 1831.33 1728.34
    0 12 3 o 310.60 166.30
    0 12 4 o 333.52 294.34
    0 12 5 < 34.37 43.11
    0 12 6 < -8.13 6.87
    0 12 7 < 10.72 12.87
    0 12 8 o 751.80 676.26
    0 12 9 o 95.61 119.30
    0 12 10 o 1296.24 1324.37
    0 12 11 < 32.65 4.45
    0 12 12 o 128.38 136.55
    0 12 13 o 272.04 344.24
    0 12 14 o 2221.76 2147.31
    0 12 15 o 1072.38 881.76
    0 12 16 o 148.22 142.15
    0 12 17 < 36.72 35.70
    0 12 18 < -5.42 14.56
    0 12 19 o 507.48 409.35
    0 12 20 o 3275.17 3171.56
    0 12 21 o 117.29 73.58
    0 14 0 o 648.55 473.57
    0 14 1 < 89.82 4.39
    0 14 2 o 119.88 40.35
    0 14 3 < 40.66 5.81
    0 14 4 o 239.51 46.79
    0 14 5 o 2517.33 2190.31
    1 0 2 o 20939.30 21165.70
    1 0 4 o 13880.70 14697.60
    1 0 6 o 955.58 1022.62
    1 0 8 o 6116.66 5761.54
    1 0 10 < 6.16 2.18
    1 0 12 o 18367.20 17011.40
    1 0 14 o 14208.40 13613.20
    1 0 16 o 97.33 136.01
    1 0 18 o 1377.93 1472.94
    1 0 20 o 2502.55 2529.88
    1 0 22 o 6808.21 6813.32
    1 0 24 o 948.56 844.45
    1 0 26 o 5800.27 5709.20
    1 0 28 o 610.36 662.34
    1 0 30 o 4558.85 4244.29
    1 0 32 o 1119.20 990.07
    1 0 34 < 8.25 18.03
    1 0 36 o 497.50 527.32
    1 0 38 o 747.24 785.28
    1 0 40 o 808.84 743.71
    1 1 1 o 3131.64 3052.39
    1 1 2 o 2163.12 2251.90
    1 1 3 o 8232.22 8461.79
    1 1 4 o 35984.20 36754.80
    1 1 5 o 239.88 249.70
    1 1 6 o 21550.50 21746.60
    1 1 7 o 2050.14 2169.79
    1 1 8 o 2543.45 2677.71
    1 1 9 o 4979.59 4747.00
    1 1 10 o 6174.19 6008.14
    1 1 11 o 4917.75 4740.87
    1 1 12 o 347.69 472.13
    1 1 13 o 731.59 659.90
    1 1 14 o 890.65 828.93
    1 1 15 o 1203.59 1194.03
    1 1 16 o 3574.44 3431.35
    1 1 17 o 2422.47 2432.70
    1 1 18 o 2467.19 2571.59
    1 1 19 o 49.28 26.21
    1 1 20 o 157.09 110.15
    1 1 21 o 1311.40 1261.95
    1 1 22 o 394.63 420.45
    1 1 23 o 467.57 453.15
    1 1 24 o 401.03 500.37
    1 1 25 o 149.32 165.86
    1 1 26 o 1353.78 1307.45
    1 1 27 < 18.73 17.19
    1 1 28 o 722.11 740.44
    1 1 29 o 216.84 194.99
    1 1 30 o 539.02 526.69
    1 1 31 < 9.36 9.02
    1 1 32 < 4.31 0.26
    1 1 33 o 374.30 346.60
    1 1 34 o 51.01 65.46
    1 1 35 < 7.76 17.26
    1 1 36 o 900.14 866.17
    1 1 37 o 301.98 269.27
    1 1 38 o 419.39 440.87
    1 1 39 < 7.27 0.45
    1 1 40 < 8.99 21.64
    1 1 41 o 94.01 110.23
    1 2 1 o 4355.19 4138.37
    1 2 2 o 6951.37 7295.94
    1 2 3 o 9531.42 9623.42
    1 2 4 o 447.24 380.28
    1 2 5 o 504.28 522.56
    1 2 6 o 2380.82 2433.23
    1 2 7 o 1240.43 1220.30
    1 2 8 o 13292.40 12593.10
    1 2 9 o 1993.71 1847.66
    1 2 10 o 558.37 656.66
    1 2 11 o 16977.50 17303.90
    1 2 12 o 118.15 73.62
    1 2 13 o 2492.32 2204.82
    1 2 14 o 2609.86 2348.29
    1 2 15 o 6416.66 5628.85
    1 2 16 o 82.30 100.00
    1 2 17 o 4104.59 4113.56
    1 2 18 o 2362.09 2237.01
    1 2 19 o 1733.87 1757.17
    1 2 20 o 623.30 617.94
    1 2 21 o 418.65 453.99
    1 2 22 < 13.18 9.13
    1 2 23 o 13130.70 13413.60
    1 2 24 o 2008.49 2001.30
    1 2 25 o 684.53 721.98
    1 2 26 o 411.63 473.67
    1 2 27 < 28.09 19.49
    1 2 28 o 674.55 762.65
    1 2 29 o 81.32 76.97
    1 2 30 o 197.50 202.04
    1 2 31 o 981.58 1009.62
    1 2 32 o 131.46 112.33
    1 2 33 o 3024.94 2976.44
    1 2 34 o 231.75 169.35
    1 2 35 o 587.94 568.30
    1 2 36 o 515.86 494.01
    1 2 37 o 106.20 72.49
    1 2 38 o 255.16 249.25
    1 2 39 < -3.20 0.83
    1 2 40 < 42.01 74.05
    1 2 41 o 232.74 248.60
    1 3 1 o 2429.98 2363.78
    1 3 2 o 56.80 67.03
    1 3 3 o 220.41 258.43
    1 3 4 o 431.22 363.57
    1 3 5 o 2946.70 2962.36
    1 3 6 o 266.25 244.43
    1 3 7 o 801.82 731.66
    1 3 8 o 30.68 18.31
    1 3 9 o 8142.65 7974.62
    1 3 10 o 1584.30 1389.08
    1 3 11 o 112.49 86.09
    1 3 12 o 76.63 60.42
    1 3 13 o 216.96 258.28
    1 3 14 o 453.89 459.62
    1 3 15 o 570.56 585.62
    1 3 16 o 1335.92 1242.63
    1 3 17 < 10.10 11.02
    1 3 18 < 4.93 0.65
    1 3 19 o 1045.03 1070.02
    1 3 20 < 5.05 0.34
    1 3 21 o 3790.54 3935.40
    1 3 22 o 344.11 353.59
    1 3 23 o 162.26 170.31
    1 3 24 < -0.25 0.65
    1 3 25 o 1321.13 1350.60
    1 3 26 o 123.45 125.02
    1 3 27 o 556.77 580.84
    1 3 28 o 100.04 102.18
    1 3 29 o 203.41 219.65
    1 3 30 o 225.47 217.71
    1 3 31 o 370.73 415.19
    1 3 32 o 233.23 286.98
    1 3 33 o 372.45 325.70
    1 3 34 o 113.72 103.38
    1 3 35 o 711.14 706.11
    1 3 36 < 46.69 45.14
    1 3 37 o 168.67 172.44
    1 3 38 < -14.41 3.46
    1 3 39 o 94.87 82.09
    1 3 40 < -9.49 3.88
    1 4 1 o 36.22 66.04
    1 4 2 o 402.76 331.92
    1 4 3 o 6356.29 5998.47
    1 4 4 o 744.78 805.56
    1 4 5 o 4370.22 3919.45
    1 4 6 o 6138.59 5694.00
    1 4 7 o 3908.45 3314.95
    1 4 8 o 6392.14 6421.38
    1 4 9 o 214.87 121.32
    1 4 10 o 29547.70 28022.20
    1 4 11 o 307.15 320.21
    1 4 12 o 2156.71 2117.74
    1 4 13 o 5633.20 5288.18
    1 4 14 o 2613.43 2717.70
    1 4 15 o 145.75 137.74
    1 4 16 o 1655.63 1645.98
    1 4 17 < 19.59 16.01
    1 4 18 o 5716.86 5557.25
    1 4 19 o 2890.15 2972.29
    1 4 20 < 8.62 5.00
    1 4 21 o 4488.99 4795.75
    1 4 22 o 80.45 80.66
    1 4 23 o 31.91 20.69
    1 4 24 o 206.12 218.38
    1 4 25 o 851.84 1005.48
    1 4 26 o 980.59 934.89
    1 4 27 o 197.62 204.52
    1 4 28 < 25.75 33.72
    1 4 29 < 6.78 6.93
    1 4 30 o 1369.31 1295.53
    1 4 31 o 733.81 763.56
    1 4 32 < -3.20 11.99
    1 4 33 o 420.01 400.50
    1 4 34 o 193.31 193.00
    1 4 35 o 242.47 235.09
    1 4 36 < 21.19 12.00
    1 4 37 o 471.26 457.42
    1 4 38 < 32.90 16.89
    1 4 39 < 37.33 0.18
    1 5 1 o 92.90 112.92
    1 5 2 o 31.05 14.58
    1 5 3 o 1146.18 1170.85
    1 5 4 o 3663.76 3689.16
    1 5 5 o 365.55 422.39
    1 5 6 o 58.40 92.22
    1 5 7 o 3075.45 2984.62
    1 5 8 o 443.17 327.36
    1 5 9 o 1096.53 1050.82
    1 5 10 o 23.66 11.43
    1 5 11 o 1168.36 1177.30
    1 5 12 o 867.49 978.63
    1 5 13 < -1.48 0.79
    1 5 14 o 464.11 506.34
    1 5 15 o 28.34 51.66
    1 5 16 o 796.65 856.96
    1 5 17 o 550.36 608.96
    1 5 18 o 1615.10 1628.64
    1 5 19 o 129.49 134.18
    1 5 20 < 17.74 29.31
    1 5 21 o 92.03 126.04
    1 5 22 o 94.99 123.79
    1 5 23 o 79.59 93.73
    1 5 24 < -12.81 2.21
    1 5 25 o 726.30 745.29
    1 5 26 o 432.70 428.47
    1 5 27 o 577.71 643.95
    1 5 28 o 272.53 300.29
    1 5 29 < -12.81 0.00
    1 5 30 o 1187.95 1186.89
    1 5 31 o 542.10 501.49
    1 5 32 < -1.60 12.87
    1 5 33 o 102.14 126.33
    1 5 34 < 5.79 15.37
    1 5 35 o 225.84 217.76
    1 5 36 o 84.15 67.74
    1 5 37 o 119.76 116.29
    1 5 38 o 114.83 148.90
    1 6 1 < 8.50 0.14
    1 6 2 o 1080.27 976.18
    1 6 3 o 136.63 242.95
    1 6 4 o 315.41 425.86
    1 6 5 o 1477.97 1502.94
    1 6 6 o 3213.20 3230.06
    1 6 7 o 7146.04 6999.62
    1 6 8 o 2022.91 1718.64
    1 6 9 o 8144.74 7682.78
    1 6 10 o 2447.11 2545.85
    1 6 11 o 3355.25 3668.96
    1 6 12 o 2025.37 2007.82
    1 6 13 o 1072.26 1060.73
    1 6 14 o 1949.23 1984.71
    1 6 15 o 236.68 247.78
    1 6 16 o 1333.45 1260.18
    1 6 17 o 36.84 54.31
    1 6 18 o 2301.48 2403.11
    1 6 19 < 25.38 7.68
    1 6 20 o 4363.81 4301.55
    1 6 21 o 99.30 28.47
    1 6 22 o 1803.48 1769.86
    1 6 23 < 31.42 21.19
    1 6 24 o 667.53 624.37
    1 6 25 o 711.14 729.71
    1 6 26 < 17.13 25.53
    1 6 27 o 1756.29 1674.74
    1 6 28 o 795.41 786.35
    1 6 29 o 900.88 929.09
    1 6 30 o 300.25 337.92
    1 6 31 o 490.36 504.57
    1 6 32 o 145.01 166.88
    1 6 33 < 3.57 22.08
    1 6 34 o 395.98 383.26
    1 6 35 o 393.77 302.64
    1 6 36 o 539.27 555.68
    1 6 37 < 21.44 8.89
    1 7 1 o 722.60 820.44
    1 7 2 o 188.75 195.20
    1 7 3 o 524.36 534.31
    1 7 4 o 382.06 430.78
    1 7 5 < 3.57 1.25
    1 7 6 o 2177.53 2278.32
    1 7 7 o 331.42 355.78
    1 7 8 o 489.86 562.69
    1 7 9 o 675.41 714.41
    1 7 10 o 2156.83 2276.78
    1 7 11 o 228.92 278.38
    1 7 12 o 486.29 430.14
    1 7 13 o 138.98 152.86
    1 7 14 o 123.45 144.62
    1 7 15 o 47.31 36.89
    1 7 16 o 2406.08 2452.03
    1 7 17 < 19.22 27.08
    1 7 18 < 24.39 31.19
    1 7 19 < -19.96 0.70
    1 7 20 o 192.32 176.57
    1 7 21 o 1818.51 1874.66
    1 7 22 o 242.84 278.18
    1 7 23 < 12.81 0.15
    1 7 24 o 574.51 549.96
    1 7 25 o 61.36 82.83
    1 7 26 o 225.10 259.80
    1 7 27 < -23.41 0.74
    1 7 28 o 475.08 511.54
    1 7 29 < -3.45 1.11
    1 7 30 < -19.34 4.79
    1 7 31 < -9.24 23.11
    1 7 32 o 419.02 408.19
    1 7 33 o 317.50 312.22
    1 7 34 < 0.49 0.79
    1 7 35 < 35.85 41.96
    1 7 36 o 296.31 216.72
    1 8 1 o 436.64 514.45
    1 8 2 o 5204.69 5394.64
    1 8 3 o 2110.14 2139.73
    1 8 4 o 729.38 733.00
    1 8 5 o 3060.05 3060.42
    1 8 6 o 469.78 518.37
    1 8 7 o 140.21 135.53
    1 8 8 o 62.34 62.91
    1 8 9 o 2545.92 2445.39
    1 8 10 o 2644.97 2737.52
    1 8 11 o 56.80 25.40
    1 8 12 o 1787.71 1722.75
    1 8 13 o 788.15 902.47
    1 8 14 o 186.04 194.91
    1 8 15 o 974.31 1089.68
    1 8 16 o 1114.64 1123.02
    1 8 17 o 100.04 134.18
    1 8 18 o 164.60 134.40
    1 8 19 o 960.02 1069.97
    1 8 20 o 307.52 316.82
    1 8 21 o 344.48 282.55
    1 8 22 o 1516.66 1512.61
    1 8 23 o 409.17 477.62
    1 8 24 o 1882.58 1793.54
    1 8 25 o 517.46 522.59
    1 8 26 o 257.13 258.41
    1 8 27 o 134.79 142.91
    1 8 28 o 932.05 933.56
    1 8 29 o 158.81 190.95
    1 8 30 o 584.98 613.57
    1 8 31 o 275.24 246.89
    1 8 32 o 884.24 796.75
    1 8 33 < 47.06 30.75
    1 8 34 o 569.83 554.03
    1 9 1 o 4360.61 4376.21
    1 9 2 o 127.76 108.91
    1 9 3 o 71.95 79.39
    1 9 4 o 154.01 132.75
    1 9 5 o 431.59 499.52
    1 9 6 o 285.71 321.11
    1 9 7 < -10.10 3.35
    1 9 8 o 64.31 64.26
    1 9 9 o 2354.70 2241.72
    1 9 10 o 1460.60 1399.42
    1 9 11 o 126.78 126.64
    1 9 12 o 628.84 680.74
    1 9 13 o 1092.83 1142.52
    1 9 14 < 27.84 32.50
    1 9 15 < -13.06 18.32
    1 9 16 o 177.66 232.04
    1 9 17 < -13.18 0.23
    1 9 18 < 18.60 39.63
    1 9 19 o 528.80 554.98
    1 9 20 < -8.99 5.40
    1 9 21 o 541.24 518.44
    1 9 22 < -1.72 6.77
    1 9 23 o 87.35 97.74
    1 9 24 o 285.22 316.04
    1 9 25 o 265.02 264.67
    1 9 26 < 40.41 42.81
    1 9 27 < -2.96 6.59
    1 9 28 < -6.04 0.24
    1 9 29 o 161.65 154.38
    1 9 30 < 26.00 16.31
    1 9 31 o 451.05 456.39
    1 9 32 < -10.72 0.15
    1 10 1 o 173.84 176.57
    1 10 2 o 2030.55 1987.42
    1 10 3 o 971.60 1033.61
    1 10 4 o 435.29 451.52
    1 10 5 o 187.03 175.25
    1 10 6 < 34.74 58.46
    1 10 7 < -12.32 0.66
    1 10 8 o 454.63 490.14
    1 10 9 o 2381.07 2376.60
    1 10 10 o 146.37 157.87
    1 10 11 o 164.85 234.83
    1 10 12 o 267.11 242.84
    1 10 13 o 3012.50 2963.31
    1 10 14 o 459.06 516.20
    1 10 15 o 60.99 66.83
    1 10 16 o 270.93 305.59
    1 10 17 < 38.93 40.32
    1 10 18 o 349.16 395.69
    1 10 19 o 278.32 273.17
    1 10 20 < -11.33 1.42
    1 10 21 o 1332.34 1368.13
    1 10 22 o 194.05 197.41
    1 10 23 < 0.86 13.21
    1 10 24 o 651.88 661.91
    1 10 25 o 758.95 791.93
    1 10 26 < 22.05 1.87
    1 10 27 o 1102.20 1006.64
    1 10 28 o 732.09 697.99
    1 10 29 o 531.14 546.88
    1 11 1 o 348.05 365.80
    1 11 2 o 239.14 269.02
    1 11 3 o 379.72 393.02
    1 11 4 < 39.92 59.00
    1 11 5 < 10.72 11.52
    1 11 6 o 410.52 437.98
    1 11 7 o 69.24 75.17
    1 11 8 < -7.27 3.51
    1 11 9 o 229.16 234.70
    1 11 10 o 194.17 197.42
    1 11 11 o 307.15 316.42
    1 11 12 o 433.07 400.34
    1 11 13 < 40.53 40.09
    1 11 14 o 130.97 154.69
    1 11 15 o 126.04 131.36
    1 11 16 o 430.97 501.48
    1 11 17 < 10.35 14.12
    1 11 18 o 245.06 293.40
    1 11 19 o 287.07 275.18
    1 11 20 o 146.24 154.63
    1 11 21 o 209.57 201.67
    1 11 22 < -4.93 11.26
    1 11 23 < 25.26 12.41
    1 11 24 o 799.48 770.85
    1 11 25 < 3.70 0.23
    1 11 26 o 221.40 240.49
    1 12 1 < 42.75 37.79
    1 12 2 o 856.77 875.67
    1 12 3 o 165.59 191.67
    1 12 4 < 12.94 47.65
    1 12 5 o 215.61 223.96
    1 12 6 o 1328.28 1265.40
    1 12 7 o 174.46 159.10
    1 12 8 o 482.84 491.23
    1 12 9 o 205.14 223.38
    1 12 10 o 196.02 219.62
    1 12 11 o 739.23 634.82
    1 12 12 o 1074.35 1092.26
    1 12 13 < 33.14 22.82
    1 12 14 o 208.59 213.36
    1 12 15 o 71.58 37.07
    1 12 16 o 2863.91 2781.00
    1 12 17 o 173.23 129.68
    1 12 18 o 222.14 238.13
    1 12 19 < 4.68 0.01
    1 12 20 < 59.51 63.43
    1 12 21 < 31.05 46.94
    1 13 1 < 41.15 15.59
    1 13 2 o 142.30 89.05
    1 13 3 o 67.89 4.82
    1 13 4 o 911.47 757.01
    1 13 5 o 293.48 264.77
    1 13 6 o 281.28 235.82
    1 13 7 o 434.92 327.86
    1 13 8 < 27.60 0.03
    1 13 9 o 231.26 184.05
    1 13 10 < 65.18 16.99
    1 13 11 o 149.82 148.61
    1 13 12 < 18.23 0.01
    1 13 13 o 464.61 441.92
    1 13 14 o 154.87 134.92
    1 13 15 < 5.17 15.81
    1 13 16 o 202.06 215.77
    1 14 1 o 131.09 91.65
    1 14 2 o 213.15 168.70
    1 14 3 o 915.17 719.97
    1 14 4 o 809.83 595.66
    2 0 0 o 56790.70 56268.80
    2 0 2 o 11905.60 11764.60
    2 0 4 o 7477.95 7494.02
    2 0 6 o 36204.40 36193.90
    2 0 8 o 9551.62 9959.02
    2 0 10 o 343.37 316.20
    2 0 12 o 94.50 41.24
    2 0 14 o 9235.23 8313.32
    2 0 16 o 2776.43 2567.47
    2 0 18 o 464.98 528.80
    2 0 20 o 2129.61 2146.15
    2 0 22 o 136.88 140.53
    2 0 24 < 26.61 44.32
    2 0 26 o 1706.52 1787.26
    2 0 28 o 747.98 709.90
    2 0 30 o 314.67 346.36
    2 0 32 o 587.57 546.97
    2 0 34 o 1202.73 1197.24
    2 0 36 o 484.07 373.03
    2 0 38 o 1026.05 995.60
    2 0 40 o 540.01 481.00
    2 1 0 o 17185.20 17589.70
    2 1 1 o 1541.79 1374.12
    2 1 2 o 3651.69 3660.77
    2 1 3 o 19302.50 19251.00
    2 1 4 o 14265.80 14350.30
    2 1 5 o 11417.70 11248.10
    2 1 6 o 7784.37 7607.47
    2 1 7 o 10491.30 10311.00
    2 1 8 o 765.47 767.03
    2 1 9 o 845.07 761.84
    2 1 10 o 2338.93 2261.67
    2 1 11 o 756.60 567.53
    2 1 12 o 9639.35 9194.67
    2 1 13 o 2082.54 1905.31
    2 1 14 o 4818.32 4437.56
    2 1 15 o 5824.04 5414.80
    2 1 16 o 3430.41 3324.06
    2 1 17 o 92.40 109.49
    2 1 18 o 5626.30 5669.79
    2 1 19 o 2882.51 2886.09
    2 1 20 o 40.17 42.78
    2 1 21 o 2508.83 2540.42
    2 1 22 o 3446.30 3432.06
    2 1 23 o 696.36 580.78
    2 1 24 o 1074.35 1054.90
    2 1 25 o 468.43 444.56
    2 1 26 o 295.69 336.11
    2 1 27 o 1107.99 1132.54
    2 1 28 o 233.72 247.40
    2 1 29 < 25.50 39.57
    2 1 30 < 25.13 27.84
    2 1 31 < -5.91 4.46
    2 1 32 o 347.07 372.92
    2 1 33 o 45.09 39.80
    2 1 34 o 1702.58 1640.61
    2 1 35 < 32.03 13.15
    2 1 36 o 235.94 238.53
    2 1 37 o 366.91 347.35
    2 1 38 o 99.67 65.61
    2 1 39 o 338.69 261.98
    2 1 40 o 892.25 901.25
    2 1 41 o 189.24 214.03
    2 2 0 o 16592.30 16431.60
    2 2 1 o 4237.04 4262.72
    2 2 2 o 16044.10 16122.20
    2 2 3 o 7614.71 7647.80
    2 2 4 o 6537.90 6557.72
    2 2 5 < 8.13 25.66
    2 2 6 o 234.46 210.39
    2 2 7 o 730.73 752.94
    2 2 8 o 1458.01 1422.57
    2 2 9 o 162.51 161.67
    2 2 10 o 6917.37 6557.22
    2 2 11 o 1222.44 1105.22
    2 2 12 o 867.37 790.67
    2 2 13 o 5518.00 5328.75
    2 2 14 o 92.77 85.26
    2 2 15 o 1237.48 1259.50
    2 2 16 o 1248.69 1146.90
    2 2 17 o 346.70 406.85
    2 2 18 o 392.90 434.85
    2 2 19 o 835.33 1000.17
    2 2 20 o 833.98 761.98
    2 2 21 o 2185.91 2282.76
    2 2 22 < 11.21 0.36
    2 2 23 o 945.11 939.30
    2 2 24 o 2902.97 2969.78
    2 2 25 o 459.93 471.38
    2 2 26 o 205.88 231.03
    2 2 27 o 124.56 108.81
    2 2 28 < 17.37 19.52
    2 2 29 < 7.64 25.23
    2 2 30 o 331.18 365.24
    2 2 31 o 462.39 474.50
    2 2 32 o 85.38 105.08
    2 2 33 o 960.88 903.50
    2 2 34 < 0.00 0.29
    2 2 35 o 1012.01 928.77
    2 2 36 o 243.45 238.84
    2 2 37 o 1080.02 992.20
    2 2 38 < 45.34 0.02
    2 2 39 o 128.63 111.45
    2 2 40 < 5.17 7.94
    2 2 41 o 284.48 250.55
    2 3 0 o 13892.00 13908.70
    2 3 1 o 2882.14 2974.37
    2 3 2 o 831.14 789.82
    2 3 3 o 6913.30 6739.56
    2 3 4 o 52.12 36.39
    2 3 5 o 5250.89 5541.95
    2 3 6 o 54.95 62.42
    2 3 7 o 11341.20 10712.10
    2 3 8 o 2349.65 2039.30
    2 3 9 < 1.36 22.73
    2 3 10 o 445.02 416.74
    2 3 11 o 126.53 152.46
    2 3 12 o 200.82 149.60
    2 3 13 o 874.27 783.66
    2 3 14 o 1924.96 1870.81
    2 3 15 o 5163.42 5432.03
    2 3 16 o 284.85 280.28
    2 3 17 o 4356.42 4259.22
    2 3 18 < 12.20 8.10
    2 3 19 o 6007.87 5849.17
    2 3 20 o 3104.28 2942.40
    2 3 21 o 395.00 440.80
    2 3 22 o 1368.44 1366.21
    2 3 23 o 2309.49 2363.50
    2 3 24 < 3.57 0.01
    2 3 25 o 76.88 97.29
    2 3 26 o 722.35 777.01
    2 3 27 o 757.96 828.77
    2 3 28 < 17.13 12.73
    2 3 29 o 1602.16 1675.45
    2 3 30 o 386.00 453.36
    2 3 31 o 140.70 129.66
    2 3 32 < -6.28 5.87
    2 3 33 o 43.49 44.76
    2 3 34 o 575.74 608.00
    2 3 35 o 61.97 23.66
    2 3 36 < -3.94 6.61
    2 3 37 o 893.61 869.99
    2 3 38 < 47.68 35.28
    2 3 39 o 1361.42 1236.77
    2 3 40 o 79.47 42.20
    2 4 0 o 34.99 52.24
    2 4 1 o 52.24 41.98
    2 4 2 o 25.50 38.15
    2 4 3 o 4526.81 4299.16
    2 4 4 o 191.71 241.27
    2 4 5 o 1632.84 1505.38
    2 4 6 o 761.53 752.35
    2 4 7 < 7.76 2.12
    2 4 8 o 28.46 2.86
    2 4 9 < 11.58 5.17
    2 4 10 o 168.54 147.03
    2 4 11 o 2077.24 2075.11
    2 4 12 o 6616.99 6642.74
    2 4 13 o 636.36 654.25
    2 4 14 o 1520.97 1461.41
    2 4 15 o 32.77 38.86
    2 4 16 o 1597.36 1738.36
    2 4 17 o 2709.29 2686.76
    2 4 18 o 4210.67 4244.42
    2 4 19 < 2.46 1.09
    2 4 20 o 887.57 979.17
    2 4 21 o 561.57 532.58
    2 4 22 o 6165.08 6048.44
    2 4 23 o 753.03 794.26
    2 4 24 o 1336.78 1305.41
    2 4 25 < 5.91 6.12
    2 4 26 < -6.28 2.99
    2 4 27 < -10.72 1.39
    2 4 28 < -8.38 2.24
    2 4 29 < -7.15 6.90
    2 4 30 o 372.08 403.80
    2 4 31 o 135.03 153.42
    2 4 32 o 1086.18 1153.54
    2 4 33 o 146.86 136.35
    2 4 34 o 765.23 761.27
    2 4 35 < 2.46 0.87
    2 4 36 o 860.22 823.22
    2 4 37 o 67.02 51.25
    2 4 38 o 255.65 263.34
    2 4 39 o 150.06 130.70
    2 5 0 o 7128.91 7603.73
    2 5 1 o 4944.48 4551.81
    2 5 2 o 2336.84 2253.26
    2 5 3 o 606.66 569.28
    2 5 4 o 6574.24 6471.11
    2 5 5 o 1945.91 1939.29
    2 5 6 o 4524.60 3988.73
    2 5 7 < 3.33 24.33
    2 5 8 < -0.37 0.10
    2 5 9 o 484.07 451.03
    2 5 10 o 66.16 39.47
    2 5 11 o 375.16 351.64
    2 5 12 o 4106.19 4257.79
    2 5 13 o 1522.45 1516.32
    2 5 14 o 910.61 961.57
    2 5 15 o 118.77 126.39
    2 5 16 o 3505.19 3502.79
    2 5 17 o 2748.96 2597.22
    2 5 18 o 2523.86 2524.67
    2 5 19 o 749.71 798.80
    2 5 20 o 461.04 499.00
    2 5 21 o 38.44 40.42
    2 5 22 o 446.13 448.00
    2 5 23 o 493.07 524.07
    2 5 24 o 57.78 73.77
    2 5 25 < -5.17 0.83
    2 5 26 < 31.17 46.12
    2 5 27 o 1089.75 1066.61
    2 5 28 o 45.34 55.68
    2 5 29 o 128.38 113.89
    2 5 30 o 779.77 767.99
    2 5 31 o 49.65 61.99
    2 5 32 o 614.67 615.74
    2 5 33 o 359.14 401.97
    2 5 34 o 635.74 651.67
    2 5 35 < 14.05 15.22
    2 5 36 o 96.59 101.62
    2 5 37 o 411.88 411.07
    2 5 38 o 106.82 117.96
    2 6 0 o 380.95 354.04
    2 6 1 o 47.93 94.80
    2 6 2 o 324.89 340.25
    2 6 3 o 524.24 557.99
    2 6 4 o 237.05 239.80
    2 6 5 o 254.79 314.76
    2 6 6 o 836.69 833.90
    2 6 7 o 151.05 182.12
    2 6 8 o 135.77 155.70
    2 6 9 o 155.85 183.62
    2 6 10 o 214.25 233.03
    2 6 11 o 25.38 17.85
    2 6 12 o 731.72 711.20
    2 6 13 o 1836.01 1859.39
    2 6 14 o 1479.33 1579.21
    2 6 15 < 10.97 2.88
    2 6 16 o 547.53 599.96
    2 6 17 o 1435.84 1399.65
    2 6 18 o 455.61 478.87
    2 6 19 o 1407.62 1382.82
    2 6 20 o 2048.78 2052.02
    2 6 21 o 671.35 691.31
    2 6 22 o 346.21 343.83
    2 6 23 o 1072.63 1079.90
    2 6 24 < 19.59 41.58
    2 6 25 < 20.45 37.66
    2 6 26 o 67.52 98.45
    2 6 27 < 9.73 38.37
    2 6 28 o 191.09 219.49
    2 6 29 o 179.76 188.70
    2 6 30 < 37.45 50.15
    2 6 31 o 585.23 636.09
    2 6 32 o 98.69 85.75
    2 6 33 o 1013.12 973.23
    2 6 34 o 95.85 100.12
    2 6 35 o 136.51 136.45
    2 6 36 o 95.73 94.84
    2 6 37 o 240.62 235.51
    2 7 0 o 264.40 285.30
    2 7 1 o 95.48 55.52
    2 7 2 o 8758.67 8578.67
    2 7 3 o 1567.67 1455.05
    2 7 4 o 82.79 78.42
    2 7 5 o 804.41 894.13
    2 7 6 < 7.27 2.43
    2 7 7 o 2541.85 2614.89
    2 7 8 o 829.91 859.34
    2 7 9 o 200.70 234.39
    2 7 10 o 527.44 551.01
    2 7 11 < 0.74 0.79
    2 7 12 o 871.55 913.78
    2 7 13 o 381.07 427.41
    2 7 14 o 4844.44 5187.76
    2 7 15 < 24.27 5.01
    2 7 16 < 6.41 10.93
    2 7 17 o 234.46 184.01
    2 7 18 o 247.89 296.28
    2 7 19 o 2796.89 2873.18
    2 7 20 o 1605.12 1411.14
    2 7 21 o 397.09 464.21
    2 7 22 o 170.39 122.53
    2 7 23 o 507.24 565.27
    2 7 24 o 1548.69 1619.19
    2 7 25 < 11.95 7.14
    2 7 26 o 428.39 451.10
    2 7 27 o 121.60 109.89
    2 7 28 < 14.05 35.30
    2 7 29 < 21.68 13.41
    2 7 30 o 140.58 160.01
    2 7 31 < -0.37 13.96
    2 7 32 o 292.98 309.10
    2 7 33 < -21.81 0.51
    2 7 34 o 424.44 379.49
    2 7 35 o 259.96 246.09
    2 8 0 o 2921.08 2875.62
    2 8 1 o 185.05 190.72
    2 8 2 o 2882.88 2875.17
    2 8 3 < 15.52 7.60
    2 8 4 o 1220.47 1266.12
    2 8 5 < 8.38 0.93
    2 8 6 o 1346.02 1300.95
    2 8 7 o 899.77 938.68
    2 8 8 o 688.97 744.49
    2 8 9 o 808.23 879.14
    2 8 10 < -1.72 0.03
    2 8 11 o 1446.55 1548.69
    2 8 12 < 34.37 28.20
    2 8 13 o 190.85 228.05
    2 8 14 o 1357.48 1337.24
    2 8 15 o 473.23 507.63
    2 8 16 o 583.13 620.60
    2 8 17 o 56.80 87.44
    2 8 18 o 78.24 74.75
    2 8 19 < -5.67 2.71
    2 8 20 o 511.55 487.70
    2 8 21 o 214.25 202.06
    2 8 22 o 324.40 320.65
    2 8 23 o 142.79 129.70
    2 8 24 o 193.68 231.93
    2 8 25 < -2.22 5.84
    2 8 26 o 192.45 202.48
    2 8 27 o 679.85 718.33
    2 8 28 < 18.11 38.89
    2 8 29 < 20.82 27.73
    2 8 30 o 188.75 159.88
    2 8 31 o 666.42 660.48
    2 8 32 o 196.76 202.57
    2 8 33 o 405.35 374.77
    2 8 34 o 425.67 445.29
    2 9 0 o 121.85 51.65
    2 9 1 o 5030.23 4943.05
    2 9 2 o 56.43 60.94
    2 9 3 o 2389.08 2427.53
    2 9 4 o 320.70 379.11
    2 9 5 o 1308.32 1219.34
    2 9 6 o 194.17 204.80
    2 9 7 o 524.49 500.98
    2 9 8 o 737.26 811.92
    2 9 9 o 2035.97 2134.97
    2 9 10 < 16.76 11.89
    2 9 11 o 632.78 730.23
    2 9 12 o 47.56 56.12
    2 9 13 o 519.31 565.74
    2 9 14 o 138.98 144.40
    2 9 15 o 761.53 816.56
    2 9 16 o 51.38 70.05
    2 9 17 o 757.96 752.68
    2 9 18 < 26.49 75.02
    2 9 19 o 117.17 131.36
    2 9 20 o 54.46 67.73
    2 9 21 o 466.33 490.72
    2 9 22 < 3.08 20.74
    2 9 23 o 1114.27 1093.55
    2 9 24 < -0.99 0.02
    2 9 25 o 169.28 155.06
    2 9 26 o 117.17 97.29
    2 9 27 o 623.42 634.97
    2 9 28 o 181.48 169.33
    2 9 29 o 69.24 91.29
    2 9 30 o 102.26 105.63
    2 9 31 < 46.45 49.10
    2 10 0 o 145.26 112.51
    2 10 1 o 3849.92 3804.49
    2 10 2 o 891.02 827.46
    2 10 3 o 1814.45 1820.28
    2 10 4 o 1600.19 1530.73
    2 10 5 < -11.46 4.39
    2 10 6 o 128.01 152.22
    2 10 7 < -21.31 0.09
    2 10 8 o 202.43 217.03
    2 10 9 < 24.64 23.26
    2 10 10 o 135.53 158.28
    2 10 11 o 64.68 95.49
    2 10 12 o 173.35 183.61
    2 10 13 < 0.12 9.07
    2 10 14 < 33.51 50.92
    2 10 15 o 686.75 691.88
    2 10 16 o 309.49 322.34
    2 10 17 o 1823.44 1769.14
    2 10 18 o 603.58 524.12
    2 10 19 o 1080.51 1010.48
    2 10 20 < 39.43 39.57
    2 10 21 o 703.87 748.20
    2 10 22 < -25.50 0.11
    2 10 23 < 5.42 15.74
    2 10 24 < -6.53 0.16
    2 10 25 < 6.04 32.69
    2 10 26 < 29.08 28.10
    2 10 27 < 1.97 12.05
    2 10 28 < 15.77 18.52
    2 10 29 o 96.22 95.78
    2 11 0 o 262.30 291.62
    2 11 1 < 9.86 28.82
    2 11 2 o 1225.03 1199.07
    2 11 3 < 10.10 24.68
    2 11 4 < -21.07 2.15
    2 11 5 o 519.31 516.38
    2 11 6 < -8.99 0.57
    2 11 7 o 668.39 626.34
    2 11 8 o 546.29 606.87
    2 11 9 o 267.23 276.52
    2 11 10 o 343.13 361.15
    2 11 11 o 73.92 88.17
    2 11 12 o 273.39 279.40
    2 11 13 < -9.36 1.21
    2 11 14 o 264.40 311.91
    2 11 15 < -11.83 1.78
    2 11 16 o 97.83 121.31
    2 11 17 o 2180.37 1913.84
    2 11 18 < 1.72 21.41
    2 11 19 < 25.75 35.66
    2 11 20 o 940.06 972.91
    2 11 21 o 128.50 125.84
    2 11 22 o 274.75 294.33
    2 11 23 o 96.84 107.35
    2 11 24 o 753.03 760.79
    2 11 25 < 58.03 20.87
    2 12 0 o 261.44 251.68
    2 12 1 o 1908.82 1860.96
    2 12 2 < 4.31 34.53
    2 12 3 < 15.52 22.04
    2 12 4 o 176.55 221.57
    2 12 5 < -29.08 1.52
    2 12 6 < -17.25 5.05
    2 12 7 o 87.35 87.64
    2 12 8 < 12.20 49.58
    2 12 9 o 67.64 68.00
    2 12 10 o 134.91 145.15
    2 12 11 o 178.15 123.01
    2 12 12 o 399.80 420.04
    2 12 13 o 129.00 109.64
    2 12 14 o 718.78 712.74
    2 12 15 o 343.74 286.61
    2 12 16 o 320.21 343.22
    2 12 17 o 391.79 357.31
    2 12 18 o 134.91 183.58
    2 12 19 o 560.95 545.16
    2 12 20 o 636.11 665.12
    2 12 21 o 109.28 105.49
    2 13 0 o 358.28 211.25
    2 13 1 o 1550.66 1340.85
    2 13 2 o 679.72 524.65
    2 13 3 o 103.25 45.93
    2 13 4 o 161.77 72.30
    2 13 5 < 62.71 36.76
    2 13 6 o 433.68 339.06
    2 13 7 < 21.68 0.01
    2 13 8 o 137.37 144.46
    2 13 9 o 146.00 103.45
    2 13 10 o 190.48 116.09
    2 13 11 < 19.47 4.06
    2 13 12 o 353.85 363.98
    2 13 13 < 14.54 20.54
    2 13 14 o 756.48 641.23
    2 13 15 < 42.63 30.89
    2 14 0 < 85.50 39.57
    2 14 1 o 310.97 229.74
    2 14 2 o 130.60 79.62
    2 14 3 < 144.89 0.08
    3 0 2 o 26315.20 26224.30
    3 0 4 o 73.55 83.27
    3 0 6 o 291.75 279.97
    3 0 8 o 993.53 951.39
    3 0 10 o 4761.40 4824.35
    3 0 12 o 6883.24 6551.37
    3 0 14 o 8675.88 7935.18
    3 0 16 o 1157.02 1210.62
    3 0 18 o 6984.15 6482.53
    3 0 20 o 680.34 752.66
    3 0 22 o 2860.83 3023.95
    3 0 24 o 8215.71 8446.46
    3 0 26 o 821.04 930.40
    3 0 28 o 6596.42 6502.10
    3 0 30 < 42.88 61.60
    3 0 32 o 650.89 644.25
    3 0 34 o 184.68 182.57
    3 0 36 o 196.02 159.92
    3 0 38 < -6.90 1.19
    3 0 40 o 854.31 836.48
    3 1 1 o 16796.60 16481.40
    3 1 2 o 3871.61 3798.77
    3 1 3 o 22414.50 21617.20
    3 1 4 o 1998.27 1961.68
    3 1 5 o 1401.22 1484.37
    3 1 6 o 6275.72 6200.09
    3 1 7 o 3253.86 3225.93
    3 1 8 o 1348.98 1296.11
    3 1 9 o 958.54 897.89
    3 1 10 o 2180.49 2127.59
    3 1 11 o 970.49 999.87
    3 1 12 o 1233.41 1007.01
    3 1 13 o 2707.56 2478.23
    3 1 14 o 423.46 569.95
    3 1 15 o 415.08 346.90
    3 1 16 o 6618.23 6574.41
    3 1 17 o 1443.60 1352.31
    3 1 18 o 5430.90 5298.09
    3 1 19 o 20.70 1.42
    3 1 20 o 374.91 381.13
    3 1 21 o 260.58 268.00
    3 1 22 < 5.30 5.27
    3 1 23 o 2882.88 2993.62
    3 1 24 o 73.31 74.60
    3 1 25 o 72.44 64.37
    3 1 26 o 1338.13 1368.22
    3 1 27 < 13.55 9.84
    3 1 28 o 298.90 368.14
    3 1 29 < 9.73 28.08
    3 1 30 o 1726.48 1628.16
    3 1 31 o 80.33 71.82
    3 1 32 o 165.71 210.44
    3 1 33 o 1129.05 1070.75
    3 1 34 o 225.96 189.47
    3 1 35 < 41.89 38.28
    3 1 36 o 60.12 39.95
    3 1 37 < 37.70 35.05
    3 1 38 o 503.05 497.68
    3 1 39 < 41.52 30.42
    3 1 40 < 51.87 56.60
    3 1 41 o 655.08 650.06
    3 2 1 o 1637.15 1495.31
    3 2 2 o 783.96 768.58
    3 2 3 o 19223.20 18159.70
    3 2 4 o 4945.84 4862.98
    3 2 5 o 645.35 638.74
    3 2 6 o 2926.38 2757.34
    3 2 7 o 7098.73 7276.70
    3 2 8 o 123.70 84.63
    3 2 9 o 8470.99 8607.23
    3 2 10 o 2789.74 2623.84
    3 2 11 o 638.82 504.98
    3 2 12 o 8182.69 7025.41
    3 2 13 o 9445.91 9258.60
    3 2 14 o 1006.22 977.75
    3 2 15 < 10.97 19.39
    3 2 16 o 1523.56 1336.07
    3 2 17 o 73.31 84.51
    3 2 18 o 592.99 630.39
    3 2 19 o 30.55 47.40
    3 2 20 o 2378.36 2217.56
    3 2 21 o 7004.23 7112.73
    3 2 22 o 1853.13 1822.22
    3 2 23 o 414.71 498.20
    3 2 24 o 204.52 144.82
    3 2 25 o 2088.21 2094.81
    3 2 26 o 458.08 485.15
    3 2 27 o 2889.04 2972.96
    3 2 28 < 11.46 3.17
    3 2 29 o 680.34 766.42
    3 2 30 o 389.45 376.80
    3 2 31 o 892.25 932.93
    3 2 32 < -2.71 19.82
    3 2 33 o 48.05 52.46
    3 2 34 < 31.17 19.76
    3 2 35 o 262.80 280.31
    3 2 36 < 43.12 53.15
    3 2 37 o 81.32 87.82
    3 2 38 < 33.39 5.15
    3 2 39 o 643.38 583.62
    3 2 40 < 46.45 21.29
    3 3 1 o 3823.43 3668.37
    3 3 2 o 1579.37 1541.76
    3 3 3 o 7680.13 7067.95
    3 3 4 o 730.48 623.15
    3 3 5 o 47.19 33.69
    3 3 6 o 224.11 215.51
    3 3 7 o 4211.16 4036.39
    3 3 8 o 11688.10 10882.40
    3 3 9 o 546.42 572.62
    3 3 10 o 4147.59 3737.33
    3 3 11 o 6252.80 6273.70
    3 3 12 o 240.50 343.29
    3 3 13 o 33.14 8.47
    3 3 14 < 9.98 22.85
    3 3 15 o 2035.48 1884.94
    3 3 16 o 442.18 428.45
    3 3 17 o 195.90 202.17
    3 3 18 o 259.72 283.77
    3 3 19 o 4873.39 4959.89
    3 3 20 o 120.50 99.03
    3 3 21 o 6066.02 6230.89
    3 3 22 o 326.49 337.58
    3 3 23 o 2045.83 2043.80
    3 3 24 o 214.25 183.74
    3 3 25 o 66.28 75.10
    3 3 26 o 1251.89 1254.09
    3 3 27 o 2467.68 2440.86
    3 3 28 o 792.83 826.47
    3 3 29 o 1036.77 1077.38
    3 3 30 o 188.01 179.59
    3 3 31 o 81.81 109.21
    3 3 32 o 235.45 237.23
    3 3 33 o 760.67 687.85
    3 3 34 o 59.75 74.91
    3 3 35 o 1202.98 1150.26
    3 3 36 < -4.68 2.19
    3 3 37 < 20.58 14.21
    3 3 38 < 10.60 16.35
    3 3 39 < -12.07 0.12
    3 3 40 < 68.50 75.23
    3 4 1 o 6158.42 5780.45
    3 4 2 o 2477.42 2541.05
    3 4 3 o 46.82 40.93
    3 4 4 o 573.28 566.54
    3 4 5 o 47.43 60.58
    3 4 6 o 9033.92 8973.68
    3 4 7 o 255.53 233.51
    3 4 8 o 5191.88 5042.19
    3 4 9 o 917.63 858.20
    3 4 10 o 10323.00 9909.56
    3 4 11 o 1578.63 1819.72
    3 4 12 o 1419.94 1584.63
    3 4 13 o 2322.18 2296.29
    3 4 14 o 863.67 711.81
    3 4 15 o 1183.63 1216.86
    3 4 16 < 17.37 6.26
    3 4 17 o 1005.85 1040.81
    3 4 18 o 47.93 59.32
    3 4 19 o 139.59 157.02
    3 4 20 < -2.83 0.14
    3 4 21 o 41.89 82.36
    3 4 22 o 275.86 294.46
    3 4 23 o 1991.49 2063.15
    3 4 24 o 524.12 559.43
    3 4 25 < 3.57 0.88
    3 4 26 o 701.16 719.49
    3 4 27 o 106.08 100.18
    3 4 28 o 2366.16 2368.60
    3 4 29 < 10.23 13.23
    3 4 30 o 324.89 349.84
    3 4 31 o 87.11 93.17
    3 4 32 < 19.34 42.51
    3 4 33 o 890.16 911.53
    3 4 34 < -1.23 2.46
    3 4 35 < -3.57 5.93
    3 4 36 o 384.65 404.37
    3 4 37 < 48.91 35.18
    3 4 38 < 12.07 0.14
    3 4 39 o 77.00 89.88
    3 5 1 o 588.06 510.15
    3 5 2 o 40.66 43.94
    3 5 3 o 1390.37 1327.83
    3 5 4 o 9547.19 9047.80
    3 5 5 o 274.13 259.55
    3 5 6 o 1714.28 1643.68
    3 5 7 < -2.22 0.50
    3 5 8 o 103.37 61.22
    3 5 9 o 2413.47 2287.63
    3 5 10 < 6.28 1.80
    3 5 11 < -2.09 2.49
    3 5 12 o 166.70 174.10
    3 5 13 o 4153.75 4200.30
    3 5 14 o 1504.22 1464.52
    3 5 15 o 223.00 233.04
    3 5 16 o 2843.46 3068.65
    3 5 17 < 4.81 3.13
    3 5 18 o 3676.33 3675.28
    3 5 19 o 1733.38 1779.77
    3 5 20 < 3.70 0.06
    3 5 21 o 5238.94 5237.62
    3 5 22 o 1205.81 1126.76
    3 5 23 o 49.41 61.66
    3 5 24 o 113.23 137.61
    3 5 25 o 373.31 394.60
    3 5 26 o 1416.86 1427.37
    3 5 27 o 258.61 259.69
    3 5 28 o 161.89 148.01
    3 5 29 o 369.12 378.78
    3 5 30 o 1282.20 1194.00
    3 5 31 o 817.34 769.80
    3 5 32 < -17.00 0.32
    3 5 33 < 18.60 29.50
    3 5 34 o 61.97 58.90
    3 5 35 < -2.46 23.15
    3 5 36 < 6.41 0.27
    3 5 37 o 136.88 137.74
    3 5 38 o 454.38 443.80
    3 6 1 < 8.25 15.78
    3 6 2 o 544.45 593.49
    3 6 3 o 109.78 149.03
    3 6 4 < 12.69 24.73
    3 6 5 o 1011.02 980.33
    3 6 6 o 521.04 585.63
    3 6 7 o 1172.55 1119.57
    3 6 8 o 7417.58 7241.71
    3 6 9 o 3031.22 2944.30
    3 6 10 < 6.41 0.03
    3 6 11 o 2317.62 2262.54
    3 6 12 o 97.95 110.44
    3 6 13 o 47.31 64.60
    3 6 14 o 60.12 63.87
    3 6 15 o 224.85 221.45
    3 6 16 o 813.16 766.31
    3 6 17 o 680.96 759.16
    3 6 18 o 1347.13 1384.58
    3 6 19 < 0.49 2.94
    3 6 20 o 49.65 95.52
    3 6 21 o 64.93 63.25
    3 6 22 o 46.45 72.68
    3 6 23 o 469.04 403.13
    3 6 24 o 1022.24 1093.19
    3 6 25 o 1568.77 1493.24
    3 6 26 o 225.47 188.41
    3 6 27 o 607.65 624.42
    3 6 28 o 58.65 90.14
    3 6 29 o 298.90 303.50
    3 6 30 o 171.50 183.48
    3 6 31 o 575.37 574.07
    3 6 32 o 71.34 104.74
    3 6 33 o 96.10 91.88
    3 6 34 o 241.61 243.97
    3 6 35 < 52.36 38.06
    3 6 36 < 6.90 1.19
    3 6 37 o 129.49 141.16
    3 7 1 < 19.47 0.65
    3 7 2 o 2338.56 2198.80
    3 7 3 o 430.11 420.30
    3 7 4 o 3100.46 3117.93
    3 7 5 o 1027.53 1035.76
    3 7 6 o 473.97 485.03
    3 7 7 o 2197.12 1977.52
    3 7 8 o 84.52 92.62
    3 7 9 o 427.15 458.71
    3 7 10 o 2508.46 2488.23
    3 7 11 o 29.32 21.99
    3 7 12 o 1253.98 1225.87
    3 7 13 o 196.64 208.58
    3 7 14 o 199.47 226.02
    3 7 15 o 215.98 207.19
    3 7 16 o 1652.92 1702.84
    3 7 17 o 324.15 409.67
    3 7 18 o 143.16 171.16
    3 7 19 < -7.02 1.93
    3 7 20 o 52.73 32.24
    3 7 21 o 1631.12 1692.48
    3 7 22 o 261.32 308.16
    3 7 23 < 3.70 14.09
    3 7 24 o 2758.08 2560.68
    3 7 25 o 207.23 199.59
    3 7 26 o 171.87 209.44
    3 7 27 o 340.29 386.25
    3 7 28 o 316.88 323.65
    3 7 29 o 82.67 89.02
    3 7 30 < -19.22 5.97
    3 7 31 < 5.79 5.43
    3 7 32 o 479.52 465.17
    3 7 33 o 79.34 116.68
    3 7 34 < -4.81 2.12
    3 7 35 o 185.67 190.49
    3 8 1 o 577.22 580.44
    3 8 2 o 61.97 61.85
    3 8 3 o 920.34 1002.78
    3 8 4 o 1167.13 1087.74
    3 8 5 o 54.58 44.80
    3 8 6 o 1355.63 1518.35
    3 8 7 o 624.04 642.25
    3 8 8 o 1753.21 1910.14
    3 8 9 o 217.33 268.83
    3 8 10 < 16.02 21.49
    3 8 11 o 96.47 113.33
    3 8 12 < 27.11 32.59
    3 8 13 o 1332.59 1311.35
    3 8 14 o 1616.82 1517.45
    3 8 15 o 141.81 152.65
    3 8 16 o 88.71 84.29
    3 8 17 < 1.23 6.45
    3 8 18 < -7.89 10.13
    3 8 19 o 465.72 461.55
    3 8 20 o 1249.06 1229.76
    3 8 21 o 94.75 109.54
    3 8 22 o 2227.55 2094.41
    3 8 23 o 465.84 451.36
    3 8 24 o 729.99 752.16
    3 8 25 o 291.38 338.23
    3 8 26 o 1425.12 1426.43
    3 8 27 < 2.22 0.15
    3 8 28 o 164.97 176.18
    3 8 29 o 232.37 215.01
    3 8 30 o 1359.33 1244.10
    3 8 31 o 168.42 176.23
    3 8 32 o 466.46 470.46
    3 8 33 o 197.38 182.86
    3 9 1 o 2086.85 2063.83
    3 9 2 o 101.52 101.56
    3 9 3 < 5.30 4.69
    3 9 4 o 1020.76 1136.58
    3 9 5 o 115.20 94.38
    3 9 6 o 2932.54 2910.02
    3 9 7 o 1268.40 1250.62
    3 9 8 o 111.87 73.21
    3 9 9 o 1860.89 1624.44
    3 9 10 o 225.10 192.42
    3 9 11 o 80.58 95.04
    3 9 12 o 75.03 69.14
    3 9 13 o 2479.39 2547.46
    3 9 14 o 41.40 46.26
    3 9 15 o 216.47 276.27
    3 9 16 < 8.99 27.53
    3 9 17 < 22.18 28.04
    3 9 18 < 10.97 21.22
    3 9 19 o 555.90 573.87
    3 9 20 < 8.38 4.79
    3 9 21 o 937.72 926.20
    3 9 22 < 43.25 49.61
    3 9 23 < -11.95 0.03
    3 9 24 o 123.45 116.96
    3 9 25 o 492.21 477.32
    3 9 26 < 5.67 10.33
    3 9 27 o 146.12 159.80
    3 9 28 < 5.17 15.72
    3 9 29 < -2.71 0.04
    3 9 30 o 163.25 180.41
    3 9 31 o 125.67 166.26
    3 10 1 o 252.45 248.10
    3 10 2 < 3.45 0.69
    3 10 3 o 117.54 143.73
    3 10 4 o 178.77 200.25
    3 10 5 o 983.06 1080.59
    3 10 6 o 464.73 466.55
    3 10 7 o 1391.48 1466.05
    3 10 8 o 71.34 95.25
    3 10 9 < 21.93 51.16
    3 10 10 o 62.71 69.70
    3 10 11 o 2625.63 2462.38
    3 10 12 o 45.96 22.16
    3 10 13 < 31.66 37.23
    3 10 14 o 65.67 66.78
    3 10 15 o 716.44 736.97
    3 10 16 o 551.84 594.58
    3 10 17 o 229.90 242.70
    3 10 18 < 8.62 27.98
    3 10 19 o 371.96 402.03
    3 10 20 o 110.51 127.23
    3 10 21 < 25.13 34.07
    3 10 22 o 365.80 380.67
    3 10 23 o 2129.85 2002.17
    3 10 24 o 452.29 406.23
    3 10 25 o 431.46 512.51
    3 10 26 o 381.69 402.48
    3 10 27 o 102.88 131.47
    3 10 28 < 6.78 6.21
    3 11 1 o 215.61 177.95
    3 11 2 o 714.10 736.50
    3 11 3 o 467.20 527.82
    3 11 4 < -3.94 5.58
    3 11 5 < -17.86 0.23
    3 11 6 o 662.97 684.00
    3 11 7 < 25.13 50.64
    3 11 8 o 581.41 549.13
    3 11 9 < 25.63 42.91
    3 11 10 o 118.15 116.71
    3 11 11 < 46.33 52.43
    3 11 12 o 783.59 726.79
    3 11 13 < -21.56 0.64
    3 11 14 < 5.17 2.06
    3 11 15 o 147.85 142.79
    3 11 16 o 1148.77 1142.56
    3 11 17 < 22.42 25.52
    3 11 18 o 440.09 393.59
    3 11 19 < -4.56 0.09
    3 11 20 < -0.62 12.76
    3 11 21 < -22.67 17.48
    3 11 22 o 379.47 332.30
    3 11 23 < -11.33 0.16
    3 11 24 o 1080.27 1071.18
    3 11 25 < -8.99 2.96
    3 12 1 < 41.89 41.82
    3 12 2 < 38.32 48.79
    3 12 3 < -4.31 1.09
    3 12 4 o 1124.13 1103.85
    3 12 5 < -28.46 0.32
    3 12 6 < 28.58 46.97
    3 12 7 < 23.78 59.19
    3 12 8 o 1049.09 1107.60
    3 12 9 < 23.53 4.93
    3 12 10 < 30.68 37.79
    3 12 11 < 31.79 17.26
    3 12 12 o 314.67 312.09
    3 12 13 o 436.15 333.07
    3 12 14 o 680.59 721.57
    3 12 15 < -4.44 15.00
    3 12 16 < 0.00 29.07
    3 12 17 < 45.59 55.21
    3 12 18 o 599.03 596.00
    3 12 19 < 24.52 4.53
    3 12 20 < 31.91 17.80
    3 12 21 o 192.94 200.25
    3 13 1 o 104.36 84.93
    3 13 2 < 69.61 54.84
    3 13 3 < -4.81 5.49
    3 13 4 o 444.03 348.63
    3 13 5 o 231.26 199.30
    3 13 6 o 282.88 259.88
    3 13 7 < 40.17 46.33
    3 13 8 < 14.17 0.45
    3 13 9 o 547.77 487.76
    3 13 10 < 13.68 6.87
    3 13 11 o 256.39 232.97
    3 13 12 < 43.74 10.64
    3 13 13 o 371.46 365.49
    3 13 14 < 54.95 51.53
    4 0 0 o 1911.53 1923.60
    4 0 2 o 11924.40 11622.30
    4 0 4 o 22789.10 21945.40
    4 0 6 o 6085.98 6052.44
    4 0 8 o 421.12 319.01
    4 0 10 o 1345.65 1301.82
    4 0 12 o 14352.40 13280.10
    4 0 14 o 1813.34 1753.52
    4 0 16 o 761.41 799.22
    4 0 18 o 891.15 874.76
    4 0 20 o 9419.55 9928.71
    4 0 22 o 1702.21 1603.02
    4 0 24 o 630.81 559.37
    4 0 26 o 1592.68 1515.83
    4 0 28 o 126.65 112.98
    4 0 30 o 509.95 518.01
    4 0 32 o 805.89 744.87
    4 0 34 o 66.78 83.60
    4 0 36 o 3132.74 2989.04
    4 0 38 o 188.75 185.31
    4 0 40 o 92.28 104.73
    4 1 0 o 18502.60 18508.90
    4 1 1 o 29158.30 28233.80
    4 1 2 o 1130.90 1029.44
    4 1 3 o 18.73 20.90
    4 1 4 o 11444.40 11284.20
    4 1 5 o 64.56 67.90
    4 1 6 o 326.49 354.84
    4 1 7 o 582.89 697.01
    4 1 8 o 5322.84 5094.79
    4 1 9 o 941.41 870.04
    4 1 10 o 370.97 376.11
    4 1 11 o 305.92 292.34
    4 1 12 o 93.27 113.43
    4 1 13 o 659.52 565.96
    4 1 14 < 13.68 4.47
    4 1 15 o 29.08 16.36
    4 1 16 o 2091.54 1953.18
    4 1 17 o 539.89 528.01
    4 1 18 o 68.50 45.59
    4 1 19 o 416.31 521.60
    4 1 20 o 2340.78 2293.95
    4 1 21 o 628.72 679.44
    4 1 22 o 556.64 556.49
    4 1 23 o 452.16 425.83
    4 1 24 o 52.61 35.19
    4 1 25 < -4.19 0.06
    4 1 26 o 401.53 440.89
    4 1 27 o 174.09 144.61
    4 1 28 o 90.19 70.66
    4 1 29 o 436.39 456.97
    4 1 30 o 246.04 261.67
    4 1 31 o 579.43 580.43
    4 1 32 < 9.86 22.10
    4 1 33 o 56.18 50.78
    4 1 34 o 402.76 417.35
    4 1 35 < 6.65 0.16
    4 1 36 o 275.12 272.71
    4 1 37 o 353.97 315.04
    4 1 38 < 7.27 10.54
    4 1 39 < 18.23 8.95
    4 1 40 o 630.57 542.72
    4 2 0 o 7034.17 7112.75
    4 2 1 o 111.75 130.86
    4 2 2 o 6276.70 5826.27
    4 2 3 o 3800.27 3614.29
    4 2 4 o 4040.28 4283.22
    4 2 5 o 22231.60 21258.00
    4 2 6 o 514.75 504.30
    4 2 7 o 2775.08 2660.12
    4 2 8 o 1163.31 1016.31
    4 2 9 o 498.24 519.89
    4 2 10 o 2194.41 2086.42
    4 2 11 o 738.37 668.68
    4 2 12 o 826.71 624.20
    4 2 13 o 2642.76 2776.52
    4 2 14 o 538.41 474.14
    4 2 15 < 6.28 8.36
    4 2 16 o 387.48 324.79
    4 2 17 o 5689.87 5580.15
    4 2 18 < 9.73 0.45
    4 2 19 o 28.58 28.68
    4 2 20 o 1027.04 830.84
    4 2 21 o 2034.12 2167.43
    4 2 22 o 1124.25 1092.23
    4 2 23 o 704.00 740.53
    4 2 24 o 541.86 531.16
    4 2 25 o 1732.76 1947.83
    4 2 26 < 25.13 19.30
    4 2 27 o 227.31 197.54
    4 2 28 o 346.58 357.33
    4 2 29 o 518.70 505.35
    4 2 30 < 6.53 13.21
    4 2 31 < 30.68 56.35
    4 2 32 o 632.17 630.85
    4 2 33 o 544.20 566.27
    4 2 34 o 425.43 399.64
    4 2 35 o 2402.75 2211.60
    4 2 36 < 45.34 43.81
    4 2 37 o 417.91 384.52
    4 2 38 o 321.57 284.93
    4 2 39 o 1404.54 1297.77
    4 2 40 o 65.18 28.81
    4 3 0 o 8052.09 7534.18
    4 3 1 o 42.14 72.58
    4 3 2 o 582.15 517.54
    4 3 3 o 7929.50 7842.24
    4 3 4 o 43.00 65.48
    4 3 5 o 123.08 138.47
    4 3 6 o 949.30 995.23
    4 3 7 o 370.73 334.46
    4 3 8 o 930.08 1090.36
    4 3 9 o 3428.31 2999.73
    4 3 10 o 175.81 173.00
    4 3 11 o 17.86 33.61
    4 3 12 o 564.65 645.78
    4 3 13 o 1373.99 1270.27
    4 3 14 < 12.94 21.67
    4 3 15 o 122.96 124.74
    4 3 16 o 420.99 399.36
    4 3 17 o 184.19 163.09
    4 3 18 o 4244.30 3997.16
    4 3 19 o 691.92 673.80
    4 3 20 o 2397.45 2485.78
    4 3 21 o 29.82 17.31
    4 3 22 o 1054.39 1059.63
    4 3 23 o 31.42 50.78
    4 3 24 < 27.11 38.51
    4 3 25 < 18.11 18.83
    4 3 26 o 1308.93 1278.57
    4 3 27 o 488.02 473.27
    4 3 28 o 148.83 148.05
    4 3 29 o 260.21 280.33
    4 3 30 < 36.22 44.41
    4 3 31 o 178.77 207.29
    4 3 32 o 362.35 376.98
    4 3 33 o 56.67 67.50
    4 3 34 o 661.98 698.62
    4 3 35 < -8.50 0.40
    4 3 36 o 168.79 181.59
    4 3 37 o 319.10 295.79
    4 3 38 o 418.28 363.36
    4 3 39 o 227.31 203.08
    4 4 0 o 8467.91 7296.12
    4 4 1 o 50.02 61.60
    4 4 2 o 523.87 683.27
    4 4 3 o 3912.51 3883.53
    4 4 4 o 638.82 437.05
    4 4 5 o 8973.42 8316.99
    4 4 6 o 52.49 60.99
    4 4 7 o 953.98 1140.42
    4 4 8 < 0.25 0.10
    4 4 9 o 2972.58 3053.66
    4 4 10 o 3258.29 3175.42
    4 4 11 o 699.19 675.80
    4 4 12 < 4.31 10.25
    4 4 13 o 36.59 33.61
    4 4 14 o 5851.27 5822.70
    4 4 15 o 5601.78 5568.78
    4 4 16 o 1709.85 1839.53
    4 4 17 o 4088.45 4075.79
    4 4 18 o 596.44 636.70
    4 4 19 o 285.10 336.45
    4 4 20 o 3803.97 4095.88
    4 4 21 < 6.16 0.09
    4 4 22 < 7.02 13.35
    4 4 23 o 131.71 139.03
    4 4 24 o 108.05 111.38
    4 4 25 o 777.43 792.07
    4 4 26 o 84.27 76.96
    4 4 27 o 977.14 1018.98
    4 4 28 o 477.30 487.72
    4 4 29 o 180.99 183.91
    4 4 30 < -13.92 0.56
    4 4 31 o 121.11 135.46
    4 4 32 o 1624.83 1569.18
    4 4 33 o 385.26 377.13
    4 4 34 o 114.09 166.87
    4 4 35 o 202.30 202.85
    4 4 36 o 292.37 296.31
    4 4 37 o 436.76 426.19
    4 4 38 o 217.95 188.55
    4 4 39 o 223.12 261.87
    4 5 0 o 458.32 507.05
    4 5 1 o 5778.83 5478.05
    4 5 2 o 3484.25 3418.16
    4 5 3 o 199.59 194.97
    4 5 4 o 708.80 648.55
    4 5 5 o 48.17 50.61
    4 5 6 o 785.56 690.01
    4 5 7 o 2367.02 2260.55
    4 5 8 < 10.72 18.87
    4 5 9 < -7.02 0.70
    4 5 10 o 151.05 93.55
    4 5 11 o 237.17 245.61
    4 5 12 < 10.23 11.42
    4 5 13 o 5347.12 5198.97
    4 5 14 o 54.58 52.31
    4 5 15 o 387.73 395.89
    4 5 16 o 878.70 916.78
    4 5 17 o 678.74 621.22
    4 5 18 o 180.25 213.65
    4 5 19 < 16.63 26.86
    4 5 20 o 492.33 549.62
    4 5 21 o 657.67 652.35
    4 5 22 o 130.60 128.19
    4 5 23 o 416.93 421.19
    4 5 24 o 1008.93 1008.49
    4 5 25 < 7.27 16.56
    4 5 26 < 0.25 1.79
    4 5 27 < 32.03 33.74
    4 5 28 < 40.17 64.53
    4 5 29 < 34.62 39.99
    4 5 30 < 26.86 41.98
    4 5 31 o 85.01 88.78
    4 5 32 o 157.09 143.81
    4 5 33 o 1332.96 1283.64
    4 5 34 < 32.40 41.32
    4 5 35 o 442.68 477.24
    4 5 36 < 13.92 13.53
    4 5 37 o 158.93 171.82
    4 5 38 < -6.65 1.15
    4 6 0 o 5448.27 5417.63
    4 6 1 o 304.07 355.66
    4 6 2 o 4772.24 4607.76
    4 6 3 o 1038.50 1126.06
    4 6 4 < 4.56 15.96
    4 6 5 o 445.14 530.83
    4 6 6 o 491.96 491.31
    4 6 7 o 1653.29 1591.48
    4 6 8 o 6088.57 5992.50
    4 6 9 o 150.93 136.14
    4 6 10 o 2466.33 2598.75
    4 6 11 o 131.46 118.30
    4 6 12 o 2677.87 2785.58
    4 6 13 o 195.65 205.96
    4 6 14 < 8.75 6.18
    4 6 15 o 1794.86 1824.71
    4 6 16 o 1101.58 1154.42
    4 6 17 o 1409.96 1452.54
    4 6 18 o 496.64 527.52
    4 6 19 o 1202.61 1183.44
    4 6 20 o 2501.93 2468.99
    4 6 21 o 212.04 246.62
    4 6 22 o 2687.85 2834.96
    4 6 23 o 75.77 64.12
    4 6 24 o 61.36 52.50
    4 6 25 o 575.12 515.47
    4 6 26 o 50.39 55.22
    4 6 27 < 7.02 6.51
    4 6 28 < 1.72 3.86
    4 6 29 o 800.34 811.61
    4 6 30 o 1317.68 1208.33
    4 6 31 o 248.51 244.34
    4 6 32 o 241.36 228.53
    4 6 33 o 282.88 321.67
    4 6 34 o 1721.67 1645.78
    4 6 35 < 42.01 42.23
    4 6 36 < 67.02 79.07
    4 7 0 o 702.89 820.76
    4 7 1 < -0.25 4.20
    4 7 2 o 3080.75 2843.52
    4 7 3 o 26.98 9.22
    4 7 4 o 844.94 902.83
    4 7 5 o 627.36 669.03
    4 7 6 o 87.72 109.11
    4 7 7 o 182.71 182.27
    4 7 8 o 203.90 228.12
    4 7 9 o 55.07 32.11
    4 7 10 o 346.95 353.90
    4 7 11 o 1882.21 1978.02
    4 7 12 o 1245.98 1180.96
    4 7 13 o 1541.42 1526.58
    4 7 14 o 423.95 429.68
    4 7 15 o 181.24 203.24
    4 7 16 < 5.54 23.13
    4 7 17 o 199.35 243.40
    4 7 18 o 575.25 507.83
    4 7 19 o 311.46 323.65
    4 7 20 < 7.64 26.84
    4 7 21 o 1516.91 1523.39
    4 7 22 < 31.66 53.89
    4 7 23 < -7.64 3.94
    4 7 24 < 2.71 3.88
    4 7 25 o 260.21 256.69
    4 7 26 o 48.30 73.09
    4 7 27 < 0.12 6.23
    4 7 28 < 1.60 3.63
    4 7 29 < 21.93 24.95
    4 7 30 < 45.71 53.20
    4 7 31 o 595.08 553.82
    4 7 32 o 674.92 712.38
    4 7 33 < -2.22 6.35
    4 7 34 < 47.19 59.45
    4 7 35 < -3.57 0.05
    4 8 0 o 7205.05 7109.16
    4 8 1 < 19.59 2.36
    4 8 2 o 110.76 143.54
    4 8 3 o 1077.19 1015.98
    4 8 4 o 423.46 423.23
    4 8 5 o 226.21 214.24
    4 8 6 o 1241.79 1277.71
    4 8 7 o 342.02 426.90
    4 8 8 o 159.18 210.75
    4 8 9 o 513.89 529.94
    4 8 10 o 1103.18 1163.51
    4 8 11 < 21.44 26.18
    4 8 12 o 2238.89 2254.43
    4 8 13 o 63.82 80.45
    4 8 14 < 15.40 0.34
    4 8 15 o 2698.57 2721.99
    4 8 16 o 52.12 35.39
    4 8 17 o 992.79 1049.26
    4 8 18 o 1257.68 1152.78
    4 8 19 o 288.18 324.15
    4 8 20 o 79.47 66.10
    4 8 21 < 28.09 18.95
    4 8 22 o 1214.93 1182.32
    4 8 23 < 24.52 33.88
    4 8 24 < 35.98 39.89
    4 8 25 o 1387.42 1373.55
    4 8 26 o 109.78 125.97
    4 8 27 o 418.04 465.62
    4 8 28 < -0.86 5.79
    4 8 29 < -8.62 1.39
    4 8 30 o 760.67 784.51
    4 8 31 o 1371.15 1259.66
    4 8 32 < 10.10 13.95
    4 8 33 < 20.21 69.17
    4 9 0 o 601.98 536.97
    4 9 1 o 2236.30 2247.68
    4 9 2 < 4.93 0.32
    4 9 3 < -5.79 3.18
    4 9 4 o 341.52 373.06
    4 9 5 o 85.63 89.87
    4 9 6 o 928.60 967.83
    4 9 7 o 41.27 33.84
    4 9 8 o 161.40 225.88
    4 9 9 < 9.24 13.63
    4 9 10 < 12.07 8.63
    4 9 11 o 2461.89 2530.32
    4 9 12 o 146.98 127.46
    4 9 13 o 42.63 32.02
    4 9 14 < -4.81 2.26
    4 9 15 o 925.89 919.42
    4 9 16 o 282.39 308.32
    4 9 17 o 111.75 107.93
    4 9 18 o 718.04 796.71
    4 9 19 o 1052.05 1076.54
    4 9 20 o 228.67 222.39
    4 9 21 o 971.72 963.11
    4 9 22 o 162.63 180.17
    4 9 23 o 312.08 301.78
    4 9 24 o 181.85 186.35
    4 9 25 < 20.70 44.21
    4 9 26 o 78.24 106.06
    4 9 27 o 233.72 237.74
    4 9 28 < -24.27 5.58
    4 9 29 < 69.24 80.07
    4 9 30 < 0.62 7.79
    4 9 31 < 70.23 104.12
    4 10 0 o 3034.55 3030.58
    4 10 1 o 1212.22 1228.89
    4 10 2 < 27.47 0.96
    4 10 3 o 925.64 891.55
    4 10 4 o 187.89 222.42
    4 10 5 o 1180.55 1136.91
    4 10 6 o 223.86 251.74
    4 10 7 o 384.03 395.79
    4 10 8 < -2.96 1.05
    4 10 9 o 108.54 123.14
    4 10 10 < 1.60 2.46
    4 10 11 < -22.42 0.15
    4 10 12 o 312.94 369.29
    4 10 13 < 19.22 13.77
    4 10 14 o 82.79 77.77
    4 10 15 o 1268.28 1194.88
    4 10 16 < -8.25 0.23
    4 10 17 < -8.62 13.90
    4 10 18 < -12.94 28.53
    4 10 19 o 1936.54 1878.15
    4 10 20 < 13.92 4.23
    4 10 21 < -10.35 3.63
    4 10 22 < 40.17 25.46
    4 10 23 < -1.48 22.14
    4 10 24 < -16.26 12.99
    4 10 25 o 449.70 466.48
    4 10 26 < -15.65 6.75
    4 10 27 o 166.70 211.04
    4 10 28 < -14.05 33.38
    4 11 0 o 242.47 256.74
    4 11 1 < 1.97 11.21
    4 11 2 o 558.12 610.23
    4 11 3 < 15.15 3.95
    4 11 4 o 603.46 634.39
    4 11 5 o 163.86 175.90
    4 11 6 < 23.04 45.19
    4 11 7 < 1.97 11.95
    4 11 8 o 136.39 127.29
    4 11 9 < 16.39 17.82
    4 11 10 < 4.07 4.85
    4 11 11 o 394.01 415.99
    4 11 12 o 664.69 676.94
    4 11 13 o 492.33 478.26
    4 11 14 o 1023.10 1016.64
    4 11 15 o 177.29 178.75
    4 11 16 o 121.23 157.06
    4 11 17 < 0.86 7.26
    4 11 18 o 117.91 125.90
    4 11 19 < 16.76 56.22
    4 11 20 o 1160.84 999.64
    4 11 21 < 17.62 11.31
    4 11 22 o 675.29 686.68
    4 11 23 < 0.49 3.23
    4 11 24 o 178.40 187.36
    4 12 0 o 3128.80 2982.90
    4 12 1 o 421.61 374.27
    4 12 2 o 117.17 140.21
    4 12 3 < 14.17 42.71
    4 12 4 o 156.59 169.75
    4 12 5 < -5.05 12.75
    4 12 6 < 19.22 17.77
    4 12 7 o 59.75 50.50
    4 12 8 o 314.42 329.27
    4 12 9 o 178.40 192.66
    4 12 10 o 195.16 162.09
    4 12 11 o 167.31 150.55
    4 12 12 o 1472.06 1289.49
    4 12 13 < 36.10 0.06
    4 12 14 < 26.24 5.02
    4 12 15 < 25.38 0.60
    4 12 16 o 1093.08 1061.34
    4 12 17 o 143.66 50.16
    4 12 18 o 794.55 746.85
    4 12 19 o 208.34 219.24
    4 12 20 o 123.45 74.83
    4 13 0 o 251.22 206.80
    4 13 1 o 628.96 613.97
    4 13 2 < 15.89 19.32
    4 13 3 o 131.58 137.18
    4 13 4 < 7.89 23.54
    4 13 5 o 105.34 125.40
    4 13 6 < 17.99 21.56
    4 13 7 < 7.64 53.73
    4 13 8 < -1.11 11.93
    4 13 9 < 40.41 38.40
    4 13 10 < 11.58 4.75
    4 13 11 < 37.70 4.08
    4 13 12 < 41.40 1.77
    4 13 13 o 93.14 90.93
    5 0 2 o 9693.43 8898.42
    5 0 4 o 92.53 57.64
    5 0 6 o 5638.25 5484.75
    5 0 8 o 5512.83 5247.14
    5 0 10 o 772.87 792.22
    5 0 12 o 202.67 133.14
    5 0 14 o 1333.21 1215.16
    5 0 16 o 4735.03 4755.22
    5 0 18 o 1373.86 1394.37
    5 0 20 o 164.11 158.92
    5 0 22 o 553.44 552.75
    5 0 24 o 1840.20 2149.26
    5 0 26 < 17.62 14.76
    5 0 28 o 5705.15 5370.59
    5 0 30 < 23.78 17.74
    5 0 32 o 1941.59 1702.29
    5 0 34 o 209.70 215.15
    5 0 36 < 13.55 32.75
    5 0 38 o 630.69 608.37
    5 0 40 o 762.89 809.32
    5 1 1 o 260.21 244.70
    5 1 2 o 1236.37 1070.07
    5 1 3 o 24649.60 23431.30
    5 1 4 o 126.90 114.97
    5 1 5 o 5722.89 5551.38
    5 1 6 o 13342.40 13524.80
    5 1 7 o 1611.28 1525.59
    5 1 8 o 910.36 821.23
    5 1 9 o 2274.87 2684.04
    5 1 10 o 3247.45 3349.32
    5 1 12 o 119.39 136.22
    5 1 13 o 250.35 311.92
    5 1 14 o 142.30 131.16
    5 1 15 < 3.94 3.11
    5 1 16 o 206.00 210.32
    5 1 17 o 207.35 251.12
    5 1 18 o 259.35 260.55
    5 1 19 < 6.90 2.27
    5 1 20 o 28.58 42.86
    5 1 21 o 668.51 739.08
    5 1 22 o 1004.49 1004.77
    5 1 23 o 1847.34 1978.77
    5 1 24 o 1392.47 1379.56
    5 1 25 o 1183.63 1175.04
    5 1 26 o 47.43 25.36
    5 1 27 o 172.49 194.33
    5 1 28 o 2567.97 2519.43
    5 1 29 o 257.87 270.05
    5 1 30 o 124.31 99.66
    5 1 31 o 2411.75 2370.02
    5 1 32 o 579.07 590.98
    5 1 33 o 338.20 374.55
    5 1 34 < 2.83 7.66
    5 1 35 o 67.64 89.92
    5 1 36 o 450.93 411.04
    5 1 37 o 69.98 69.94
    5 1 38 < 53.84 49.56
    5 1 39 o 333.64 264.00
    5 1 40 o 404.24 449.79
    5 2 1 o 7552.74 7389.60
    5 2 2 o 58.28 69.84
    5 2 3 o 4846.66 4459.12
    5 2 4 o 1307.46 1486.99
    5 2 5 o 10817.60 10205.10
    5 2 6 o 458.94 427.48
    5 2 7 o 2277.21 2136.76
    5 2 8 < 8.87 21.85
    5 2 9 o 2353.96 2530.75
    5 2 10 o 2123.57 2128.69
    5 2 11 o 470.52 417.63
    5 2 12 < 3.45 1.36
    5 2 13 o 678.00 746.45
    5 2 14 o 411.38 368.62
    5 2 15 < 9.61 2.74
    5 2 16 o 89.08 72.79
    5 2 17 o 36.84 39.71
    5 2 18 o 833.11 823.37
    5 2 19 o 511.67 529.85
    5 2 20 o 649.66 697.82
    5 2 21 o 754.39 889.86
    5 2 22 o 1121.05 1230.36
    5 2 23 o 1674.12 1614.95
    5 2 24 o 949.91 964.64
    5 2 25 o 1273.45 1255.07
    5 2 26 o 536.93 610.92
    5 2 27 o 236.31 288.03
    5 2 28 o 353.23 361.88
    5 2 29 o 310.23 308.18
    5 2 30 o 866.75 836.82
    5 2 31 o 510.32 482.30
    5 2 32 < 32.53 35.58
    5 2 33 o 468.92 510.65
    5 2 34 o 408.43 438.48
    5 2 35 o 1488.32 1374.92
    5 2 36 o 553.68 516.65
    5 2 37 < 49.90 41.30
    5 2 38 o 78.85 94.50
    5 2 39 o 1002.03 915.15
    5 3 1 o 8706.56 8220.18
    5 3 2 o 85.50 59.19
    5 3 3 o 5830.33 5907.26
    5 3 4 o 353.85 401.86
    5 3 5 o 4155.23 3785.57
    5 3 6 o 3253.49 2838.69
    5 3 7 o 395.24 380.46
    5 3 8 o 643.87 719.07
    5 3 9 o 9142.09 9085.03
    5 3 10 o 3575.42 3467.24
    5 3 11 o 174.71 175.04
    5 3 12 o 1312.38 1323.35
    5 3 13 o 1731.65 1754.73
    5 3 14 o 681.57 653.62
    5 3 15 o 73.43 140.05
    5 3 16 o 410.27 346.42
    5 3 17 o 35.36 38.29
    5 3 18 o 895.21 877.96
    5 3 19 < -0.12 5.40
    5 3 20 < 9.61 0.76
    5 3 21 o 1029.87 967.40
    5 3 22 < 7.89 2.56
    5 3 23 o 534.96 613.99
    5 3 24 o 1291.69 1362.47
    5 3 25 o 1934.33 1917.68
    5 3 26 o 1110.94 1060.63
    5 3 27 o 1706.77 1736.79
    5 3 28 o 161.52 140.31
    5 3 29 < -18.23 8.22
    5 3 30 o 1299.57 1287.21
    5 3 31 o 2756.11 2736.21
    5 3 32 o 125.30 121.85
    5 3 33 o 209.70 217.57
    5 3 34 < 35.98 61.42
    5 3 35 < 10.84 8.14
    5 3 36 o 194.66 169.48
    5 3 37 o 178.65 170.08
    5 3 38 o 63.33 54.32
    5 3 39 o 181.85 179.27
    5 4 1 o 1365.36 1382.56
    5 4 2 o 1510.50 1508.27
    5 4 3 o 3733.99 3597.68
    5 4 4 < 12.94 1.27
    5 4 5 o 244.81 191.97
    5 4 6 o 2135.27 2185.40
    5 4 7 o 3772.18 3713.34
    5 4 8 o 109.41 144.34
    5 4 9 o 762.03 724.31
    5 4 10 o 321.94 367.02
    5 4 11 < 1.36 0.93
    5 4 12 o 903.59 1008.06
    5 4 13 o 1022.61 997.41
    5 4 14 o 33.39 37.71
    5 4 15 o 3353.28 3364.45
    5 4 16 o 2928.72 3118.27
    5 4 17 o 314.42 321.12
    5 4 18 o 759.81 798.99
    5 4 19 o 2700.29 2841.54
    5 4 20 o 526.58 548.46
    5 4 21 o 113.23 100.98
    5 4 22 o 1590.46 1509.05
    5 4 23 o 668.02 746.47
    5 4 24 < 24.27 8.81
    5 4 25 o 437.99 448.32
    5 4 26 < 13.31 21.94
    5 4 27 < 11.58 19.86
    5 4 28 o 835.21 831.50
    5 4 29 < 32.28 37.93
    5 4 30 < 2.96 7.94
    5 4 31 o 1101.83 1108.67
    5 4 32 < -8.38 4.32
    5 4 33 o 344.24 372.36
    5 4 34 o 85.75 86.32
    5 4 35 < 17.50 24.39
    5 4 36 o 237.17 262.67
    5 4 37 < 43.74 58.20
    5 4 38 < 33.02 11.12
    5 5 1 o 3341.58 3235.06
    5 5 2 o 1336.78 1330.76
    5 5 3 o 249.61 298.71
    5 5 4 o 239.51 241.58
    5 5 5 o 3153.07 3142.27
    5 5 6 o 3417.84 3504.66
    5 5 7 o 74.54 53.79
    5 5 8 o 198.85 163.40
    5 5 9 o 140.58 125.99
    5 5 10 o 1627.79 1463.02
    5 5 11 o 2186.65 2308.18
    5 5 12 o 1366.35 1330.81
    5 5 13 o 62.71 50.68
    5 5 14 o 123.45 140.92
    5 5 15 o 745.76 772.81
    5 5 16 o 4077.36 4069.86
    5 5 17 o 141.93 128.45
    5 5 18 o 64.81 44.46
    5 5 19 o 701.53 676.44
    5 5 20 o 63.45 80.70
    5 5 21 o 549.74 617.20
    5 5 22 o 1716.87 1668.33
    5 5 23 o 1619.54 1545.06
    5 5 24 o 1317.19 1249.10
    5 5 25 o 1881.59 1956.63
    5 5 26 < 16.88 30.36
    5 5 27 o 240.87 205.75
    5 5 28 o 1430.05 1422.52
    5 5 29 o 2197.62 2081.29
    5 5 30 o 155.73 178.53
    5 5 31 < 8.99 49.72
    5 5 32 < -22.18 0.43
    5 5 33 o 149.70 192.69
    5 5 34 o 301.24 311.48
    5 5 35 < 13.06 53.99
    5 5 36 o 377.87 362.24
    5 5 37 < 54.70 40.43
    5 6 1 o 76.51 78.97
    5 6 2 o 2525.59 2459.08
    5 6 3 o 56.92 49.45
    5 6 4 o 4025.74 4095.47
    5 6 5 o 1674.12 1725.65
    5 6 6 o 1079.53 1126.77
    5 6 7 o 1757.16 1993.37
    5 6 8 o 421.24 444.05
    5 6 9 o 979.61 1081.95
    5 6 10 o 2588.67 2489.89
    5 6 11 o 1054.39 1117.13
    5 6 12 o 54.70 58.43
    5 6 13 o 216.60 240.17
    5 6 14 o 1782.66 1884.24
    5 6 15 o 168.05 189.39
    5 6 16 o 468.67 462.80
    5 6 17 < 27.97 47.99
    5 6 18 o 1644.67 1752.60
    5 6 19 o 130.97 107.89
    5 6 20 o 754.63 829.80
    5 6 21 o 40.29 23.18
    5 6 22 o 52.86 77.29
    5 6 23 < 10.35 22.44
    5 6 24 o 537.54 544.42
    5 6 25 o 277.58 245.64
    5 6 26 o 264.28 230.40
    5 6 27 o 203.54 207.63
    5 6 28 o 982.32 1101.86
    5 6 29 o 1827.38 1703.73
    5 6 30 o 509.08 516.53
    5 6 31 o 305.92 315.23
    5 6 32 o 580.05 556.53
    5 6 33 < 16.88 12.68
    5 6 34 o 277.33 247.43
    5 6 35 < 1.11 7.55
    5 6 36 o 128.38 138.18
    5 7 1 o 99.30 127.38
    5 7 2 o 124.44 131.03
    5 7 3 o 149.82 132.87
    5 7 4 o 2096.71 2009.51
    5 7 5 o 115.57 115.38
    5 7 6 o 1818.76 1921.19
    5 7 7 o 2099.05 1969.13
    5 7 8 o 1055.50 970.97
    5 7 9 o 4271.16 4178.27
    5 7 10 o 2641.52 2699.59
    5 7 11 o 61.48 48.45
    5 7 12 o 433.93 448.06
    5 7 13 o 106.94 99.64
    5 7 14 o 2039.05 1996.45
    5 7 15 o 86.37 74.41
    5 7 16 o 987.37 1052.91
    5 7 17 < 14.05 14.43
    5 7 18 o 292.74 272.72
    5 7 19 o 43.25 51.37
    5 7 20 o 276.23 275.18
    5 7 21 o 151.17 184.27
    5 7 22 o 399.06 430.62
    5 7 23 o 429.12 492.57
    5 7 24 o 687.61 708.28
    5 7 25 o 397.71 368.66
    5 7 26 o 3182.03 3066.09
    5 7 27 o 146.49 156.51
    5 7 28 < 27.35 19.44
    5 7 29 o 422.96 475.74
    5 7 30 o 1040.35 1003.24
    5 7 31 < 22.67 40.67
    5 7 32 < 19.84 60.32
    5 7 33 < 26.49 57.51
    5 7 34 o 182.59 219.75
    5 8 1 o 284.36 318.05
    5 8 2 o 1030.49 1074.02
    5 8 3 < 31.29 22.72
    5 8 4 o 1432.14 1566.38
    5 8 5 < 34.62 46.86
    5 8 6 o 63.20 69.96
    5 8 7 o 1094.56 1030.94
    5 8 8 o 515.00 548.08
    5 8 9 o 862.81 968.23
    5 8 10 o 112.36 75.40
    5 8 11 o 3448.77 3386.56
    5 8 12 < 16.63 5.77
    5 8 13 < 31.79 17.28
    5 8 14 o 414.83 472.71
    5 8 15 o 615.90 695.79
    5 8 16 o 274.62 269.57
    5 8 17 o 90.68 103.48
    5 8 18 o 87.72 49.75
    5 8 19 o 1201.99 1168.07
    5 8 20 o 175.20 155.61
    5 8 21 o 352.86 370.76
    5 8 22 o 113.84 111.49
    5 8 23 o 1564.34 1503.51
    5 8 24 o 275.61 296.92
    5 8 25 < 4.31 0.62
    5 8 26 o 1672.64 1596.82
    5 8 27 o 213.02 201.83
    5 8 28 < -19.71 16.41
    5 8 29 < -5.42 25.11
    5 8 30 o 434.79 479.08
    5 8 31 < -4.19 0.33
    5 8 32 o 198.61 196.29
    5 9 1 o 117.54 110.42
    5 9 2 o 991.80 1089.36
    5 9 3 o 51.75 53.16
    5 9 4 o 1107.25 1177.45
    5 9 5 o 146.61 122.59
    5 9 6 o 635.37 686.17
    5 9 7 o 454.01 423.01
    5 9 8 < 22.30 9.43
    5 9 9 o 225.71 210.05
    5 9 10 o 391.79 374.76
    5 9 11 o 3878.38 3897.29
    5 9 12 o 61.36 18.01
    5 9 13 < -4.31 4.79
    5 9 14 o 551.96 548.63
    5 9 15 < 25.50 9.79
    5 9 16 o 81.44 81.20
    5 9 17 < -8.99 0.04
    5 9 18 o 213.88 246.25
    5 9 19 o 362.72 345.82
    5 9 20 o 142.79 131.29
    5 9 21 o 87.23 128.14
    5 9 22 o 122.84 144.04
    5 9 23 o 983.92 1033.64
    5 9 24 < 14.54 18.36
    5 9 25 < -32.28 0.46
    5 9 26 < 51.50 74.80
    5 9 27 o 1467.01 1364.64
    5 9 28 < 61.11 27.37
    5 9 29 o 473.23 517.68
    5 9 30 < -24.76 31.19
    5 10 1 o 540.26 516.04
    5 10 2 o 1751.86 1730.89
    5 10 3 o 116.92 108.60
    5 10 4 < 30.06 24.06
    5 10 5 < 17.13 53.04
    5 10 6 o 279.55 268.57
    5 10 7 o 1058.46 1133.35
    5 10 8 o 262.67 252.60
    5 10 9 o 104.48 108.94
    5 10 10 < -1.85 0.91
    5 10 11 o 189.37 160.62
    5 10 12 < -10.97 14.63
    5 10 13 < 7.02 17.88
    5 10 14 o 387.48 393.57
    5 10 15 o 335.98 366.02
    5 10 16 < 6.16 13.76
    5 10 17 < -12.20 16.89
    5 10 18 < 49.04 65.94
    5 10 19 o 176.18 185.51
    5 10 20 o 816.36 826.47
    5 10 21 < 52.24 59.23
    5 10 22 o 195.53 210.12
    5 10 23 o 1123.76 1038.95
    5 10 24 < 14.66 69.98
    5 10 25 < 11.83 25.56
    5 10 26 o 292.24 307.44
    5 10 27 < 5.79 30.28
    5 11 1 < 27.11 52.62
    5 11 2 o 650.16 642.60
    5 11 3 o 271.55 271.22
    5 11 4 o 2147.22 2080.09
    5 11 5 o 50.88 58.59
    5 11 6 o 143.41 163.07
    5 11 7 o 418.28 443.78
    5 11 8 o 1399.98 1297.29
    5 11 9 < -5.54 0.42
    5 11 10 < -21.44 0.09
    5 11 11 o 365.06 350.60
    5 11 12 o 69.36 77.91
    5 11 13 o 55.94 47.49
    5 11 14 o 85.75 92.43
    5 11 15 < 17.62 56.52
    5 11 16 < 34.87 73.01
    5 11 17 < -24.03 2.69
    5 11 18 < -8.62 1.66
    5 11 19 o 78.36 91.44
    5 11 20 o 633.89 561.52
    5 11 21 o 121.73 96.82
    5 11 22 o 307.52 301.55
    5 11 23 < 49.04 75.95
    5 12 1 < -13.68 5.35
    5 12 2 o 96.72 122.52
    5 12 3 o 101.03 96.01
    5 12 4 o 983.55 1052.58
    5 12 5 < 13.92 22.20
    5 12 6 < -11.70 3.82
    5 12 7 < 17.13 12.67
    5 12 8 o 987.49 866.89
    5 12 9 o 75.52 63.47
    5 12 10 o 149.08 142.23
    5 12 11 o 356.93 312.15
    5 12 12 o 517.71 401.00
    5 12 13 o 160.78 91.72
    5 12 14 o 899.40 828.06
    5 12 15 < 32.03 39.46
    5 12 16 < 0.99 18.63
    5 12 17 < 13.18 1.23
    5 12 18 o 804.66 743.27
    5 12 19 o 133.55 149.17
    5 13 1 o 331.92 366.24
    5 13 2 o 147.11 166.26
    5 13 3 < -28.95 15.40
    5 13 4 < 51.13 115.66
    5 13 5 o 107.93 172.88
    5 13 6 o 68.50 91.64
    5 13 7 < 64.68 72.63
    5 13 8 o 445.26 454.28
    5 13 9 o 274.01 259.87
    5 13 10 < 25.01 5.45
    5 13 11 o 999.69 1011.88
    5 13 12 o 313.19 281.50
    6 0 0 o 1990.75 2132.68
    6 0 2 o 24268.30 22733.90
    6 0 4 o 9383.33 8918.51
    6 0 6 o 9013.59 8682.90
    6 0 8 o 1485.98 1482.33
    6 0 10 o 2327.60 1952.61
    6 0 12 o 1024.33 939.77
    6 0 14 o 2181.48 2153.97
    6 0 16 o 775.09 612.97
    6 0 18 o 930.45 963.90
    6 0 20 o 1138.30 1169.21
    6 0 22 o 492.45 430.91
    6 0 24 < 2.96 12.40
    6 0 26 o 138.24 202.32
    6 0 28 o 1530.83 1507.61
    6 0 30 o 95.24 87.42
    6 0 32 o 75.03 76.52
    6 0 34 o 569.33 565.65
    6 0 36 o 445.76 447.96
    6 0 38 o 620.83 634.66
    6 1 0 o 3437.92 2922.78
    6 1 1 o 11964.50 11709.50
    6 1 2 o 7660.67 7837.64
    6 1 3 o 3419.81 3077.39
    6 1 4 o 236.92 203.91
    6 1 5 o 3295.75 3576.48
    6 1 6 o 179.76 148.99
    6 1 7 o 198.48 201.93
    6 1 8 o 1587.50 1617.78
    6 1 9 o 800.71 732.78
    6 1 10 o 956.07 1090.65
    6 1 11 o 610.36 534.91
    6 1 12 o 176.43 154.24
    6 1 13 o 5070.15 5036.37
    6 1 14 o 2001.72 1966.77
    6 1 15 o 843.34 833.84
    6 1 16 o 1289.84 1300.79
    6 1 17 o 4141.55 4273.29
    6 1 18 o 557.63 461.45
    6 1 19 o 2663.82 2676.03
    6 1 20 o 4312.07 4478.28
    6 1 21 o 3410.94 3360.58
    6 1 22 o 628.47 666.70
    6 1 23 o 823.75 898.28
    6 1 24 o 2816.72 2783.67
    6 1 25 o 167.07 169.46
    6 1 26 o 225.47 234.79
    6 1 27 o 850.61 819.70
    6 1 28 o 58.77 45.88
    6 1 29 o 1905.25 1961.93
    6 1 30 < 13.43 1.03
    6 1 31 o 465.10 505.42
    6 1 32 o 2452.65 2399.08
    6 1 33 o 480.26 499.69
    6 1 34 o 328.59 316.35
    6 1 35 o 1318.54 1261.14
    6 1 36 o 1564.96 1401.16
    6 1 37 < 17.86 5.02
    6 1 38 o 164.48 123.17
    6 1 39 o 529.29 524.44
    6 2 0 o 1597.85 1472.11
    6 2 1 o 3719.33 3450.64
    6 2 2 o 451.30 377.01
    6 2 3 o 372.70 350.20
    6 2 4 o 9810.73 9620.15
    6 2 5 o 2431.71 2326.92
    6 2 6 o 1813.95 1833.93
    6 2 7 o 993.78 901.67
    6 2 8 o 105.96 94.29
    6 2 9 o 784.57 696.42
    6 2 10 < -2.59 0.37
    6 2 11 o 1345.90 1368.01
    6 2 12 o 616.77 509.30
    6 2 13 o 560.09 495.47
    6 2 14 o 3932.72 3956.19
    6 2 15 o 1252.88 1237.27
    6 2 16 < 5.30 2.54
    6 2 17 o 5479.44 5740.61
    6 2 18 o 475.08 459.17
    6 2 19 o 1387.29 1384.10
    6 2 20 o 189.00 211.82
    6 2 21 o 104.60 117.40
    6 2 22 < 11.83 6.12
    6 2 23 o 230.39 253.75
    6 2 24 o 311.46 336.45
    6 2 25 < -19.96 0.26
    6 2 26 o 91.05 108.13
    6 2 27 o 131.09 124.88
    6 2 28 < -0.99 8.34
    6 2 29 < 2.46 9.61
    6 2 30 o 108.79 150.33
    6 2 31 o 64.44 58.69
    6 2 32 o 140.21 147.86
    6 2 33 < 6.90 0.31
    6 2 34 < 41.27 51.70
    6 2 35 < -12.57 0.32
    6 2 36 < 16.51 10.57
    6 2 37 < 41.64 18.89
    6 2 38 < 27.60 28.85
    6 2 39 o 516.23 501.85
    6 3 0 o 9859.27 10075.40
    6 3 1 o 12978.70 12338.90
    6 3 2 o 1142.61 1053.63
    6 3 3 o 1798.06 1693.25
    6 3 4 o 992.17 771.97
    6 3 5 o 9788.92 10012.40
    6 3 6 o 84.27 95.00
    6 3 7 o 3939.37 3910.83
    6 3 8 o 357.54 337.58
    6 3 9 o 1439.78 1461.40
    6 3 10 o 139.10 122.12
    6 3 11 < 2.22 16.80
    6 3 12 o 105.22 82.85
    6 3 13 o 3523.43 3568.39
    6 3 14 o 338.20 348.38
    6 3 15 < -0.25 1.73
    6 3 16 o 853.81 881.49
    6 3 17 o 1312.01 1350.60
    6 3 18 o 2271.66 2379.28
    6 3 19 o 1658.59 1674.40
    6 3 20 o 4235.43 4279.64
    6 3 21 o 292.74 248.59
    6 3 22 o 150.93 164.97
    6 3 23 o 582.89 569.66
    6 3 24 o 163.99 174.29
    6 3 25 o 195.40 193.79
    6 3 26 < 11.58 16.14
    6 3 27 o 1555.96 1516.99
    6 3 28 o 228.18 253.01
    6 3 29 o 1852.76 1865.10
    6 3 30 o 182.59 170.29
    6 3 31 < 16.88 15.74
    6 3 32 < -2.96 10.72
    6 3 33 < 3.57 0.05
    6 3 34 o 724.94 739.26
    6 3 35 o 1446.31 1409.23
    6 3 36 o 378.12 358.97
    6 3 37 o 226.45 251.10
    6 3 38 o 673.56 662.39
    6 4 0 o 187.89 191.26
    6 4 1 o 694.26 588.33
    6 4 2 o 507.24 556.10
    6 4 3 o 80.08 85.56
    6 4 4 o 1169.22 1158.98
    6 4 5 o 1559.90 1404.14
    6 4 6 o 32.53 41.80
    6 4 7 < -4.19 0.18
    6 4 8 < 7.27 12.09
    6 4 9 o 23.78 21.06
    6 4 10 o 189.61 145.88
    6 4 11 o 594.59 498.34
    6 4 12 o 963.22 937.12
    6 4 13 o 601.61 662.68
    6 4 14 o 2138.85 2238.66
    6 4 15 o 576.35 510.42
    6 4 16 o 1254.72 1370.50
    6 4 17 o 821.53 878.72
    6 4 18 o 2085.13 2169.64
    6 4 19 o 291.38 329.18
    6 4 20 o 117.78 126.19
    6 4 21 o 826.59 899.98
    6 4 22 o 38.19 33.75
    6 4 23 < 5.79 4.32
    6 4 24 < 22.55 44.11
    6 4 25 o 177.17 171.02
    6 4 26 o 244.69 223.71
    6 4 27 o 110.27 99.97
    6 4 28 o 70.60 94.26
    6 4 29 o 57.66 89.42
    6 4 30 o 362.35 382.45
    6 4 31 o 51.99 41.15
    6 4 32 o 90.93 102.12
    6 4 33 < -20.82 3.90
    6 4 34 < 13.43 14.61
    6 4 35 < -8.38 12.06
    6 4 36 < 6.53 30.61
    6 4 37 o 117.17 125.86
    6 4 38 < 21.07 19.01
    6 5 0 o 32.03 35.90
    6 5 1 o 371.10 342.35
    6 5 2 o 9233.02 9299.08
    6 5 3 o 5082.22 5161.20
    6 5 4 o 1623.60 1581.29
    6 5 5 o 69.98 78.75
    6 5 6 < 12.57 6.99
    6 5 7 o 7200.99 7557.13
    6 5 8 o 2050.26 2176.44
    6 5 9 o 1850.30 1841.89
    6 5 10 o 4252.19 4297.53
    6 5 11 o 484.69 499.90
    6 5 12 < -1.48 0.22
    6 5 13 o 886.34 972.50
    6 5 14 o 5821.21 5660.60
    6 5 15 o 611.84 631.71
    6 5 16 o 1034.56 1062.54
    6 5 17 o 30.06 29.22
    6 5 18 o 745.39 857.26
    6 5 19 o 1107.62 1121.63
    6 5 20 o 1301.05 1216.11
    6 5 21 o 183.08 193.14
    6 5 22 o 46.20 40.13
    6 5 23 o 59.51 52.73
    6 5 24 o 4551.70 4606.74
    6 5 25 o 749.95 724.45
    6 5 26 < -3.82 0.60
    6 5 27 o 54.70 54.05
    6 5 28 < -7.15 0.20
    6 5 29 < -19.22 1.39
    6 5 30 o 97.70 97.00
    6 5 31 o 327.73 329.03
    6 5 32 o 1997.16 1941.43
    6 5 33 o 1291.44 1210.40
    6 5 34 < -28.83 0.71
    6 5 35 < -40.66 2.78
    6 5 36 o 164.23 181.64
    6 6 0 < 22.05 32.57
    6 6 1 o 366.04 513.77
    6 6 2 o 60.74 51.99
    6 6 3 o 816.61 894.47
    6 6 4 < 5.30 16.36
    6 6 5 o 1852.39 1892.40
    6 6 6 < 14.91 8.99
    6 6 7 o 257.62 244.57
    6 6 8 o 208.71 227.42
    6 6 9 < 25.87 13.34
    6 6 10 o 1375.47 1390.40
    6 6 11 < 30.92 35.14
    6 6 12 < -4.56 0.09
    6 6 13 o 263.91 289.61
    6 6 14 o 619.85 669.53
    6 6 15 o 1102.69 1258.86
    6 6 16 o 634.02 702.52
    6 6 17 o 995.99 1037.24
    6 6 18 < 18.48 28.09
    6 6 19 < 10.23 11.40
    6 6 20 o 327.60 312.90
    6 6 21 < -10.84 3.02
    6 6 22 < 9.73 2.71
    6 6 23 o 520.54 534.71
    6 6 24 o 692.17 704.56
    6 6 25 o 127.27 165.60
    6 6 26 o 478.28 498.31
    6 6 27 < -18.23 8.27
    6 6 28 o 80.95 83.98
    6 6 29 o 82.30 90.67
    6 6 30 < 0.00 7.75
    6 6 31 < 3.94 54.50
    6 6 32 o 92.53 119.59
    6 6 33 < -12.81 18.16
    6 6 34 < 18.48 44.45
    6 6 35 < 11.70 54.60
    6 7 0 o 10941.60 11094.90
    6 7 1 o 461.28 511.96
    6 7 2 o 47.68 35.00
    6 7 3 o 1016.81 1138.38
    6 7 4 o 1884.30 1987.19
    6 7 5 o 44.60 8.02
    6 7 6 o 4055.06 3926.51
    6 7 7 o 812.05 887.07
    6 7 8 o 1698.63 1724.95
    6 7 9 o 261.93 280.91
    6 7 10 o 256.88 282.95
    6 7 11 o 746.62 775.80
    6 7 12 o 4851.21 4730.21
    6 7 13 o 562.56 569.40
    6 7 14 o 612.45 608.58
    6 7 15 < 9.73 7.21
    6 7 16 o 403.74 357.36
    6 7 17 o 4260.07 4232.69
    6 7 18 o 1741.88 1678.04
    6 7 19 < 38.81 20.18
    6 7 20 o 53.59 65.02
    6 7 21 o 1108.48 1087.09
    6 7 22 o 3986.80 3776.77
    6 7 23 o 361.85 349.10
    6 7 24 o 702.15 691.78
    6 7 25 o 70.97 66.43
    6 7 26 o 586.46 611.68
    6 7 27 o 142.67 148.07
    6 7 28 < 28.34 31.32
    6 7 29 o 111.50 179.63
    6 7 30 o 354.58 360.03
    6 7 31 o 290.39 290.36
    6 7 32 o 92.90 113.03
    6 7 33 o 410.03 442.55
    6 7 34 o 2545.30 2366.52
    6 8 0 o 281.40 313.73
    6 8 1 o 82.79 72.78
    6 8 2 o 1330.25 1261.82
    6 8 3 o 2151.04 2217.46
    6 8 4 o 1011.76 1032.50
    6 8 5 o 37.08 32.85
    6 8 6 o 805.64 869.95
    6 8 7 o 59.88 58.48
    6 8 8 o 211.05 241.18
    6 8 9 o 353.23 411.76
    6 8 10 < -4.19 3.64
    6 8 11 < 2.22 0.09
    6 8 12 < 5.79 0.10
    6 8 13 < 20.82 15.07
    6 8 14 o 93.51 115.74
    6 8 15 < 4.31 0.53
    6 8 16 o 41.77 32.56
    6 8 17 o 94.99 83.76
    6 8 18 o 375.16 389.56
    6 8 19 < -4.68 2.81
    6 8 20 o 172.86 199.46
    6 8 21 < -4.07 12.06
    6 8 22 o 116.43 122.80
    6 8 23 < -32.90 0.39
    6 8 24 < 26.61 30.85
    6 8 25 o 784.33 779.43
    6 8 26 < 3.94 3.90
    6 8 27 o 422.96 521.56
    6 8 28 < -29.69 16.77
    6 8 29 < -11.58 26.66
    6 8 30 < -10.10 38.27
    6 8 31 < -10.60 28.18
    6 8 32 < 19.96 44.07
    6 9 0 o 71.09 60.64
    6 9 1 o 91.30 98.74
    6 9 2 < 29.08 8.52
    6 9 3 o 1836.50 1896.41
    6 9 4 o 48.67 76.62
    6 9 5 < 25.87 24.21
    6 9 6 o 175.45 219.93
    6 9 7 o 294.95 261.21
    6 9 8 < 23.66 12.18
    6 9 9 o 337.71 377.79
    6 9 10 o 215.73 159.50
    6 9 11 o 384.52 365.72
    6 9 12 < 8.01 0.10
    6 9 13 o 140.82 169.47
    6 9 14 o 57.41 44.27
    6 9 15 o 4036.46 3930.26
    6 9 16 o 67.76 55.35
    6 9 17 < 38.56 45.55
    6 9 18 o 123.21 158.79
    6 9 19 o 3858.18 3790.42
    6 9 20 < 42.38 8.60
    6 9 21 o 350.64 298.31
    6 9 22 o 820.42 809.83
    6 9 23 < 24.27 44.40
    6 9 24 < -14.54 12.18
    6 9 25 < 48.05 66.19
    6 9 26 < 15.28 5.44
    6 9 27 o 1060.68 1014.74
    6 9 28 < -12.20 9.44
    6 9 29 o 997.72 997.63
    6 10 0 o 2579.43 2655.91
    6 10 1 < 41.27 15.48
    6 10 2 o 101.52 117.87
    6 10 3 o 504.53 531.68
    6 10 4 o 127.76 107.06
    6 10 5 < 25.13 31.18
    6 10 6 o 122.47 128.86
    6 10 7 < 2.96 12.61
    6 10 8 o 330.31 347.79
    6 10 9 < -15.77 1.67
    6 10 10 < 11.83 0.46
    6 10 11 < -5.30 4.41
    6 10 12 < 20.70 24.94
    6 10 13 < -12.32 11.20
    6 10 14 o 266.00 292.56
    6 10 15 o 212.90 156.03
    6 10 16 o 102.88 138.33
    6 10 17 < -3.70 5.96
    6 10 18 o 329.20 356.81
    6 10 19 o 405.22 416.95
    6 10 20 < -7.76 0.99
    6 10 21 o 222.26 256.12
    6 10 22 o 189.86 197.05
    6 10 23 < 0.00 0.02
    6 10 24 o 177.66 212.44
    6 10 25 < 4.19 6.62
    6 10 26 < 43.74 47.86
    6 11 0 o 396.72 425.27
    6 11 1 < 4.93 19.66
    6 11 2 o 294.71 292.78
    6 11 3 o 1614.85 1474.29
    6 11 4 o 1728.33 1671.06
    6 11 5 < 42.75 15.74
    6 11 6 o 403.25 391.61
    6 11 7 o 228.05 199.96
    6 11 8 o 81.19 96.18
    6 11 9 < 3.45 12.07
    6 11 10 o 457.46 442.55
    6 11 11 o 72.69 68.23
    6 11 12 o 595.70 600.06
    6 11 13 o 204.52 216.56
    6 11 14 < 13.18 17.71
    6 11 15 < 26.61 45.13
    6 11 16 o 627.85 665.60
    6 11 17 < -8.62 4.08
    6 11 18 o 447.73 460.19
    6 11 19 o 907.41 819.45
    6 11 20 o 166.20 168.51
    6 11 21 < 11.21 9.55
    6 11 22 o 914.31 828.58
    6 12 0 o 290.52 254.68
    6 12 1 < -46.20 0.63
    6 12 2 < 9.12 26.98
    6 12 3 o 468.43 517.29
    6 12 4 < -5.05 5.69
    6 12 5 o 146.74 166.45
    6 12 6 < 5.79 22.16
    6 12 7 < 58.28 72.88
    6 12 8 o 129.86 120.14
    6 12 9 o 133.68 143.86
    6 12 10 o 111.62 67.77
    6 12 11 o 154.01 167.22
    6 12 12 < 11.33 2.97
    6 12 13 < 18.23 25.76
    6 12 14 < 9.24 16.26
    6 12 15 o 163.25 155.96
    6 12 16 o 324.52 392.75
    6 12 17 o 183.33 200.10
    6 12 18 o 101.03 160.96
    6 13 0 o 802.07 893.54
    6 13 1 o 506.01 589.84
    6 13 2 o 95.24 108.83
    6 13 3 o 737.51 778.01
    6 13 4 o 678.86 666.42
    6 13 5 < 12.94 10.49
    6 13 6 < 45.96 72.71
    6 13 7 o 246.41 242.37
    6 13 8 o 143.04 164.60
    6 13 9 < -9.36 9.06
    6 13 10 < -14.66 22.52
    7 0 2 < 5.17 15.11
    7 0 4 o 956.94 922.43
    7 0 6 o 354.83 238.48
    7 0 8 o 2241.72 1996.00
    7 0 10 o 3410.33 3277.28
    7 0 12 o 3456.90 3116.01
    7 0 14 o 220.41 255.64
    7 0 16 o 88.83 108.81
    7 0 18 o 558.49 609.36
    7 0 20 o 587.94 586.13
    7 0 22 < 1.85 0.86
    7 0 24 o 234.34 283.10
    7 0 26 o 245.43 271.89
    7 0 28 o 1635.43 1704.02
    7 0 30 o 347.93 318.26
    7 0 32 o 935.62 884.99
    7 0 34 o 100.29 99.31
    7 0 36 o 169.78 147.77
    7 0 38 < 53.35 41.75
    7 1 1 o 112.49 104.01
    7 1 2 o 1266.92 1202.31
    7 1 3 o 8498.22 8111.16
    7 1 4 o 1453.58 1352.03
    7 1 5 o 6850.59 6792.09
    7 1 6 o 1651.82 1716.52
    7 1 7 o 3381.62 3300.14
    7 1 8 o 37.21 32.99
    7 1 9 o 349.78 432.85
    7 1 10 o 4519.79 4549.60
    7 1 11 o 26.98 8.70
    7 1 12 o 4652.85 4789.44
    7 1 13 o 9086.28 9121.06
    7 1 14 o 563.29 614.40
    7 1 15 o 2618.73 2528.45
    7 1 16 o 2897.55 3144.66
    7 1 17 o 506.87 563.83
    7 1 18 o 800.96 829.97
    7 1 19 o 31.17 22.95
    7 1 20 o 311.71 299.71
    7 1 21 o 1753.83 1866.83
    7 1 22 < 11.58 4.47
    7 1 23 < 17.00 23.60
    7 1 24 o 3346.88 3351.20
    7 1 25 o 122.59 79.18
    7 1 26 o 296.80 331.48
    7 1 27 < 3.08 0.70
    7 1 28 o 973.20 919.33
    7 1 29 < 5.91 0.07
    7 1 30 < 38.56 29.09
    7 1 31 o 841.25 835.79
    7 1 32 o 1102.57 1051.61
    7 1 33 o 188.50 175.93
    7 1 34 o 157.09 172.31
    7 1 35 o 696.36 661.91
    7 1 36 o 160.66 147.46
    7 1 37 < -10.72 2.44
    7 1 38 o 313.07 300.67
    7 2 1 o 526.09 509.22
    7 2 2 < 12.69 9.96
    7 2 3 o 3886.76 3952.03
    7 2 4 o 111.87 66.38
    7 2 5 o 4289.40 4186.32
    7 2 6 o 37.45 71.65
    7 2 7 o 9656.60 9257.68
    7 2 8 o 1045.89 972.58
    7 2 9 o 1093.45 1161.38
    7 2 10 o 1347.01 1308.22
    7 2 11 o 648.68 823.35
    7 2 12 < 4.07 16.72
    7 2 13 o 72.44 92.99
    7 2 14 o 753.28 787.54
    7 2 15 o 73.68 85.22
    7 2 16 o 421.12 378.28
    7 2 17 o 24.03 25.41
    7 2 18 o 265.63 278.82
    7 2 19 o 207.11 226.67
    7 2 20 o 191.34 178.01
    7 2 21 o 95.11 81.90
    7 2 22 o 1154.07 1208.33
    7 2 23 o 55.20 53.31
    7 2 24 o 59.75 60.97
    7 2 25 o 280.91 233.86
    7 2 26 o 108.05 115.50
    7 2 27 o 241.85 294.93
    7 2 28 < 3.20 1.49
    7 2 29 o 696.85 685.91
    7 2 30 o 364.57 370.56
    7 2 31 o 369.49 393.03
    7 2 32 o 236.80 258.72
    7 2 33 o 942.15 893.89
    7 2 34 o 241.85 239.19
    7 2 35 < 8.01 4.37
    7 2 36 o 73.43 78.71
    7 2 37 o 98.56 78.97
    7 2 38 o 184.07 169.82
    7 3 1 o 7624.94 7247.55
    7 3 2 < 11.21 18.76
    7 3 3 o 207.97 202.04
    7 3 4 o 574.14 580.29
    7 3 5 o 2260.94 2149.25
    7 3 6 o 1479.45 1557.06
    7 3 7 o 693.52 689.19
    7 3 8 o 3986.19 4075.75
    7 3 9 o 4017.73 4160.45
    7 3 10 o 3183.38 3201.12
    7 3 11 o 48.79 53.87
    7 3 12 o 1364.01 1415.74
    7 3 13 o 3203.96 3473.43
    7 3 14 o 1393.58 1494.24
    7 3 15 o 310.23 296.14
    7 3 16 o 35.85 49.01
    7 3 17 o 339.92 339.97
    7 3 18 < -2.83 4.57
    7 3 19 o 672.83 697.76
    7 3 20 o 51.87 43.78
    7 3 21 o 2562.30 2564.85
    7 3 22 o 460.17 527.20
    7 3 23 < -12.81 0.60
    7 3 24 < 13.43 18.01
    7 3 25 o 608.14 611.92
    7 3 26 o 608.39 604.82
    7 3 27 o 609.00 628.23
    7 3 28 o 318.61 302.01
    7 3 29 o 152.40 145.05
    7 3 30 o 862.68 818.91
    7 3 31 o 834.72 830.27
    7 3 32 o 363.09 343.26
    7 3 33 o 459.06 509.40
    7 3 34 < -12.69 1.08
    7 3 35 o 429.00 492.25
    7 3 36 < 10.35 6.50
    7 3 37 < 7.15 6.04
    7 3 38 o 71.71 78.49
    7 4 1 o 1992.48 1999.53
    7 4 2 o 126.16 151.95
    7 4 3 o 711.27 736.95
    7 4 4 o 1427.21 1477.04
    7 4 5 o 292.74 266.92
    7 4 6 < -1.48 0.73
    7 4 7 o 188.13 178.66
    7 4 8 o 5728.19 5482.34
    7 4 9 o 1070.66 1131.22
    7 4 10 o 175.94 179.27
    7 4 11 o 789.87 793.02
    7 4 12 o 832.25 815.40
    7 4 13 o 3262.73 3360.07
    7 4 14 o 2984.77 2942.25
    7 4 15 o 156.23 111.62
    7 4 16 o 539.02 585.76
    7 4 17 o 763.14 721.24
    7 4 18 o 51.87 50.74
    7 4 19 o 45.46 91.09
    7 4 20 o 147.35 168.26
    7 4 21 < 9.36 5.98
    7 4 22 o 76.76 62.11
    7 4 23 o 1219.12 1198.24
    7 4 24 o 577.83 561.79
    7 4 25 o 575.37 598.59
    7 4 26 o 450.19 450.67
    7 4 27 o 220.29 250.94
    7 4 28 o 43.12 38.75
    7 4 29 o 446.99 420.84
    7 4 30 < -6.41 1.15
    7 4 31 o 228.67 252.30
    7 4 32 o 93.64 111.17
    7 4 33 < 40.04 63.35
    7 4 34 o 559.60 581.16
    7 4 35 o 120.37 128.34
    7 4 36 < -32.65 2.42
    7 4 37 o 146.24 158.90
    7 5 1 o 2200.20 2186.50
    7 5 2 o 85.87 106.04
    7 5 3 < 13.68 1.75
    7 5 4 o 845.07 745.62
    7 5 5 o 2044.47 2075.16
    7 5 6 o 869.34 934.47
    7 5 7 o 250.60 316.76
    7 5 8 < 16.51 19.44
    7 5 9 o 1247.21 1324.07
    7 5 10 o 942.28 1019.48
    7 5 11 o 4542.34 4920.60
    7 5 12 o 652.74 653.34
    7 5 13 o 423.09 458.08
    7 5 14 o 174.83 192.57
    7 5 15 o 777.18 798.56
    7 5 16 o 4615.65 4463.15
    7 5 17 < 9.12 0.56
    7 5 18 o 528.30 545.19
    7 5 19 o 50.64 43.32
    7 5 20 < -3.08 0.13
    7 5 21 < 10.60 2.00
    7 5 22 o 350.64 344.48
    7 5 23 o 1464.67 1458.25
    7 5 24 o 676.03 655.82
    7 5 25 o 2313.18 2278.11
    7 5 26 < -7.76 12.77
    7 5 27 o 557.75 550.41
    7 5 28 o 803.79 810.44
    7 5 29 o 553.44 552.88
    7 5 30 o 113.60 143.96
    7 5 31 o 78.48 78.80
    7 5 32 o 137.62 176.78
    7 5 33 o 773.98 751.22
    7 5 34 o 158.57 180.79
    7 5 35 < -10.47 19.28
    7 5 36 < -35.36 0.03
    7 6 1 o 125.55 101.58
    7 6 2 o 1059.07 1054.67
    7 6 3 < 0.25 3.56
    7 6 4 o 1099.24 1146.54
    7 6 5 < 22.79 17.24
    7 6 6 o 3923.11 3887.80
    7 6 7 o 342.14 308.77
    7 6 8 o 2222.87 2240.44
    7 6 9 o 246.04 277.54
    7 6 10 o 252.57 234.48
    7 6 11 o 56.43 16.31
    7 6 12 o 3425.11 3481.48
    7 6 13 o 56.55 52.58
    7 6 14 o 757.71 784.88
    7 6 15 < 11.70 13.74
    7 6 16 o 112.98 101.60
    7 6 17 < 23.66 28.40
    7 6 18 < 15.52 3.53
    7 6 19 o 270.31 274.56
    7 6 20 o 170.02 153.45
    7 6 21 o 179.76 183.17
    7 6 22 < -6.65 13.53
    7 6 23 o 129.24 124.57
    7 6 24 < -19.10 0.65
    7 6 25 < 0.37 0.23
    7 6 26 o 400.54 421.21
    7 6 27 o 89.57 88.45
    7 6 28 o 473.97 471.45
    7 6 29 o 88.71 78.05
    7 6 30 o 309.61 353.97
    7 6 31 < 10.84 18.07
    7 6 32 o 329.82 331.21
    7 6 33 < 25.87 52.83
    7 6 34 o 188.01 221.60
    7 7 1 < 5.05 4.76
    7 7 2 o 86.98 98.12
    7 7 3 < 16.51 14.95
    7 7 4 o 1534.40 1572.13
    7 7 5 < 27.72 18.71
    7 7 6 o 845.19 912.75
    7 7 7 o 416.68 444.16
    7 7 8 o 4222.00 4447.27
    7 7 9 o 2742.55 2676.47
    7 7 10 o 1167.49 1161.48
    7 7 11 o 421.12 421.68
    7 7 12 o 1369.43 1408.14
    7 7 13 o 793.44 691.71
    7 7 14 o 4091.16 4060.08
    7 7 15 < 4.07 0.00
    7 7 16 o 121.60 131.01
    7 7 17 o 44.35 34.58
    7 7 18 o 1111.19 1114.53
    7 7 19 o 830.77 782.73
    7 7 20 o 452.29 461.52
    7 7 21 o 652.37 653.77
    7 7 22 o 206.25 203.48
    7 7 23 o 399.92 404.57
    7 7 24 < 34.74 54.75
    7 7 25 o 149.32 134.66
    7 7 26 o 3225.89 3067.72
    7 7 27 < 22.05 17.19
    7 7 28 o 634.75 708.55
    7 7 29 < -10.10 22.12
    7 7 30 o 1362.04 1410.22
    7 7 31 < 57.66 109.48
    7 7 32 < 10.35 41.49
    7 7 33 < -6.41 13.22
    7 8 1 o 379.84 344.64
    7 8 2 o 203.41 236.65
    7 8 3 o 67.76 76.05
    7 8 4 o 648.18 625.56
    7 8 5 o 1586.76 1577.67
    7 8 6 o 678.86 639.12
    7 8 7 < 17.25 6.18
    7 8 8 < 13.06 15.19
    7 8 9 o 131.46 164.29
    7 8 10 < 9.98 26.44
    7 8 11 o 69.36 49.79
    7 8 12 < 32.90 42.77
    7 8 13 o 1402.69 1399.62
    7 8 14 o 135.28 141.28
    7 8 15 < 2.22 0.01
    7 8 16 o 44.85 26.13
    7 8 17 < 30.43 32.24
    7 8 18 o 326.74 283.11
    7 8 19 < 30.80 40.38
    7 8 20 < 7.76 10.09
    7 8 21 < 30.55 36.65
    7 8 22 < 7.76 2.62
    7 8 23 o 130.48 167.46
    7 8 24 < 13.18 17.81
    7 8 25 o 69.73 96.10
    7 8 26 < -2.59 39.67
    7 8 27 o 104.72 110.60
    7 8 28 o 1381.87 1318.55
    7 8 29 o 110.89 137.69
    7 8 30 < 10.47 11.81
    7 8 31 < -5.05 29.93
    7 9 1 o 1807.92 1697.00
    7 9 2 o 209.20 178.87
    7 9 3 o 491.22 455.64
    7 9 4 < 34.87 28.57
    7 9 5 o 434.18 391.48
    7 9 6 o 214.62 169.92
    7 9 7 o 2933.15 2806.93
    7 9 8 < 4.19 10.97
    7 9 9 o 439.84 453.74
    7 9 10 o 70.10 42.05
    7 9 11 o 5884.66 5788.94
    7 9 12 o 117.91 103.52
    7 9 13 < 20.82 10.09
    7 9 14 o 456.60 456.79
    7 9 15 o 495.90 475.46
    7 9 16 o 156.35 149.51
    7 9 17 o 502.68 517.91
    7 9 18 < 28.46 13.68
    7 9 19 o 500.46 495.93
    7 9 20 o 364.81 402.08
    7 9 21 o 841.00 828.52
    7 9 22 o 117.66 124.61
    7 9 23 o 1108.48 1072.55
    7 9 24 o 75.89 75.88
    7 9 25 < -5.91 0.90
    7 9 26 < 45.46 59.23
    7 9 27 o 712.74 714.35
    7 9 28 < 32.03 20.91
    7 10 1 < 2.22 1.43
    7 10 2 o 143.16 128.92
    7 10 3 o 1984.72 1888.55
    7 10 4 o 223.00 222.79
    7 10 5 < 26.00 35.40
    7 10 6 o 569.95 577.03
    7 10 7 < 0.25 6.13
    7 10 8 < -1.36 0.73
    7 10 9 o 442.55 395.90
    7 10 10 < 28.58 52.34
    7 10 11 < 12.44 23.28
    7 10 12 o 79.71 89.15
    7 10 13 o 197.87 159.91
    7 10 14 o 125.30 124.72
    7 10 15 < 43.86 52.66
    7 10 16 < 1.97 0.03
    7 10 17 o 55.20 55.39
    7 10 18 < 2.83 11.31
    7 10 19 o 90.43 97.40
    7 10 20 o 122.96 140.83
    7 10 21 o 96.47 115.87
    7 10 22 < 50.14 94.08
    7 10 23 o 70.84 96.59
    7 10 24 < -3.20 4.68
    7 10 25 o 85.14 101.42
    7 11 1 o 75.03 82.80
    7 11 2 o 647.94 698.51
    7 11 3 o 92.03 30.24
    7 11 4 o 4937.21 4653.65
    7 11 5 < 38.07 0.68
    7 11 6 o 71.09 76.86
    7 11 7 o 64.81 72.71
    7 11 8 o 1597.24 1456.16
    7 11 9 o 153.14 151.54
    7 11 10 o 183.95 148.23
    7 11 11 o 453.03 418.31
    7 11 12 o 549.25 583.18
    7 11 13 o 89.32 77.37
    7 11 14 o 464.73 483.81
    7 11 15 < 18.36 28.99
    7 11 16 < -16.02 5.07
    7 11 17 < -15.03 0.01
    7 11 18 o 306.29 353.52
    7 11 19 o 342.76 380.22
    7 11 20 o 245.43 224.21
    7 11 21 o 240.37 256.31
    7 12 1 o 163.86 172.60
    7 12 2 o 264.89 292.51
    7 12 3 o 141.32 157.89
    7 12 4 < -25.26 7.38
    7 12 5 < -26.61 4.26
    7 12 6 o 66.53 122.10
    7 12 7 o 193.43 185.74
    7 12 8 o 441.45 398.92
    7 12 9 o 230.15 206.32
    7 12 10 o 357.30 350.01
    7 12 11 < -1.97 2.81
    7 12 12 o 253.06 270.74
    7 12 13 < 47.43 65.69
    7 12 14 o 90.56 104.44
    7 12 15 o 122.10 127.19
    7 12 16 < 2.83 23.65
    7 13 1 < 57.17 95.13
    7 13 2 o 156.84 186.97
    7 13 3 o 114.83 128.60
    7 13 4 < 59.02 93.26
    7 13 5 o 659.03 737.66
    7 13 6 o 661.12 617.13
    7 13 7 o 1832.80 1703.30
    8 0 0 o 2300.98 2382.38
    8 0 2 o 1248.19 1268.00
    8 0 4 o 234.46 280.34
    8 0 6 o 881.29 821.54
    8 0 8 o 1183.51 1180.79
    8 0 10 o 11114.90 11201.90
    8 0 12 o 1009.67 977.01
    8 0 14 o 3990.87 3901.78
    8 0 16 o 644.24 657.09
    8 0 18 o 1829.72 1831.78
    8 0 20 o 6825.95 6918.91
    8 0 22 o 900.51 959.21
    8 0 24 o 1706.03 1581.52
    8 0 26 o 1898.97 2000.40
    8 0 28 o 190.97 183.17
    8 0 30 o 2346.94 2319.51
    8 0 32 o 608.27 595.73
    8 0 34 o 110.51 127.71
    8 0 36 o 349.53 355.90
    8 0 38 o 119.39 85.89
    8 1 0 o 1796.21 1827.80
    8 1 1 o 4739.59 4521.13
    8 1 2 o 8456.08 8575.80
    8 1 3 o 868.10 853.03
    8 1 4 o 5537.84 5245.64
    8 1 5 o 47.06 32.44
    8 1 6 < 0.00 0.18
    8 1 7 < 5.91 8.34
    8 1 8 o 47.43 23.16
    8 1 9 o 986.14 967.15
    8 1 10 o 989.22 989.14
    8 1 11 o 1203.47 1155.60
    8 1 12 < 3.57 4.14
    8 1 13 o 411.26 396.53
    8 1 14 o 326.00 365.53
    8 1 15 o 783.59 797.46
    8 1 16 o 1492.39 1607.19
    8 1 17 o 2212.15 2325.73
    8 1 18 o 885.85 867.84
    8 1 19 o 1276.16 1266.89
    8 1 20 o 3324.45 3449.85
    8 1 21 o 1013.86 1097.73
    8 1 22 o 79.22 73.03
    8 1 23 o 1056.86 1114.16
    8 1 24 o 393.39 434.88
    8 1 25 < 28.58 21.23
    8 1 26 o 371.34 394.17
    8 1 27 < 16.51 12.95
    8 1 28 < -6.90 0.06
    8 1 29 o 196.39 206.15
    8 1 30 o 60.74 75.34
    8 1 31 o 369.86 368.78
    8 1 32 o 520.54 514.51
    8 1 33 o 1096.04 1064.88
    8 1 34 o 70.84 73.70
    8 1 35 o 388.47 407.19
    8 1 36 o 704.49 666.44
    8 1 37 < 3.82 2.03
    8 1 38 o 248.26 240.69
    8 2 0 o 51.50 44.89
    8 2 1 o 295.94 222.01
    8 2 2 < 12.44 9.18
    8 2 3 o 279.18 267.55
    8 2 4 o 46.08 37.32
    8 2 5 o 5423.87 5455.41
    8 2 6 o 230.02 204.87
    8 2 7 o 952.01 975.56
    8 2 8 o 4826.94 4723.80
    8 2 9 o 170.15 162.49
    8 2 10 o 1087.04 1143.26
    8 2 11 o 169.41 177.45
    8 2 12 o 2168.05 2226.08
    8 2 13 o 3003.87 2948.18
    8 2 14 o 105.34 86.56
    8 2 15 o 2099.30 2135.88
    8 2 16 o 51.50 43.22
    8 2 17 o 1296.74 1323.53
    8 2 18 o 802.07 828.99
    8 2 19 o 1176.12 1103.94
    8 2 20 o 1883.56 1855.65
    8 2 21 o 378.36 358.88
    8 2 22 o 1207.29 1230.09
    8 2 23 o 142.55 143.73
    8 2 24 o 369.99 406.90
    8 2 25 o 932.91 924.22
    8 2 26 o 433.81 389.59
    8 2 27 o 1405.16 1332.00
    8 2 28 o 151.54 147.79
    8 2 29 o 280.54 291.66
    8 2 30 < 18.85 1.51
    8 2 31 o 113.96 125.14
    8 2 32 < 19.96 24.01
    8 2 33 o 265.88 241.58
    8 2 34 o 53.59 86.47
    8 2 35 o 144.52 137.43
    8 2 36 < 47.06 41.38
    8 2 37 o 494.55 492.96
    8 3 0 o 3810.74 3791.58
    8 3 1 o 5277.01 5233.99
    8 3 2 o 6214.73 6160.03
    8 3 3 o 5132.86 4819.83
    8 3 4 o 3971.53 4053.66
    8 3 5 o 6719.75 6807.98
    8 3 6 o 57.91 60.77
    8 3 7 o 233.10 269.02
    8 3 8 o 254.30 248.37
    8 3 9 o 32.40 40.25
    8 3 10 o 449.82 445.19
    8 3 11 o 4938.94 4972.22
    8 3 12 o 48.91 44.97
    8 3 13 < -1.85 0.96
    8 3 14 o 188.75 201.44
    8 3 15 o 214.87 184.81
    8 3 16 o 2214.99 2175.56
    8 3 17 o 368.75 349.36
    8 3 18 o 5703.55 6026.01
    8 3 19 o 65.91 47.48
    8 3 20 o 308.38 311.46
    8 3 21 o 467.81 442.04
    8 3 22 o 2008.86 1997.94
    8 3 23 o 1788.82 1817.27
    8 3 24 o 539.39 525.26
    8 3 25 o 559.35 542.39
    8 3 26 < -4.68 10.62
    8 3 27 o 59.38 55.73
    8 3 28 < 9.73 15.94
    8 3 29 < -9.49 0.46
    8 3 30 o 73.06 72.40
    8 3 31 o 103.99 118.33
    8 3 32 < 49.04 48.73
    8 3 33 o 199.59 214.69
    8 3 34 o 131.46 157.42
    8 3 35 o 622.43 536.74
    8 3 36 o 683.67 681.06
    8 3 37 o 87.35 76.55
    8 4 0 < -9.49 0.43
    8 4 1 o 73.55 86.42
    8 4 2 o 1051.93 1119.45
    8 4 3 < -1.60 0.17
    8 4 4 < 4.44 1.90
    8 4 5 o 1215.54 1243.31
    8 4 6 o 908.39 905.12
    8 4 7 o 1491.89 1679.60
    8 4 8 o 467.20 415.89
    8 4 9 o 157.09 163.07
    8 4 10 o 69.49 55.25
    8 4 11 < 4.44 1.27
    8 4 12 o 1427.95 1307.05
    8 4 13 o 147.60 134.66
    8 4 14 o 35.85 35.29
    8 4 15 o 4357.41 4262.58
    8 4 16 o 104.36 83.06
    8 4 17 o 5250.65 5211.44
    8 4 18 o 47.31 34.87
    8 4 19 o 505.88 475.41
    8 4 20 o 638.20 617.85
    8 4 21 o 517.22 481.76
    8 4 22 < 20.45 14.44
    8 4 23 o 90.68 111.81
    8 4 24 < 29.32 8.61
    8 4 25 o 1020.76 1021.22
    8 4 26 o 601.98 574.44
    8 4 27 o 997.72 975.35
    8 4 28 < 14.78 22.05
    8 4 29 o 714.22 689.01
    8 4 30 o 278.81 317.73
    8 4 31 < 35.24 33.90
    8 4 32 o 165.34 205.21
    8 4 33 < -20.70 0.04
    8 4 34 < 0.74 39.00
    8 4 35 o 77.37 97.67
    8 4 36 < 32.53 48.25
    8 5 0 o 883.26 926.59
    8 5 1 o 2163.98 2080.94
    8 5 2 o 1191.64 1102.15
    8 5 3 o 7856.19 7823.14
    8 5 4 o 459.43 448.88
    8 5 5 o 3788.57 3786.30
    8 5 6 o 572.29 650.66
    8 5 7 o 2784.94 2920.05
    8 5 8 < 11.33 14.42
    8 5 9 < 9.98 1.33
    8 5 10 o 188.63 189.31
    8 5 11 o 28.34 32.63
    8 5 12 o 1784.38 1727.51
    8 5 13 o 2117.66 2034.60
    8 5 14 o 1102.20 1169.76
    8 5 15 o 158.44 171.91
    8 5 16 o 611.34 687.47
    8 5 17 o 1311.77 1261.04
    8 5 18 < 17.13 0.40
    8 5 19 o 383.05 354.83
    8 5 20 o 350.40 333.34
    8 5 21 o 491.47 484.70
    8 5 22 o 445.02 422.18
    8 5 23 o 1524.54 1415.40
    8 5 24 < 29.08 41.89
    8 5 25 o 314.67 323.08
    8 5 26 o 325.39 334.16
    8 5 27 o 182.84 197.95
    8 5 28 o 138.85 180.75
    8 5 29 o 99.06 118.14
    8 5 30 o 249.98 259.86
    8 5 31 o 314.42 288.18
    8 5 32 o 426.54 431.24
    8 5 33 o 67.64 104.35
    8 5 34 o 149.57 162.37
    8 5 35 < -8.75 4.83
    8 6 0 o 1615.47 1604.37
    8 6 1 o 1335.18 1338.44
    8 6 2 o 274.99 296.07
    8 6 3 o 128.50 110.80
    8 6 4 o 328.96 388.81
    8 6 5 o 257.38 274.62
    8 6 6 o 316.76 328.38
    8 6 7 o 210.31 222.84
    8 6 8 o 363.09 286.52
    8 6 9 o 632.78 578.91
    8 6 10 o 5837.35 5861.32
    8 6 11 o 80.45 62.71
    8 6 12 o 147.85 116.86
    8 6 13 o 162.88 180.95
    8 6 14 o 1092.46 1108.56
    8 6 15 o 36.47 23.65
    8 6 16 o 40.17 37.80
    8 6 17 < 18.36 8.13
    8 6 18 o 65.55 60.01
    8 6 19 o 765.47 813.78
    8 6 20 o 813.90 788.01
    8 6 21 o 755.50 754.89
    8 6 22 o 1368.94 1394.23
    8 6 23 < 33.27 38.23
    8 6 24 o 1087.66 1034.58
    8 6 25 o 136.51 147.47
    8 6 26 < -9.73 2.09
    8 6 27 < -24.64 5.16
    8 6 28 < 20.70 31.63
    8 6 29 < -8.62 10.12
    8 6 30 < 55.07 67.94
    8 6 31 < -15.65 9.48
    8 6 32 o 893.49 911.08
    8 6 33 < 0.86 4.04
    8 7 0 o 1482.28 1623.49
    8 7 1 o 1360.31 1347.15
    8 7 2 o 2092.27 2159.23
    8 7 3 < 12.44 3.82
    8 7 4 o 641.41 623.41
    8 7 5 < 0.86 5.24
    8 7 6 o 421.24 400.92
    8 7 7 o 297.30 333.55
    8 7 8 o 1483.89 1520.14
    8 7 9 o 1037.14 1089.64
    8 7 10 o 47.31 46.12
    8 7 11 o 35.85 33.62
    8 7 12 o 1859.79 1916.40
    8 7 13 < 28.71 3.60
    8 7 14 o 366.29 364.97
    8 7 15 < 25.38 10.08
    8 7 16 o 855.54 875.52
    8 7 17 o 2013.67 2016.78
    8 7 18 o 515.61 475.35
    8 7 19 o 390.19 393.56
    8 7 20 o 103.12 100.75
    8 7 21 o 49.53 65.37
    8 7 22 o 911.84 928.52
    8 7 23 o 137.37 136.73
    8 7 24 o 337.21 335.66
    8 7 25 < 15.28 46.92
    8 7 26 < 12.07 5.78
    8 7 27 o 118.52 132.00
    8 7 28 < -20.21 0.04
    8 7 29 < -13.68 32.46
    8 7 30 < -9.36 20.23
    8 7 31 < -38.69 14.90
    8 7 32 o 152.28 199.91
    8 8 0 o 97.33 76.83
    8 8 1 o 58.77 54.33
    8 8 2 o 566.38 586.18
    8 8 3 o 137.62 123.02
    8 8 4 o 42.14 23.60
    8 8 5 o 1397.77 1303.26
    8 8 6 < 7.39 17.59
    8 8 7 o 1533.29 1601.67
    8 8 8 < 16.63 4.62
    8 8 9 < -4.44 0.15
    8 8 10 < 29.94 32.80
    8 8 11 o 86.24 68.37
    8 8 12 o 1329.51 1380.73
    8 8 13 o 929.09 946.39
    8 8 14 o 45.71 40.48
    8 8 15 o 1196.45 1180.88
    8 8 16 o 111.75 114.61
    8 8 17 o 530.89 518.51
    8 8 18 o 263.91 279.39
    8 8 19 o 380.21 355.72
    8 8 20 o 386.25 387.40
    8 8 21 < 23.29 48.50
    8 8 22 < 20.33 32.60
    8 8 23 < 12.07 0.37
    8 8 24 < -0.99 13.21
    8 8 25 o 536.31 531.78
    8 8 26 o 369.99 431.53
    8 8 27 o 690.32 721.06
    8 8 28 < 18.60 27.86
    8 8 29 o 542.72 511.11
    8 8 30 o 660.26 629.03
    8 9 0 o 257.62 267.07
    8 9 1 o 683.67 713.37
    8 9 2 o 861.08 914.10
    8 9 3 o 2271.54 2285.78
    8 9 4 < 30.19 1.64
    8 9 5 o 94.75 113.57
    8 9 6 o 63.33 57.82
    8 9 7 < 15.89 9.36
    8 9 8 < 6.41 1.52
    8 9 9 o 52.61 62.78
    8 9 10 < -6.16 2.06
    8 9 11 < 7.15 0.31
    8 9 12 < -7.39 0.01
    8 9 13 < 44.35 48.46
    8 9 14 o 376.64 368.83
    8 9 15 o 2550.48 2546.61
    8 9 16 o 68.87 48.16
    8 9 17 o 1463.93 1473.60
    8 9 18 o 209.20 200.28
    8 9 19 o 1982.25 1825.23
    8 9 20 o 217.33 183.96
    8 9 21 o 297.79 311.16
    8 9 22 o 207.48 260.17
    8 9 23 < 11.83 46.32
    8 9 24 < 34.13 35.49
    8 9 25 o 378.61 394.89
    8 9 26 o 167.19 201.65
    8 9 27 < 16.39 35.91
    8 10 0 < 6.53 7.50
    8 10 1 o 179.63 205.14
    8 10 2 o 484.44 473.42
    8 10 3 o 153.14 98.64
    8 10 4 o 457.58 437.08
    8 10 5 o 2336.96 2303.84
    8 10 6 o 64.07 53.08
    8 10 7 o 823.38 782.71
    8 10 8 < 30.68 28.18
    8 10 9 o 233.60 246.39
    8 10 10 o 445.88 490.52
    8 10 11 < 15.15 15.19
    8 10 12 o 316.76 330.79
    8 10 13 o 114.46 109.71
    8 10 14 < 17.50 8.74
    8 10 15 o 490.48 478.47
    8 10 16 o 73.68 69.03
    8 10 17 o 610.73 654.38
    8 10 18 < -7.76 5.71
    8 10 19 < -6.90 26.86
    8 10 20 < 30.31 38.78
    8 10 21 o 115.32 103.14
    8 10 22 o 241.73 268.34
    8 10 23 o 249.49 274.22
    8 10 24 o 99.06 104.42
    8 11 0 o 2048.17 2019.20
    8 11 1 o 245.30 275.93
    8 11 2 o 137.37 160.60
    8 11 3 < -14.66 4.94
    8 11 4 o 731.10 726.30
    8 11 5 < -8.25 1.96
    8 11 6 o 537.54 511.89
    8 11 7 o 76.76 51.01
    8 11 8 o 643.38 649.57
    8 11 9 < -3.70 0.05
    8 11 10 o 83.16 53.71
    8 11 11 < -13.31 0.34
    8 11 12 o 174.83 185.29
    8 11 13 < 14.05 14.84
    8 11 14 o 69.86 62.42
    8 11 15 o 90.80 75.90
    8 11 16 o 1678.18 1671.72
    8 11 17 o 304.56 302.75
    8 11 18 o 1008.07 1044.88
    8 11 19 < 33.39 53.42
    8 11 20 o 532.00 525.54
    8 12 0 o 1527.99 1590.42
    8 12 1 < 15.40 31.97
    8 12 2 < 5.17 37.46
    8 12 3 o 136.02 176.24
    8 12 4 o 96.47 135.05
    8 12 5 < -25.01 1.53
    8 12 6 < 15.03 23.63
    8 12 7 < 26.61 34.96
    8 12 8 < 3.20 2.66
    8 12 9 < 50.02 26.12
    8 12 10 o 972.21 930.65
    8 12 11 o 229.90 259.41
    8 12 12 o 876.36 899.88
    8 12 13 < 49.78 59.38
    8 12 14 < -3.45 17.12
    9 0 2 o 307.64 328.07
    9 0 4 o 6575.47 6430.44
    9 0 6 o 1037.64 1123.07
    9 0 8 < 10.47 14.13
    9 0 10 o 1338.26 1306.43
    9 0 12 o 4138.10 4213.92
    9 0 14 o 2081.19 2043.23
    9 0 16 o 4615.77 4735.03
    9 0 18 < -2.22 1.97
    9 0 20 o 2480.74 2472.75
    9 0 22 o 551.59 673.35
    9 0 24 < -0.62 4.50
    9 0 26 o 698.08 673.84
    9 0 28 o 2871.18 2806.95
    9 0 30 o 163.37 182.18
    9 0 32 < 54.83 59.41
    9 0 34 o 129.98 143.18
    9 0 36 o 714.34 682.68
    9 1 1 o 857.26 884.72
    9 1 2 o 435.41 379.41
    9 1 3 o 1544.87 1472.37
    9 1 4 o 1897.36 1971.98
    9 1 5 o 2564.77 2517.29
    9 1 6 o 1704.30 1657.68
    9 1 7 o 266.12 289.53
    9 1 8 o 10761.40 11048.80
    9 1 9 o 52.86 38.46
    9 1 10 o 232.49 180.12
    9 1 11 o 2131.82 2181.44
    9 1 12 o 2387.11 2381.41
    9 1 13 o 1931.12 2027.13
    9 1 14 o 3451.60 3524.94
    9 1 15 o 3357.47 3433.48
    9 1 16 < 3.70 0.19
    9 1 17 o 375.16 388.61
    9 1 18 < 13.43 12.19
    9 1 19 o 1119.94 1152.42
    9 1 20 o 477.91 494.20
    9 1 21 o 443.66 454.03
    9 1 22 o 451.79 421.41
    9 1 23 o 118.77 99.12
    9 1 24 < 8.13 13.41
    9 1 25 < 28.71 41.23
    9 1 26 o 1696.17 1645.94
    9 1 27 o 311.59 303.23
    9 1 28 o 549.37 532.19
    9 1 29 o 377.13 373.06
    9 1 30 o 81.93 103.64
    9 1 31 o 261.07 269.99
    9 1 32 o 325.88 331.86
    9 1 33 o 100.41 95.64
    9 1 34 o 206.49 177.59
    9 1 35 o 188.63 194.17
    9 1 36 o 590.40 562.26
    9 1 37 < -3.20 0.05
    9 2 1 < -1.48 0.72
    9 2 2 o 530.65 554.68
    9 2 3 o 4041.51 3865.14
    9 2 4 o 220.17 191.63
    9 2 5 o 406.70 324.10
    9 2 6 o 2473.84 2389.65
    9 2 7 o 100.54 69.01
    9 2 8 o 721.61 734.91
    9 2 9 o 1196.94 1307.89
    9 2 10 o 2434.42 2301.15
    9 2 11 o 519.68 478.93
    9 2 12 < 15.03 22.64
    9 2 13 o 2843.46 2903.91
    9 2 14 o 1590.34 1635.73
    9 2 15 o 75.89 78.01
    9 2 16 o 1362.78 1452.80
    9 2 17 o 575.49 635.52
    9 2 18 o 2318.60 2364.32
    9 2 19 o 1850.55 1905.05
    9 2 20 o 43.12 59.14
    9 2 21 o 327.60 306.39
    9 2 22 < 5.67 1.79
    9 2 23 o 228.05 234.74
    9 2 24 o 232.00 223.38
    9 2 25 o 193.31 175.24
    9 2 26 o 543.09 534.83
    9 2 27 < 33.64 46.36
    9 2 28 o 234.71 238.86
    9 2 29 o 50.51 54.88
    9 2 30 < 10.97 0.97
    9 2 31 o 622.06 590.01
    9 2 32 o 265.02 239.12
    9 2 33 < 24.27 2.94
    9 2 34 o 418.90 412.86
    9 2 35 o 363.58 342.24
    9 2 36 o 135.53 128.20
    9 3 1 o 39.18 43.18
    9 3 2 o 2981.57 2876.60
    9 3 3 o 250.97 263.88
    9 3 4 o 238.65 225.37
    9 3 5 o 1011.64 1037.28
    9 3 6 o 1515.43 1676.55
    9 3 7 o 328.22 343.95
    9 3 8 o 2402.38 2286.97
    9 3 9 o 712.87 711.30
    9 3 10 o 6097.07 6219.06
    9 3 11 o 12329.50 12385.60
    9 3 12 o 1648.00 1637.69
    9 3 13 o 145.88 124.85
    9 3 14 o 348.30 391.06
    9 3 15 < -0.62 0.12
    9 3 16 o 418.77 452.60
    9 3 17 < 6.65 0.08
    9 3 18 o 124.56 103.97
    9 3 19 o 171.87 168.82
    9 3 20 o 337.58 322.21
    9 3 21 o 110.39 105.70
    9 3 22 o 617.26 631.80
    9 3 23 o 2689.94 2631.21
    9 3 24 o 575.00 586.07
    9 3 25 o 1003.51 976.41
    9 3 26 o 588.55 593.31
    9 3 27 o 1238.83 1250.16
    9 3 28 o 656.56 619.78
    9 3 29 o 1348.98 1303.11
    9 3 30 o 881.41 842.71
    9 3 31 < 30.19 30.55
    9 3 32 < 43.25 55.75
    9 3 33 o 286.21 335.98
    9 3 34 o 105.46 137.63
    9 3 35 < 10.23 26.59
    9 3 36 < -16.39 0.28
    9 4 1 o 1016.57 1058.97
    9 4 2 o 1725.00 1566.02
    9 4 3 o 582.15 569.64
    9 4 4 < 13.92 24.35
    9 4 5 o 76.14 77.99
    9 4 6 o 1322.36 1315.56
    9 4 7 o 426.54 479.06
    9 4 8 o 146.00 144.79
    9 4 9 o 295.08 321.60
    9 4 10 o 730.24 771.46
    9 4 11 o 1187.82 1195.43
    9 4 12 < 19.84 29.10
    9 4 13 o 120.86 160.49
    9 4 14 o 28.46 40.83
    9 4 15 o 2274.62 2327.45
    9 4 16 o 114.95 123.47
    9 4 17 o 581.65 598.94
    9 4 18 o 148.71 158.15
    9 4 19 o 153.64 152.77
    9 4 20 o 87.85 99.94
    9 4 21 o 93.14 93.63
    9 4 22 < 30.31 25.65
    9 4 23 o 963.71 912.31
    9 4 24 < 16.76 9.82
    9 4 25 o 195.03 198.51
    9 4 26 < 24.39 18.93
    9 4 27 o 129.00 107.44
    9 4 28 o 339.31 305.28
    9 4 29 o 97.09 80.10
    9 4 30 o 75.65 69.74
    9 4 31 o 341.65 318.87
    9 4 32 o 604.94 602.67
    9 4 33 o 243.45 269.16
    9 4 34 o 631.67 562.34
    9 4 35 o 106.08 102.35
    9 5 1 < 2.09 0.04
    9 5 2 o 149.57 132.47
    9 5 3 < 9.36 0.94
    9 5 4 o 123.33 137.45
    9 5 5 o 552.21 554.57
    9 5 6 o 42.75 36.86
    9 5 7 o 4475.93 4573.55
    9 5 8 o 2382.67 2198.28
    9 5 9 o 5467.98 5563.56
    9 5 10 < 18.73 0.23
    9 5 11 < 12.20 2.14
    9 5 12 o 746.62 755.99
    9 5 13 o 836.44 860.21
    9 5 14 o 2937.59 2921.39
    9 5 15 o 465.47 470.82
    9 5 16 o 89.45 88.33
    9 5 17 o 73.68 69.78
    9 5 18 o 207.97 232.68
    9 5 19 o 78.97 75.82
    9 5 20 o 247.64 234.84
    9 5 21 o 1963.03 2004.96
    9 5 22 < 22.55 25.51
    9 5 23 o 189.37 182.41
    9 5 24 o 182.22 158.68
    9 5 25 o 1439.41 1464.47
    9 5 26 o 1729.93 1724.58
    9 5 27 o 1318.91 1285.51
    9 5 28 < 6.16 16.08
    9 5 29 o 903.84 903.38
    9 5 30 < -16.51 5.17
    9 5 31 o 339.31 353.50
    9 5 32 < 18.11 6.72
    9 5 33 < 48.67 36.53
    9 5 34 < 8.25 6.12
    9 6 1 < -2.09 2.68
    9 6 2 < 1.23 0.39
    9 6 3 o 129.37 136.41
    9 6 4 o 316.27 304.13
    9 6 5 o 111.13 122.86
    9 6 6 o 1121.79 1085.21
    9 6 7 o 563.42 550.14
    9 6 8 o 3388.64 3411.23
    9 6 9 o 121.48 85.71
    9 6 10 < -4.07 1.97
    9 6 11 < 10.23 11.70
    9 6 12 o 305.30 314.84
    9 6 13 < 0.25 0.62
    9 6 14 < 15.77 6.61
    9 6 15 < 1.11 0.27
    9 6 16 o 923.42 889.05
    9 6 17 < 15.28 7.02
    9 6 18 o 408.67 418.14
    9 6 19 o 191.95 185.78
    9 6 20 o 246.41 245.86
    9 6 21 < 31.42 17.27
    9 6 22 o 214.75 214.54
    9 6 23 o 57.78 73.81
    9 6 24 < 28.34 44.80
    9 6 25 o 264.28 253.32
    9 6 26 o 386.49 395.83
    9 6 27 < -11.09 0.14
    9 6 28 o 95.11 122.82
    9 6 29 < 4.68 0.02
    9 6 30 o 365.92 373.34
    9 6 31 o 257.75 242.35
    9 6 32 < 49.65 45.39
    9 7 1 o 350.27 344.02
    9 7 2 o 212.90 252.00
    9 7 3 o 153.14 182.10
    9 7 4 < 12.07 5.01
    9 7 5 o 1502.61 1375.88
    9 7 6 o 4463.36 4494.20
    9 7 7 o 108.91 92.00
    9 7 8 o 266.86 273.34
    9 7 9 < 18.73 15.97
    9 7 10 o 1546.47 1543.68
    9 7 11 o 2264.64 2220.84
    9 7 12 o 356.68 340.21
    9 7 13 o 773.98 788.16
    9 7 14 < 4.19 1.59
    9 7 15 o 372.82 349.95
    9 7 16 o 741.57 676.53
    9 7 17 < 29.82 35.40
    9 7 18 o 61.73 57.20
    9 7 19 < 10.23 3.51
    9 7 20 < 5.30 10.65
    9 7 21 o 57.91 84.84
    9 7 22 o 86.37 80.58
    9 7 23 o 80.95 61.95
    9 7 24 o 497.26 507.43
    9 7 25 < 34.37 38.06
    9 7 26 o 185.05 190.90
    9 7 27 o 72.32 63.92
    9 7 28 o 1052.54 1037.80
    9 7 29 o 333.39 312.76
    9 7 30 o 92.65 81.22
    9 7 31 < 38.81 1.82
    9 8 1 o 2559.47 2498.36
    9 8 2 o 54.46 41.74
    9 8 3 < 27.35 16.52
    9 8 4 o 499.23 523.39
    9 8 5 o 239.02 267.17
    9 8 6 < 6.16 0.01
    9 8 7 o 393.15 411.83
    9 8 8 o 177.79 193.15
    9 8 9 o 231.01 231.92
    9 8 10 < 21.44 0.90
    9 8 11 o 1210.86 1207.75
    9 8 12 o 273.27 310.01
    9 8 13 o 166.33 154.65
    9 8 14 o 574.26 549.97
    9 8 15 < -0.37 2.14
    9 8 16 < 4.68 1.32
    9 8 17 o 127.39 119.36
    9 8 18 o 800.59 757.92
    9 8 19 o 129.37 108.13
    9 8 20 o 110.02 107.06
    9 8 21 < -4.93 6.00
    9 8 22 < -7.64 0.10
    9 8 23 o 505.14 531.45
    9 8 24 < -11.09 1.25
    9 8 25 o 249.61 251.49
    9 8 26 < 26.24 12.66
    9 8 27 o 256.64 273.33
    9 8 28 o 403.01 452.25
    9 8 29 < 40.78 5.73
    9 9 1 o 163.12 171.49
    9 9 2 o 192.32 171.54
    9 9 3 o 1808.41 1726.43
    9 9 4 o 567.61 555.85
    9 9 5 o 212.90 196.86
    9 9 6 o 156.72 147.67
    9 9 7 o 1419.33 1485.23
    9 9 8 o 71.58 12.84
    9 9 9 o 3125.72 3104.32
    9 9 10 o 445.88 413.65
    9 9 11 < 0.25 1.84
    9 9 12 o 405.35 392.15
    9 9 13 o 1534.65 1479.31
    9 9 14 o 326.25 368.18
    9 9 15 o 128.38 132.16
    9 9 16 o 269.57 276.98
    9 9 17 o 90.43 86.33
    9 9 18 < 15.15 15.03
    9 9 19 o 242.59 204.18
    9 9 20 < 29.08 37.39
    9 9 21 o 102.26 106.01
    9 9 22 o 204.03 198.48
    9 9 23 o 61.73 56.49
    9 9 24 o 483.09 488.15
    9 9 25 o 285.96 298.65
    9 9 26 < 27.47 39.02
    9 10 1 o 194.05 201.42
    9 10 2 < -18.36 5.33
    9 10 3 o 1402.08 1440.39
    9 10 4 o 231.13 241.07
    9 10 5 < -5.30 14.04
    9 10 6 < 12.20 7.22
    9 10 7 o 415.33 424.53
    9 10 8 o 1244.50 1308.04
    9 10 9 < 7.02 2.85
    9 10 10 < -8.13 1.11
    9 10 11 o 1665.98 1640.41
    9 10 12 o 260.33 291.28
    9 10 13 < 35.11 23.10
    9 10 14 o 573.15 565.59
    9 10 15 o 173.10 165.89
    9 10 16 < 26.00 13.71
    9 10 17 o 112.24 89.16
    9 10 18 o 189.86 211.09
    9 10 19 < 56.43 72.15
    9 10 20 < -14.54 8.01
    9 10 21 o 569.09 602.15
    9 10 22 < 34.87 17.28
    9 11 1 o 269.08 283.88
    9 11 2 < -8.25 16.20
    9 11 3 < 30.80 62.20
    9 11 4 o 611.10 653.98
    9 11 5 o 57.04 1.47
    9 11 6 o 3879.86 3775.05
    9 11 7 o 128.63 101.21
    9 11 8 o 155.24 164.49
    9 11 9 o 179.14 183.58
    9 11 10 < 36.96 35.57
    9 11 11 o 345.96 339.44
    9 11 12 o 493.81 520.05
    9 11 13 < 34.37 52.53
    9 11 14 o 229.04 237.31
    9 11 15 < 30.92 19.64
    9 11 16 o 655.08 692.79
    9 11 17 < 3.45 6.37
    9 11 18 < -42.75 3.94
    9 12 1 < 10.97 37.64
    9 12 2 o 258.24 281.99
    9 12 3 < -26.12 0.12
    9 12 4 o 312.70 301.41
    9 12 5 < 39.06 71.22
    9 12 6 o 361.36 410.61
    9 12 7 < -22.18 12.14
    9 12 8 o 257.99 264.31
    9 12 9 o 380.09 396.96
    9 12 10 o 87.60 123.29
    9 12 11 o 477.54 479.95
    10 0 0 o 240.50 234.00
    10 0 2 < 15.03 23.22
    10 0 4 o 943.14 1128.12
    10 0 6 o 1842.91 1615.79
    10 0 8 o 297.17 323.13
    10 0 10 o 245.43 234.16
    10 0 12 o 318.86 305.37
    10 0 14 o 61.23 67.29
    10 0 16 o 494.18 523.99
    10 0 18 o 267.85 342.45
    10 0 20 o 348.42 380.85
    10 0 22 o 168.18 210.13
    10 0 24 o 543.71 538.95
    10 0 26 o 455.24 493.78
    10 0 28 o 339.43 383.18
    10 0 30 < 7.15 3.28
    10 0 32 o 110.27 145.57
    10 0 34 o 545.06 517.97
    10 0 36 o 138.36 119.63
    10 1 0 o 4205.62 4485.33
    10 1 1 o 426.91 465.54
    10 1 2 o 995.25 1035.44
    10 1 3 o 320.70 379.01
    10 1 4 o 3749.26 3952.54
    10 1 5 o 350.27 335.04
    10 1 6 o 111.50 117.56
    10 1 7 o 38.93 31.77
    10 1 8 o 3571.97 3464.17
    10 1 9 o 1643.68 1487.86
    10 1 10 o 2874.88 3029.25
    10 1 11 o 102.88 65.11
    10 1 12 o 2490.10 2547.74
    10 1 13 o 109.53 110.98
    10 1 14 < -2.22 0.40
    10 1 15 o 3817.27 3952.82
    10 1 16 < 17.25 18.93
    10 1 17 o 205.88 217.91
    10 1 18 o 820.79 878.84
    10 1 19 o 2152.65 2268.02
    10 1 20 < 15.15 3.42
    10 1 21 o 318.24 386.34
    10 1 22 o 2611.34 2619.56
    10 1 23 < 9.86 21.18
    10 1 24 o 340.42 355.57
    10 1 25 o 280.05 248.55
    10 1 26 o 61.60 73.88
    10 1 27 o 207.48 229.90
    10 1 28 o 123.82 117.18
    10 1 29 o 613.69 593.49
    10 1 30 o 720.75 738.54
    10 1 31 o 201.32 176.43
    10 1 32 o 419.51 416.49
    10 1 33 o 691.67 665.21
    10 1 34 o 1330.13 1246.12
    10 1 35 o 409.04 421.80
    10 1 36 o 326.12 321.06
    10 2 0 o 412.74 450.91
    10 2 1 o 1841.43 1882.16
    10 2 2 o 110.39 92.27
    10 2 3 < 0.86 0.32
    10 2 4 o 628.47 656.73
    10 2 5 o 1572.22 1700.21
    10 2 6 o 21.81 14.15
    10 2 7 o 1725.62 1762.47
    10 2 8 o 2029.81 1907.59
    10 2 9 o 919.60 917.04
    10 2 10 o 943.01 904.68
    10 2 11 o 284.85 313.50
    10 2 12 o 98.32 100.89
    10 2 13 o 1575.67 1550.02
    10 2 14 < 23.16 21.47
    10 2 15 o 459.31 447.39
    10 2 16 o 92.40 105.03
    10 2 17 o 310.72 342.18
    10 2 18 < 5.54 10.11
    10 2 19 < 20.70 28.86
    10 2 20 o 279.06 300.37
    10 2 21 o 504.40 516.47
    10 2 22 o 82.42 67.05
    10 2 23 o 224.36 226.98
    10 2 24 o 272.16 279.41
    10 2 25 o 120.00 145.15
    10 2 26 o 245.43 256.77
    10 2 27 o 148.46 143.74
    10 2 28 o 98.93 122.43
    10 2 29 < -3.82 0.43
    10 2 30 o 126.65 153.45
    10 2 31 < 0.49 0.39
    10 2 32 o 99.18 117.56
    10 2 33 < 8.75 10.80
    10 2 34 < -13.80 5.44
    10 2 35 < -18.97 4.74
    10 3 0 o 128.26 156.98
    10 3 1 o 70.35 48.86
    10 3 2 o 1914.12 2037.92
    10 3 3 o 1963.65 2011.01
    10 3 4 o 1298.59 1249.87
    10 3 5 o 771.14 705.51
    10 3 6 o 181.60 163.43
    10 3 7 o 3943.56 4030.17
    10 3 8 o 1413.04 1330.32
    10 3 9 o 1750.50 1663.22
    10 3 10 o 234.58 231.55
    10 3 11 o 1209.14 1199.64
    10 3 12 o 785.68 821.84
    10 3 13 o 2958.53 2998.78
    10 3 14 o 759.32 751.23
    10 3 15 o 867.49 880.05
    10 3 16 o 1771.45 1812.41
    10 3 17 o 822.27 835.59
    10 3 18 o 648.92 655.36
    10 3 19 o 1662.04 1626.91
    10 3 20 o 296.31 295.65
    10 3 21 o 80.70 77.07
    10 3 22 o 86.98 87.56
    10 3 23 < 19.22 17.04
    10 3 24 < 11.58 11.65
    10 3 25 o 1732.39 1721.20
    10 3 26 o 352.61 376.68
    10 3 27 o 1181.05 1147.45
    10 3 28 o 605.43 594.41
    10 3 29 o 629.33 623.76
    10 3 30 < 18.36 18.68
    10 3 31 o 942.28 916.75
    10 3 32 o 181.85 180.83
    10 3 33 < 40.78 48.36
    10 3 34 o 279.55 327.24
    10 3 35 < -4.68 3.92
    10 4 0 o 606.05 680.70
    10 4 1 o 113.10 83.52
    10 4 2 o 3311.15 3432.66
    10 4 3 o 1824.67 1847.82
    10 4 4 o 151.79 126.68
    10 4 5 < 0.25 13.05
    10 4 6 o 463.01 488.68
    10 4 7 o 748.60 759.11
    10 4 8 o 1726.85 1626.52
    10 4 9 < 13.31 4.30
    10 4 10 o 1232.67 1233.39
    10 4 11 o 1817.90 1803.10
    10 4 12 o 143.41 159.83
    10 4 13 o 880.80 937.76
    10 4 14 o 208.09 209.22
    10 4 15 o 88.95 86.83
    10 4 16 o 543.46 522.48
    10 4 17 o 413.97 418.12
    10 4 18 o 1471.94 1462.78
    10 4 19 < 23.16 5.61
    10 4 20 o 959.77 938.69
    10 4 21 < -10.60 1.17
    10 4 22 o 565.88 568.75
    10 4 23 o 245.79 264.59
    10 4 24 < -2.22 3.83
    10 4 25 o 56.55 89.01
    10 4 26 < -6.65 15.68
    10 4 27 o 245.79 245.12
    10 4 28 < -8.99 0.26
    10 4 29 o 216.47 221.03
    10 4 30 < 45.22 74.07
    10 4 31 o 118.89 143.40
    10 4 32 o 108.54 97.54
    10 4 33 o 275.49 288.86
    10 4 34 < -13.43 1.85
    10 5 0 o 366.54 315.38
    10 5 1 o 1153.45 1108.89
    10 5 2 < 9.98 5.70
    10 5 3 o 375.65 369.91
    10 5 4 o 236.80 237.32
    10 5 5 o 2449.20 2473.39
    10 5 6 o 654.71 662.23
    10 5 7 o 45.83 26.20
    10 5 8 o 66.78 44.83
    10 5 9 o 64.68 75.42
    10 5 10 o 557.63 527.28
    10 5 11 o 60.49 60.54
    10 5 12 o 3197.06 3027.26
    10 5 13 o 2035.72 2054.01
    10 5 14 o 55.69 68.63
    10 5 15 o 406.82 392.77
    10 5 16 o 371.96 367.36
    10 5 17 o 383.54 351.58
    10 5 18 o 511.06 486.97
    10 5 19 o 81.07 68.38
    10 5 20 < 24.64 19.11
    10 5 21 o 901.49 889.78
    10 5 22 o 1951.70 1969.03
    10 5 23 o 560.46 532.82
    10 5 24 o 676.77 702.94
    10 5 25 < 9.24 10.14
    10 5 26 o 1481.30 1392.52
    10 5 27 < 16.63 20.28
    10 5 28 < 26.00 18.64
    10 5 29 o 1801.14 1673.05
    10 5 30 o 235.69 236.99
    10 5 31 < 0.62 0.04
    10 5 32 < 20.21 18.37
    10 5 33 o 269.45 276.27
    10 6 0 o 4257.36 4256.41
    10 6 1 < 18.97 6.94
    10 6 2 o 305.06 306.83
    10 6 3 o 446.50 431.79
    10 6 4 o 135.16 172.47
    10 6 5 < 13.06 23.40
    10 6 6 < 10.60 11.72
    10 6 7 < 29.32 37.66
    10 6 8 o 38.69 26.16
    10 6 9 o 138.61 143.21
    10 6 10 o 101.52 95.40
    10 6 11 o 451.30 473.54
    10 6 12 o 217.83 237.88
    10 6 13 o 173.60 164.14
    10 6 14 o 580.67 606.03
    10 6 15 < 36.84 50.16
    10 6 16 < 28.34 13.43
    10 6 17 o 1001.66 1024.56
    10 6 18 o 453.03 424.10
    10 6 19 o 766.95 705.66
    10 6 20 o 240.62 244.24
    10 6 21 o 89.82 85.79
    10 6 22 o 75.52 84.46
    10 6 23 o 68.01 86.97
    10 6 24 < 10.10 14.83
    10 6 25 < -11.58 20.03
    10 6 26 < -16.14 6.88
    10 6 27 < -13.31 12.17
    10 6 28 o 60.62 89.53
    10 6 29 < 0.25 23.43
    10 6 30 < -19.71 6.16
    10 6 31 < 35.61 41.47
    10 7 0 o 217.21 195.63
    10 7 1 o 220.04 237.01
    10 7 2 o 1408.61 1312.35
    10 7 3 o 36.10 20.66
    10 7 4 o 110.89 89.72
    10 7 5 o 1193.61 1175.44
    10 7 6 o 662.48 704.33
    10 7 7 o 368.88 320.52
    10 7 8 o 514.14 531.16
    10 7 9 o 134.17 102.00
    10 7 10 o 1605.49 1536.75
    10 7 11 o 390.32 359.42
    10 7 12 o 73.55 80.76
    10 7 13 o 332.16 334.49
    10 7 14 o 2308.87 2201.21
    10 7 15 o 578.70 499.83
    10 7 16 o 1096.77 1060.24
    10 7 17 < 21.31 15.82
    10 7 18 o 244.56 237.01
    10 7 19 o 720.51 684.18
    10 7 20 o 1327.42 1249.32
    10 7 21 < 14.66 15.81
    10 7 22 o 135.65 134.56
    10 7 23 o 52.36 30.75
    10 7 24 o 1588.12 1525.26
    10 7 25 o 513.64 492.10
    10 7 26 < -4.19 3.74
    10 7 27 < 17.86 7.10
    10 7 28 o 121.36 154.03
    10 7 29 o 201.81 190.91
    10 8 0 o 103.25 89.29
    10 8 1 < 5.30 13.03
    10 8 2 < 15.52 16.71
    10 8 3 o 132.57 131.37
    10 8 4 o 129.12 132.29
    10 8 5 < 4.93 0.91
    10 8 6 o 704.36 754.17
    10 8 7 < 5.67 3.21
    10 8 8 < 8.75 26.15
    10 8 9 < 34.13 38.64
    10 8 10 o 73.68 92.05
    10 8 11 < 1.85 11.99
    10 8 12 o 555.53 546.35
    10 8 13 < 32.90 39.97
    10 8 14 o 592.37 577.33
    10 8 15 o 69.61 45.98
    10 8 16 < 20.08 23.90
    10 8 17 < 14.78 9.87
    10 8 18 < -7.52 2.07
    10 8 19 < 47.43 53.65
    10 8 20 o 169.53 168.26
    10 8 21 < 50.39 56.80
    10 8 22 o 588.55 541.36
    10 8 23 o 80.45 78.80
    10 8 24 o 66.04 52.40
    10 8 25 < 50.88 59.61
    10 8 26 < 37.33 51.83
    10 8 27 < -4.81 2.86
    10 9 0 < 58.40 7.49
    10 9 1 o 916.53 918.82
    10 9 2 o 354.34 388.61
    10 9 3 o 52.36 71.89
    10 9 4 < 8.25 1.00
    10 9 5 o 1612.76 1596.62
    10 9 6 < 17.62 17.74
    10 9 7 o 1249.30 1236.48
    10 9 8 < 27.60 15.53
    10 9 9 < 43.25 39.95
    10 9 10 < -8.38 4.12
    10 9 11 < 16.14 16.79
    10 9 12 < 36.96 12.08
    10 9 13 o 2368.25 2307.16
    10 9 14 o 81.44 69.93
    10 9 15 o 75.40 77.87
    10 9 16 < 23.78 3.61
    10 9 17 o 4345.58 4064.05
    10 9 18 o 563.79 509.87
    10 9 19 o 180.87 150.38
    10 9 20 < -7.15 0.46
    10 9 21 o 132.32 153.46
    10 9 22 < 5.91 0.07
    10 9 23 o 123.45 134.18
    10 9 24 < 5.91 0.11
    10 10 0 o 199.72 223.73
    10 10 1 o 538.16 516.09
    10 10 2 < 45.09 30.39
    10 10 3 o 1019.16 955.55
    10 10 4 o 97.58 67.90
    10 10 5 < 45.09 65.95
    10 10 6 < 3.08 1.06
    10 10 7 < 21.44 7.43
    10 10 8 < -4.19 17.98
    10 10 9 o 94.50 99.41
    10 10 10 < 34.25 56.79
    10 10 11 < 26.37 26.32
    10 10 12 o 455.24 484.97
    10 10 13 o 86.86 64.24
    10 10 14 < 6.41 0.01
    10 10 15 < 23.41 12.88
    10 10 16 < -4.07 0.09
    10 10 17 < 45.59 78.01
    10 10 18 < 12.32 4.64
    10 10 19 o 205.38 208.72
    10 10 20 o 151.42 172.65
    10 10 21 < 187.03 129.55
    10 11 0 o 1349.35 1445.72
    10 11 1 o 781.98 801.21
    10 11 2 o 947.70 940.16
    10 11 3 < 18.60 41.28
    10 11 4 < 43.61 82.51
    10 11 5 o 145.01 176.77
    10 11 6 < 19.47 8.90
    10 11 7 < 28.71 29.28
    10 11 8 o 695.12 735.97
    10 11 9 o 890.53 815.74
    10 11 10 o 626.50 581.71
    10 11 11 < 12.94 14.97
    10 11 12 < 7.64 10.72
    10 11 13 o 281.77 257.86
    10 11 14 o 656.19 701.46
    10 11 15 o 398.20 352.09
    10 11 16 o 831.39 873.52
    10 12 0 o 365.30 319.04
    10 12 1 o 565.88 610.88
    10 12 2 < -12.69 5.06
    10 12 3 o 282.26 289.32
    10 12 4 o 439.60 480.64
    10 12 5 < 46.94 44.13
    10 12 6 o 139.84 155.32
    10 12 7 < 55.44 61.64
    11 0 2 o 1296.24 1387.95
    11 0 4 o 2582.26 2825.70
    11 0 6 o 913.32 963.91
    11 0 8 o 10130.70 10625.00
    11 0 10 o 2698.20 2856.18
    11 0 12 o 376.39 405.46
    11 0 14 o 44.23 54.47
    11 0 16 o 43.74 34.57
    11 0 18 o 808.60 857.86
    11 0 20 o 1117.47 1155.87
    11 0 22 o 67.39 77.81
    11 0 24 o 1049.34 1145.20
    11 0 26 o 2120.00 2262.59
    11 0 28 < 38.07 32.90
    11 0 30 o 695.74 627.22
    11 0 32 o 1152.09 1130.12
    11 0 34 o 1405.28 1332.15
    11 1 1 o 724.57 701.78
    11 1 2 o 244.69 225.39
    11 1 3 o 33.51 50.02
    11 1 4 o 4677.00 4717.76
    11 1 5 o 2353.35 2377.32
    11 1 6 o 702.89 770.39
    11 1 7 o 1281.58 1182.59
    11 1 8 o 3573.08 3521.46
    11 1 9 o 102.88 80.33
    11 1 10 < 4.68 0.27
    11 1 11 o 2254.29 2263.17
    11 1 12 o 86.00 72.70
    11 1 13 o 408.06 394.77
    11 1 14 o 298.40 299.97
    11 1 15 o 1438.05 1446.61
    11 1 16 o 29.69 15.60
    11 1 17 o 164.85 177.84
    11 1 18 < 18.48 28.41
    11 1 19 o 522.64 549.22
    11 1 20 o 997.96 1062.19
    11 1 21 o 152.65 169.18
    11 1 22 < 21.56 19.02
    11 1 23 o 593.97 568.38
    11 1 24 o 150.06 157.38
    11 1 25 o 109.41 132.11
    11 1 26 o 1470.70 1489.91
    11 1 27 o 622.19 659.59
    11 1 28 < 5.67 7.87
    11 1 29 o 677.51 709.70
    11 1 30 o 467.69 487.11
    11 1 31 o 69.49 93.18
    11 1 32 < 34.25 38.58
    11 1 33 o 146.86 113.54
    11 1 34 o 251.22 264.35
    11 2 1 < -1.85 5.31
    11 2 2 o 167.56 151.76
    11 2 3 < 2.59 0.26
    11 2 4 o 3382.36 3617.70
    11 2 5 o 4888.79 4805.31
    11 2 6 o 690.20 770.43
    11 2 7 o 3144.94 3217.39
    11 2 8 o 549.74 563.65
    11 2 9 < 16.63 0.03
    11 2 10 o 1187.70 1247.88
    11 2 11 o 590.77 641.80
    11 2 12 o 287.56 313.78
    11 2 13 o 48.67 48.63
    11 2 14 < 7.02 5.25
    11 2 15 o 1046.75 1111.73
    11 2 16 o 32.53 26.03
    11 2 17 o 504.28 546.40
    11 2 18 o 89.57 91.10
    11 2 19 o 136.88 150.26
    11 2 20 o 227.07 227.88
    11 2 21 < 12.20 5.95
    11 2 22 o 215.86 218.43
    11 2 23 o 1691.73 1687.52
    11 2 24 o 313.43 329.49
    11 2 25 o 132.32 139.85
    11 2 26 o 57.41 47.46
    11 2 27 o 315.16 334.44
    11 2 28 o 60.49 57.42
    11 2 29 o 989.83 932.21
    11 2 30 < -0.49 3.47
    11 2 31 o 58.77 74.17
    11 2 32 o 665.31 674.43
    11 2 33 o 403.01 429.20
    11 2 34 < -27.23 8.60
    11 3 1 o 2191.58 2153.37
    11 3 2 o 128.75 102.31
    11 3 3 o 1074.23 1052.55
    11 3 4 o 359.02 298.08
    11 3 5 o 680.22 664.14
    11 3 6 o 290.52 305.84
    11 3 7 o 1066.71 1125.88
    11 3 8 < 22.92 7.94
    11 3 9 o 279.06 265.53
    11 3 10 o 384.40 377.92
    11 3 11 o 1926.93 1956.60
    11 3 12 < 19.22 18.73
    11 3 13 o 705.23 696.69
    11 3 14 o 295.57 278.60
    11 3 15 o 248.01 256.31
    11 3 16 o 50.39 65.40
    11 3 17 o 315.90 325.98
    11 3 18 o 61.23 50.47
    11 3 19 o 257.25 258.91
    11 3 20 o 603.95 594.06
    11 3 21 < 35.24 49.09
    11 3 22 o 460.42 480.53
    11 3 23 o 1303.02 1328.70
    11 3 24 o 387.23 416.00
    11 3 25 < 16.39 1.79
    11 3 26 o 406.82 393.44
    11 3 27 o 572.66 574.92
    11 3 28 o 191.46 185.77
    11 3 29 o 1051.93 1017.09
    11 3 30 o 103.37 111.34
    11 3 31 o 282.39 298.86
    11 3 32 < -18.97 0.16
    11 3 33 o 733.69 722.86
    11 4 1 o 200.21 256.31
    11 4 2 o 401.40 433.97
    11 4 3 o 203.78 214.91
    11 4 4 o 1592.55 1551.51
    11 4 5 < 20.21 10.66
    11 4 6 o 1804.84 1921.16
    11 4 7 o 776.93 800.69
    11 4 8 o 919.97 917.09
    11 4 9 o 64.19 32.80
    11 4 10 o 539.39 539.45
    11 4 11 o 45.96 44.28
    11 4 12 < 17.50 27.72
    11 4 13 o 1415.63 1419.74
    11 4 14 o 297.05 281.03
    11 4 15 o 494.30 507.60
    11 4 16 < 1.85 2.72
    11 4 17 o 192.94 191.83
    11 4 18 o 117.17 91.53
    11 4 19 < 27.97 14.57
    11 4 20 o 707.82 715.46
    11 4 21 < 7.27 8.37
    11 4 22 < -6.16 3.89
    11 4 23 o 61.97 82.61
    11 4 24 o 319.72 334.52
    11 4 25 o 1572.10 1546.33
    11 4 26 o 399.31 389.51
    11 4 27 < 37.33 26.93
    11 4 28 o 263.91 245.66
    11 4 29 o 493.19 502.71
    11 4 30 o 1549.55 1579.23
    11 4 31 < 33.88 27.43
    11 4 32 o 267.23 286.38
    11 4 33 < -21.19 58.81
    11 5 1 o 1448.77 1432.82
    11 5 2 o 227.19 171.89
    11 5 3 o 69.61 67.14
    11 5 4 o 2026.36 1896.29
    11 5 5 o 269.08 261.45
    11 5 6 < -0.12 0.15
    11 5 7 o 142.06 139.08
    11 5 8 o 3786.72 3860.85
    11 5 9 o 1572.84 1594.49
    11 5 10 o 361.24 369.89
    11 5 11 o 101.64 113.84
    11 5 12 o 50.64 40.95
    11 5 13 < 28.83 24.04
    11 5 14 o 1009.67 1026.54
    11 5 15 < 18.11 28.50
    11 5 16 o 575.86 609.87
    11 5 17 o 192.08 177.16
    11 5 18 < 17.13 18.38
    11 5 19 o 457.58 489.40
    11 5 20 o 162.01 146.66
    11 5 21 o 826.71 800.23
    11 5 22 o 49.41 44.49
    11 5 23 < -12.57 0.10
    11 5 24 < 34.37 28.49
    11 5 25 o 1388.77 1328.07
    11 5 26 o 1378.42 1403.61
    11 5 27 o 674.30 664.63
    11 5 28 < 6.41 0.01
    11 5 29 o 232.37 238.70
    11 5 30 o 659.64 692.43
    11 5 31 o 493.44 497.99
    11 6 1 o 668.64 659.97
    11 6 2 o 34.50 29.27
    11 6 3 o 1316.57 1379.12
    11 6 4 o 64.19 43.96
    11 6 5 o 735.17 721.84
    11 6 6 o 89.94 70.71
    11 6 7 o 112.36 101.72
    11 6 8 o 1059.32 968.02
    11 6 9 o 1159.24 1156.78
    11 6 10 o 109.78 93.30
    11 6 11 o 1924.84 1845.07
    11 6 12 o 629.21 656.87
    11 6 13 < 28.58 27.11
    11 6 14 o 43.74 40.66
    11 6 15 o 102.63 105.26
    11 6 16 o 80.58 85.34
    11 6 17 < -8.62 0.95
    11 6 18 o 1202.36 1169.21
    11 6 19 o 56.06 51.28
    11 6 20 < 26.00 32.38
    11 6 21 < 0.99 14.75
    11 6 22 < 25.13 20.74
    11 6 23 < 17.37 22.65
    11 6 24 < 15.28 4.45
    11 6 25 o 266.37 284.23
    11 6 26 < 50.64 56.60
    11 6 27 < 0.00 5.41
    11 6 28 o 364.57 338.68
    11 6 29 o 434.05 472.15
    11 6 30 < 0.62 10.93
    11 7 1 o 417.05 389.26
    11 7 2 o 94.62 99.12
    11 7 3 < 28.58 14.31
    11 7 4 o 149.08 137.49
    11 7 5 o 810.32 819.72
    11 7 6 o 3971.03 3894.22
    11 7 7 o 310.11 288.25
    11 7 8 o 271.55 282.68
    11 7 9 < 17.99 4.08
    11 7 10 o 973.45 978.62
    11 7 11 o 1003.63 953.78
    11 7 12 o 649.91 647.60
    11 7 13 o 160.41 180.20
    11 7 14 o 113.35 137.18
    11 7 15 o 335.12 344.18
    11 7 16 o 253.43 235.70
    11 7 17 o 48.30 34.64
    11 7 18 o 788.88 761.19
    11 7 19 < 50.51 47.60
    11 7 20 < -19.34 0.35
    11 7 21 < 21.44 2.87
    11 7 22 o 240.13 244.02
    11 7 23 o 109.65 117.50
    11 7 24 o 528.18 514.07
    11 7 25 < 19.34 7.77
    11 7 26 o 89.57 97.26
    11 7 27 o 63.57 10.16
    11 7 28 o 1798.68 1701.67
    11 8 1 o 221.28 214.03
    11 8 2 o 166.45 156.88
    11 8 3 o 877.22 920.77
    11 8 4 o 166.20 183.32
    11 8 5 < 14.66 9.80
    11 8 6 o 1179.82 1167.12
    11 8 7 o 341.89 362.36
    11 8 8 o 265.14 273.56
    11 8 9 o 351.38 356.96
    11 8 10 o 299.64 276.74
    11 8 11 o 263.91 228.19
    11 8 12 o 128.63 128.09
    11 8 13 o 281.03 263.55
    11 8 14 o 513.15 486.63
    11 8 15 < 44.35 19.41
    11 8 16 o 798.86 749.77
    11 8 17 o 59.14 77.79
    11 8 18 < -0.86 0.05
    11 8 19 o 70.35 78.37
    11 8 20 < 45.59 34.92
    11 8 21 o 95.11 80.20
    11 8 22 o 75.65 57.98
    11 8 23 < 17.25 24.03
    11 8 24 < 13.55 7.00
    11 8 25 < -27.23 0.20
    11 9 1 o 537.05 541.45
    11 9 2 o 240.99 238.32
    11 9 3 o 579.19 590.77
    11 9 4 < 3.45 0.13
    11 9 5 o 172.61 156.53
    11 9 6 < -13.92 1.00
    11 9 7 o 57.91 68.90
    11 9 8 < 31.79 25.10
    11 9 9 o 1307.70 1249.16
    11 9 10 < 44.72 48.53
    11 9 11 o 127.03 129.23
    11 9 12 o 151.79 172.29
    11 9 13 o 749.09 753.25
    11 9 14 o 71.58 86.12
    11 9 15 < 46.08 40.76
    11 9 16 < 13.43 29.13
    11 9 17 < -11.95 0.44
    11 9 18 < -7.02 1.76
    11 9 19 < 15.65 18.50
    11 9 20 < 34.87 32.53
    11 9 21 o 402.14 351.52
    11 9 22 o 144.77 120.58
    11 10 1 o 105.09 98.67
    11 10 2 < 14.41 27.91
    11 10 3 o 152.04 178.60
    11 10 4 < -16.14 0.00
    11 10 5 o 117.66 116.01
    11 10 6 < 10.97 9.90
    11 10 7 < 19.84 32.65
    11 10 8 < 39.30 28.40
    11 10 9 o 2173.34 2155.37
    11 10 10 o 171.01 165.83
    11 10 11 o 138.24 150.08
    11 10 12 o 370.60 347.52
    11 10 13 o 618.49 586.47
    11 10 14 < 22.30 6.12
    11 10 15 < -10.23 6.95
    11 10 16 o 238.77 209.27
    11 10 17 < 22.55 20.40
    11 10 18 < 51.50 37.79
    11 11 1 < 3.20 36.10
    11 11 2 < -22.05 1.34
    11 11 3 < -16.51 19.16
    11 11 4 < 12.32 26.85
    11 11 5 o 122.84 105.58
    11 11 6 o 913.08 954.66
    11 11 7 < 7.27 11.76
    11 11 8 o 136.51 110.88
    11 11 9 o 263.29 272.11
    11 11 10 < 39.30 36.07
    11 11 11 < 23.66 13.01
    11 11 12 o 201.69 188.48
    12 0 0 o 5736.57 6036.16
    12 0 2 o 790.61 779.63
    12 0 4 o 1588.36 1704.81
    12 0 6 o 88.83 106.66
    12 0 8 o 2526.82 2347.58
    12 0 10 o 367.77 405.12
    12 0 12 o 1420.44 1480.23
    12 0 14 o 81.93 101.83
    12 0 16 o 1519.99 1516.94
    12 0 18 o 2215.85 2320.81
    12 0 20 o 271.55 256.45
    12 0 22 o 610.24 581.03
    12 0 24 o 239.02 218.96
    12 0 26 o 1158.38 1208.64
    12 0 28 < 1.36 22.89
    12 0 30 o 2050.38 2113.06
    12 0 32 o 1180.43 1183.09
    12 1 0 < 21.68 16.98
    12 1 1 o 1023.10 940.75
    12 1 2 o 270.68 245.98
    12 1 3 o 470.77 399.78
    12 1 4 o 923.18 883.24
    12 1 5 o 58.52 60.48
    12 1 6 o 30.19 35.34
    12 1 7 o 180.99 196.77
    12 1 8 o 258.61 254.22
    12 1 9 o 408.55 406.31
    12 1 10 o 30.68 36.54
    12 1 11 o 318.86 308.56
    12 1 12 o 283.86 274.30
    12 1 13 o 77.99 75.36
    12 1 14 o 45.09 40.89
    12 1 15 o 1419.57 1427.34
    12 1 16 o 1514.19 1543.24
    12 1 17 o 1445.94 1450.30
    12 1 18 o 562.56 565.82
    12 1 19 o 999.93 1035.47
    12 1 20 o 91.79 93.68
    12 1 21 o 94.01 78.59
    12 1 22 < -15.89 0.06
    12 1 23 < 12.44 10.45
    12 1 24 < 2.22 6.81
    12 1 25 < -14.66 0.90
    12 1 26 < 29.57 47.67
    12 1 27 o 99.30 104.14
    12 1 28 o 94.87 120.26
    12 1 29 < -3.33 4.55
    12 1 30 o 230.89 233.95
    12 1 31 < 34.13 32.48
    12 1 32 o 68.63 83.75
    12 1 33 < 14.41 11.58
    12 2 0 o 247.15 316.57
    12 2 1 o 200.95 206.53
    12 2 2 o 1304.62 1337.42
    12 2 3 o 33.02 48.41
    12 2 4 o 58.03 51.29
    12 2 5 o 698.58 630.46
    12 2 6 o 37.21 37.12
    12 2 7 o 3544.99 3620.34
    12 2 8 o 136.63 109.90
    12 2 9 o 57.66 55.98
    12 2 10 o 2577.95 2607.05
    12 2 11 o 1073.61 1001.21
    12 2 12 < 5.54 10.16
    12 2 13 < 1.23 6.48
    12 2 14 o 94.75 92.78
    12 2 15 o 3009.05 3046.72
    12 2 16 < 14.66 2.18
    12 2 17 o 202.30 215.56
    12 2 18 o 131.58 125.50
    12 2 19 o 970.00 898.12
    12 2 20 o 196.27 191.02
    12 2 21 < 8.25 0.37
    12 2 22 < 4.93 15.17
    12 2 23 < 8.13 17.75
    12 2 24 o 197.01 190.05
    12 2 25 o 1089.01 1080.77
    12 2 26 < 6.28 7.50
    12 2 27 o 881.16 900.73
    12 2 28 o 164.11 180.78
    12 2 29 o 196.14 192.36
    12 2 30 o 195.65 214.60
    12 2 31 o 652.13 641.16
    12 2 32 < 15.40 39.45
    12 2 33 < 14.78 90.94
    12 3 0 o 338.82 336.10
    12 3 1 o 194.17 217.77
    12 3 2 o 504.53 476.66
    12 3 3 o 256.14 241.60
    12 3 4 o 42.51 35.90
    12 3 5 o 101.64 123.71
    12 3 6 o 261.20 266.56
    12 3 7 o 1682.00 1685.37
    12 3 8 o 68.26 78.56
    12 3 9 o 530.89 514.77
    12 3 10 < -5.54 0.01
    12 3 11 o 37.21 28.31
    12 3 12 o 847.90 868.27
    12 3 13 < 22.42 28.05
    12 3 14 o 274.38 298.75
    12 3 15 o 1597.48 1566.61
    12 3 16 o 140.33 139.73
    12 3 17 < 12.32 0.54
    12 3 18 o 859.23 878.26
    12 3 19 o 76.26 74.94
    12 3 20 < 22.55 21.46
    12 3 21 o 109.65 103.93
    12 3 22 o 273.52 256.04
    12 3 23 < 37.58 50.38
    12 3 24 < 10.72 18.82
    12 3 25 o 86.49 75.24
    12 3 26 < -20.70 0.38
    12 3 27 o 407.32 406.33
    12 3 28 < 12.57 16.23
    12 3 29 o 83.41 100.25
    12 3 30 o 108.30 173.03
    12 3 31 o 344.98 358.28
    12 3 32 o 78.11 109.15
    12 4 0 o 1199.65 1119.62
    12 4 1 o 32.65 38.95
    12 4 2 < 11.33 41.69
    12 4 3 o 801.08 834.06
    12 4 4 < 2.71 0.67
    12 4 5 o 1720.56 1760.56
    12 4 6 o 153.14 142.57
    12 4 7 o 73.92 78.39
    12 4 8 o 41.89 26.20
    12 4 9 o 189.74 184.18
    12 4 10 o 2114.94 2178.23
    12 4 11 o 295.82 289.60
    12 4 12 o 65.91 49.59
    12 4 13 o 2146.49 2186.07
    12 4 14 o 218.57 211.18
    12 4 15 o 1933.46 1860.99
    12 4 16 o 330.19 310.16
    12 4 17 < 15.40 9.16
    12 4 18 o 1319.90 1307.58
    12 4 19 o 174.71 171.18
    12 4 20 o 62.96 62.77
    12 4 21 o 96.35 92.92
    12 4 22 o 498.86 492.27
    12 4 23 o 171.87 158.67
    12 4 24 o 486.66 473.43
    12 4 25 o 392.78 412.71
    12 4 26 o 315.65 267.89
    12 4 27 o 2034.24 1922.18
    12 4 28 o 58.77 49.01
    12 4 29 o 1073.24 1104.25
    12 4 30 o 303.70 299.74
    12 4 31 < -16.76 0.36
    12 5 0 < 36.47 35.91
    12 5 1 o 93.27 75.62
    12 5 2 o 147.23 156.67
    12 5 3 o 848.76 845.33
    12 5 4 o 258.24 256.72
    12 5 5 o 1344.05 1293.51
    12 5 6 o 453.64 431.91
    12 5 7 < 2.22 4.27
    12 5 8 < 6.41 7.55
    12 5 9 o 41.64 40.89
    12 5 10 o 770.53 731.88
    12 5 11 o 96.59 80.56
    12 5 12 o 314.91 291.48
    12 5 13 < -1.72 7.73
    12 5 14 o 274.87 298.36
    12 5 15 < 39.06 29.95
    12 5 16 o 590.89 591.31
    12 5 17 o 1019.77 1039.56
    12 5 18 o 1481.18 1446.18
    12 5 19 o 313.93 323.45
    12 5 20 < 4.81 10.92
    12 5 21 o 47.31 20.30
    12 5 22 o 781.12 729.11
    12 5 23 o 139.35 127.53
    12 5 24 < 8.38 2.93
    12 5 25 < 38.81 34.78
    12 5 26 < 13.55 10.97
    12 5 27 < 8.62 0.20
    12 5 28 o 191.71 197.52
    12 5 29 o 181.48 188.01
    12 5 30 o 265.14 217.67
    12 6 0 < 9.98 42.42
    12 6 1 o 170.89 153.27
    12 6 2 o 1146.92 1141.99
    12 6 3 o 573.40 564.09
    12 6 4 o 341.28 307.61
    12 6 5 o 864.29 900.43
    12 6 6 o 77.99 81.62
    12 6 7 < 25.01 10.37
    12 6 8 o 322.67 330.25
    12 6 9 o 232.86 210.60
    12 6 10 o 2015.39 1995.54
    12 6 11 o 323.17 337.64
    12 6 12 o 1462.08 1423.14
    12 6 13 < 6.90 16.33
    12 6 14 < 15.28 9.19
    12 6 15 o 789.01 783.00
    12 6 16 o 58.89 39.53
    12 6 17 o 2205.75 2239.24
    12 6 18 o 70.72 59.16
    12 6 19 o 1040.47 971.10
    12 6 20 o 930.08 1003.07
    12 6 21 o 313.19 264.86
    12 6 22 o 1292.79 1189.15
    12 6 23 o 266.12 257.79
    12 6 24 o 244.81 255.32
    12 6 25 < 10.84 24.33
    12 6 26 o 292.74 298.81
    12 6 27 < 31.54 15.40
    12 6 28 < 61.60 50.04
    12 7 0 o 58.52 71.29
    12 7 1 < -3.94 0.46
    12 7 2 o 185.05 178.75
    12 7 3 < 4.07 0.06
    12 7 4 o 449.45 471.45
    12 7 5 o 202.92 213.13
    12 7 6 o 121.36 151.03
    12 7 7 < 8.50 10.80
    12 7 8 o 135.77 152.56
    12 7 9 < 4.31 4.19
    12 7 10 o 447.61 449.41
    12 7 11 o 149.32 178.13
    12 7 12 < 9.98 0.07
    12 7 13 o 158.07 168.96
    12 7 14 o 302.47 251.27
    12 7 15 o 761.29 734.78
    12 7 16 o 495.04 479.45
    12 7 17 o 220.17 245.49
    12 7 18 o 70.35 59.83
    12 7 19 o 403.62 412.25
    12 7 20 o 587.94 557.37
    12 7 21 < -1.11 0.07
    12 7 22 < 51.75 58.69
    12 7 23 o 141.56 175.30
    12 7 24 o 381.94 359.20
    12 7 25 < -9.98 0.02
    12 7 26 < 15.77 6.64
    12 8 0 o 554.18 574.88
    12 8 1 o 168.91 161.26
    12 8 2 o 582.76 508.52
    12 8 3 < 29.94 9.65
    12 8 4 o 50.02 43.08
    12 8 5 o 1461.34 1409.41
    12 8 6 o 178.77 181.43
    12 8 7 o 552.82 539.83
    12 8 8 o 297.79 324.77
    12 8 9 < 9.73 3.77
    12 8 10 o 655.58 627.22
    12 8 11 < -4.81 0.80
    12 8 12 o 280.17 270.50
    12 8 13 o 506.13 498.21
    12 8 14 o 1048.72 1074.75
    12 8 15 o 66.41 54.96
    12 8 16 < 23.90 23.86
    12 8 17 o 595.70 564.75
    12 8 18 < -18.11 2.50
    12 8 19 o 57.91 35.52
    12 8 20 o 600.01 523.02
    12 8 21 o 420.01 430.40
    12 8 22 o 359.88 380.03
    12 8 23 < -12.32 0.09
    12 9 0 o 552.82 534.11
    12 9 1 < 16.76 18.53
    12 9 2 o 246.41 259.61
    12 9 3 o 199.35 214.65
    12 9 4 < 1.48 8.83
    12 9 5 < -1.36 0.51
    12 9 6 < 11.46 9.91
    12 9 7 < 8.01 12.81
    12 9 8 < 11.58 2.82
    12 9 9 o 144.40 136.47
    12 9 10 < 15.28 0.76
    12 9 11 o 280.05 290.85
    12 9 12 < 31.29 11.35
    12 9 13 o 289.29 269.39
    12 9 14 o 152.16 163.13
    12 9 15 < 39.55 17.22
    12 9 16 < 29.08 21.41
    12 9 17 o 415.45 444.49
    12 9 18 < 16.14 12.87
    12 9 19 < -1.23 13.52
    12 9 20 o 192.69 227.83
    12 10 0 < 19.96 27.19
    12 10 1 o 196.39 164.07
    12 10 2 < 29.45 26.27
    12 10 3 o 69.86 70.26
    12 10 4 < 10.72 0.65
    12 10 5 o 1173.04 1185.72
    12 10 6 < 18.73 0.04
    12 10 7 o 958.66 951.14
    12 10 8 < 19.22 2.90
    12 10 9 < 44.35 42.13
    12 10 10 o 1013.24 997.73
    12 10 11 < 16.14 4.09
    12 10 12 < 14.78 26.81
    12 10 13 o 193.43 164.95
    12 10 14 o 97.95 86.63
    12 10 15 < 62.47 71.50
    12 11 0 o 119.51 158.91
    12 11 1 o 103.99 124.61
    12 11 2 o 314.91 319.84
    12 11 3 o 240.87 287.18
    12 11 4 o 216.84 207.07
    12 11 5 o 103.00 126.56
    12 11 6 < 27.23 49.79
    12 11 7 o 140.70 122.55
    12 11 8 o 291.75 267.73
    13 0 2 < 5.42 12.41
    13 0 4 o 499.11 474.22
    13 0 6 < 6.65 3.83
    13 0 8 o 9920.99 9960.97
    13 0 10 < 26.24 10.09
    13 0 12 o 1340.84 1352.70
    13 0 14 o 391.55 425.35
    13 0 16 < 46.33 73.86
    13 0 18 o 398.20 436.43
    13 0 20 o 70.47 76.57
    13 0 22 o 101.89 120.86
    13 0 24 o 429.12 479.58
    13 0 26 o 1615.84 1612.86
    13 0 28 o 138.73 139.14
    13 0 30 o 612.21 662.91
    13 0 32 < 6.53 148.77
    13 1 1 o 179.88 186.37
    13 1 2 o 213.76 204.68
    13 1 3 o 117.54 113.52
    13 1 4 < 0.00 12.13
    13 1 5 o 48.67 21.76
    13 1 6 o 1387.66 1436.15
    13 1 7 o 201.56 177.03
    13 1 8 o 126.53 111.52
    13 1 9 o 268.96 243.81
    13 1 10 o 255.77 240.82
    13 1 11 o 56.80 72.39
    13 1 12 o 389.45 408.11
    13 1 13 o 499.11 496.99
    13 1 14 o 119.88 127.68
    13 1 15 o 86.98 83.38
    13 1 16 o 582.64 583.67
    13 1 17 o 165.10 151.03
    13 1 18 < 4.93 1.24
    13 1 19 o 742.44 783.38
    13 1 20 o 454.38 487.48
    13 1 21 < 2.96 4.32
    13 1 22 o 126.90 153.35
    13 1 23 < -9.12 1.72
    13 1 24 o 197.38 231.19
    13 1 25 o 134.54 132.30
    13 1 26 < 28.95 44.79
    13 1 27 < -15.40 2.53
    13 1 28 o 258.86 265.07
    13 1 29 < 15.89 32.39
    13 1 30 < 0.74 17.32
    13 1 31 < 26.86 35.45
    13 2 1 o 442.31 448.91
    13 2 2 < 18.97 40.65
    13 2 3 o 116.31 117.06
    13 2 4 o 137.99 142.51
    13 2 5 o 2015.64 2046.61
    13 2 6 o 304.07 312.77
    13 2 7 o 1179.82 1165.39
    13 2 8 o 107.93 104.63
    13 2 9 o 352.12 322.17
    13 2 10 o 1763.69 1785.53
    13 2 11 o 1862.62 1828.41
    13 2 12 < 24.03 25.34
    13 2 13 < 1.72 0.11
    13 2 14 < 3.94 1.87
    13 2 15 o 358.77 344.46
    13 2 16 < -7.52 0.06
    13 2 17 o 87.48 71.16
    13 2 18 o 62.83 67.69
    13 2 19 o 561.32 540.92
    13 2 20 o 296.92 349.53
    13 2 21 < -8.75 3.11
    13 2 22 o 57.91 49.74
    13 2 23 o 1425.86 1438.43
    13 2 24 o 88.83 101.12
    13 2 25 o 74.91 95.98
    13 2 26 < -7.64 24.01
    13 2 27 o 500.71 508.92
    13 2 28 < 17.00 30.88
    13 2 29 o 721.74 708.20
    13 2 30 < -4.44 15.09
    13 2 31 < 35.61 45.86
    13 3 1 o 283.74 312.48
    13 3 2 < -4.07 1.94
    13 3 3 o 55.32 69.91
    13 3 4 o 210.07 216.63
    13 3 5 o 915.79 864.67
    13 3 6 o 1856.34 1760.14
    13 3 7 o 484.57 487.20
    13 3 8 o 63.70 55.17
    13 3 9 o 1073.98 1097.60
    13 3 10 o 167.56 172.84
    13 3 11 o 1297.60 1347.45
    13 3 12 o 152.28 131.60
    13 3 13 < 36.47 27.14
    13 3 14 o 2492.82 2435.10
    13 3 15 < 7.52 0.62
    13 3 16 o 157.09 162.90
    13 3 17 < -0.99 0.00
    13 3 18 < 34.99 36.17
    13 3 19 < 6.16 2.32
    13 3 20 o 99.18 90.67
    13 3 21 o 384.89 373.25
    13 3 22 o 54.33 57.90
    13 3 23 o 656.07 646.76
    13 3 24 o 92.53 103.90
    13 3 25 o 76.51 96.47
    13 3 26 o 285.84 291.52
    13 3 27 o 106.08 130.58
    13 3 28 o 75.16 60.22
    13 3 29 o 347.69 360.91
    13 3 30 < -9.12 0.22
    13 4 1 o 483.33 465.75
    13 4 2 o 33.14 30.97
    13 4 3 o 104.11 106.63
    13 4 4 o 1118.83 1153.96
    13 4 5 o 48.42 38.36
    13 4 6 < 0.99 2.31
    13 4 7 < -8.62 0.29
    13 4 8 o 1468.12 1438.68
    13 4 9 o 158.57 137.23
    13 4 10 < 15.65 2.92
    13 4 11 o 2452.40 2452.17
    13 4 12 < 19.84 0.25
    13 4 13 o 1218.50 1195.44
    13 4 14 o 897.30 869.24
    13 4 15 o 119.51 122.65
    13 4 16 o 469.91 460.07
    13 4 17 o 257.25 237.01
    13 4 18 o 44.60 36.33
    13 4 19 o 93.39 84.85
    13 4 20 o 494.55 470.31
    13 4 21 o 1161.09 1070.65
    13 4 22 o 259.96 237.99
    13 4 23 o 204.52 236.99
    13 4 24 < -1.48 6.95
    13 4 25 o 326.86 316.92
    13 4 26 o 1302.77 1229.52
    13 4 27 < 28.71 26.58
    13 4 28 o 152.77 166.79
    13 4 29 o 231.13 202.67
    13 5 1 o 264.64 259.31
    13 5 2 o 159.92 149.43
    13 5 3 o 127.39 108.67
    13 5 4 o 280.91 270.83
    13 5 5 o 65.18 77.34
    13 5 6 o 308.63 282.57
    13 5 7 o 976.65 951.25
    13 5 8 < 32.16 26.83
    13 5 9 < 10.60 9.95
    13 5 10 o 309.00 314.77
    13 5 11 o 1216.90 1155.99
    13 5 12 o 248.26 266.03
    13 5 13 o 515.86 467.62
    13 5 14 o 1573.46 1614.00
    13 5 15 o 118.77 122.36
    13 5 16 < 4.93 19.80
    13 5 17 o 475.20 473.17
    13 5 18 < 42.01 48.17
    13 5 19 o 57.66 51.56
    13 5 20 o 226.57 217.31
    13 5 21 o 131.83 127.51
    13 5 22 o 76.02 85.66
    13 5 23 o 148.22 159.16
    13 5 24 < -2.96 33.59
    13 5 25 < 13.80 38.45
    13 5 26 o 294.21 298.77
    13 5 27 o 743.54 702.65
    13 5 28 o 334.13 350.53
    13 6 1 o 213.15 204.70
    13 6 2 o 122.71 112.29
    13 6 3 o 130.35 136.70
    13 6 4 o 604.32 604.26
    13 6 5 o 806.63 775.90
    13 6 6 o 1773.91 1695.43
    13 6 7 o 592.99 583.94
    13 6 8 o 1263.47 1243.93
    13 6 9 o 1381.87 1282.19
    13 6 10 o 285.22 243.59
    13 6 11 o 320.33 277.88
    13 6 12 o 276.10 293.66
    13 6 13 o 261.07 249.79
    13 6 14 o 725.93 732.01
    13 6 15 o 53.96 55.22
    13 6 16 < 20.08 28.88
    13 6 17 o 110.02 105.14
    13 6 18 o 899.03 873.75
    13 6 19 o 142.30 129.68
    13 6 20 < 10.10 0.89
    13 6 21 o 837.18 820.64
    13 6 22 < 40.53 25.91
    13 6 23 < 19.71 28.44
    13 6 24 o 264.89 262.64
    13 6 25 o 185.67 190.31
    13 6 26 o 90.93 96.34
    13 7 1 < 0.86 1.52
    13 7 2 < -1.60 12.80
    13 7 3 o 535.45 540.49
    13 7 4 o 430.85 432.61
    13 7 5 < 0.74 1.70
    13 7 6 < 2.46 3.54
    13 7 7 < 2.22 12.66
    13 7 8 o 940.80 935.83
    13 7 9 o 49.90 26.75
    13 7 10 o 148.59 151.30
    13 7 11 o 92.90 94.24
    13 7 12 o 130.84 128.80
    13 7 13 o 50.02 47.84
    13 7 14 o 114.58 84.49
    13 7 15 o 121.97 91.11
    13 7 16 o 305.30 297.14
    13 7 17 o 462.76 433.94
    13 7 18 o 52.98 47.66
    13 7 19 o 131.83 143.52
    13 7 20 o 72.94 86.97
    13 7 21 < -6.90 1.61
    13 7 22 < -26.98 7.81
    13 7 23 < 43.37 22.83
    13 7 24 o 150.93 172.58
    13 8 1 o 48.91 50.72
    13 8 2 o 182.84 168.31
    13 8 3 o 1074.72 1076.25
    13 8 4 < 10.97 2.59
    13 8 5 o 46.20 44.39
    13 8 6 o 1512.96 1537.16
    13 8 7 o 188.26 165.73
    13 8 8 < 4.07 11.29
    13 8 9 o 321.81 264.80
    13 8 10 o 619.97 557.50
    13 8 11 o 150.43 139.80
    13 8 12 o 300.74 283.05
    13 8 13 o 533.85 538.13
    13 8 14 o 69.98 48.63
    13 8 15 o 143.53 101.95
    13 8 16 o 794.30 766.69
    13 8 17 < 4.07 0.02
    13 8 18 < 45.83 49.20
    13 8 19 o 138.61 159.99
    13 8 20 < 24.64 19.63
    13 8 21 o 113.96 122.98
    13 9 1 o 539.02 536.36
    13 9 2 < 26.49 18.48
    13 9 3 < -5.42 0.10
    13 9 4 < 29.20 36.31
    13 9 5 o 265.75 303.70
    13 9 6 < 30.80 12.18
    13 9 7 o 492.70 464.92
    13 9 8 < 8.99 8.15
    13 9 9 < 23.29 34.68
    13 9 10 < 18.23 2.42
    13 9 11 o 788.76 800.88
    13 9 12 < -1.23 1.51
    13 9 13 o 411.63 399.39
    13 9 14 < 28.21 15.73
    13 9 15 o 460.67 383.22
    13 9 16 o 367.64 368.95
    13 9 17 < 28.95 18.31
    13 10 1 < 52.12 66.19
    13 10 2 < 37.21 38.19
    13 10 3 o 76.14 106.22
    13 10 4 < -2.96 16.23
    13 10 5 < 31.42 63.82
    13 10 6 o 460.05 400.32
    13 10 7 o 172.12 181.16
    13 10 8 < 51.38 33.39
    13 10 9 o 1002.65 954.02
    13 10 10 < 27.11 14.77
    13 10 11 < -7.64 6.94
    13 10 12 < 66.28 72.56
    14 0 0 o 687.73 573.88
    14 0 2 o 1489.68 1453.70
    14 0 4 o 2140.45 2109.38
    14 0 6 < 24.64 33.38
    14 0 8 o 184.44 183.60
    14 0 10 < -2.09 15.84
    14 0 12 o 1268.89 1334.70
    14 0 14 o 225.96 231.48
    14 0 16 o 880.30 873.76
    14 0 18 o 1191.89 1205.93
    14 0 20 o 527.44 558.79
    14 0 22 o 910.86 936.16
    14 0 24 < -0.74 3.53
    14 0 26 < 6.78 19.94
    14 0 28 < 55.20 91.93
    14 0 30 < 17.25 53.01
    14 1 0 o 350.64 391.83
    14 1 1 o 249.24 251.60
    14 1 2 o 284.48 252.99
    14 1 3 < -8.01 0.59
    14 1 4 o 40.17 48.57
    14 1 5 o 74.79 66.29
    14 1 6 o 381.44 358.07
    14 1 7 o 1275.42 1240.95
    14 1 8 o 803.91 815.62
    14 1 9 o 95.11 95.05
    14 1 10 o 362.59 345.45
    14 1 11 < 4.93 8.90
    14 1 12 o 371.96 360.93
    14 1 13 o 98.07 104.15
    14 1 14 o 1268.28 1283.29
    14 1 15 o 136.14 124.08
    14 1 16 o 153.64 136.95
    14 1 17 o 1301.42 1300.27
    14 1 18 < -11.09 1.20
    14 1 19 o 46.33 57.60
    14 1 20 o 428.14 429.96
    14 1 21 < -11.46 3.21
    14 1 22 o 406.08 389.48
    14 1 23 < 9.24 14.84
    14 1 24 o 623.30 595.68
    14 1 25 o 72.08 83.78
    14 1 26 < 43.25 53.86
    14 1 27 o 73.43 86.81
    14 1 28 < 1.72 6.31
    14 1 29 o 114.95 130.54
    14 1 30 < -24.03 1.63
    14 2 0 o 350.64 385.27
    14 2 1 o 1070.29 1053.09
    14 2 2 < 8.99 5.28
    14 2 3 o 2530.15 2449.15
    14 2 4 < 26.37 23.01
    14 2 5 o 1698.39 1667.03
    14 2 6 o 32.28 28.50
    14 2 7 o 181.60 172.07
    14 2 8 o 207.35 216.55
    14 2 9 o 116.43 105.93
    14 2 10 o 108.54 89.12
    14 2 11 o 1408.61 1415.19
    14 2 12 o 127.64 112.39
    14 2 13 < -4.93 1.25
    14 2 14 < 26.74 11.39
    14 2 15 o 1555.35 1512.31
    14 2 16 < 39.06 27.73
    14 2 17 o 1069.67 1104.11
    14 2 18 o 59.51 66.53
    14 2 19 o 1296.86 1312.73
    14 2 20 o 85.01 95.46
    14 2 21 o 188.38 209.65
    14 2 22 < -5.05 24.61
    14 2 23 o 519.07 549.21
    14 2 24 < -3.45 1.59
    14 2 25 o 251.34 253.74
    14 2 26 < 44.97 22.10
    14 2 27 o 78.61 95.75
    14 2 28 < 1.23 4.94
    14 2 29 < 11.33 38.67
    14 3 0 o 466.83 430.48
    14 3 1 o 379.84 370.01
    14 3 2 o 957.55 960.75
    14 3 3 < -2.59 7.78
    14 3 4 < 23.90 23.13
    14 3 5 o 1718.84 1674.01
    14 3 6 o 455.61 432.01
    14 3 7 < 11.58 2.84
    14 3 8 o 525.72 528.08
    14 3 9 o 3513.20 3453.51
    14 3 10 o 143.53 135.42
    14 3 11 o 694.02 701.55
    14 3 12 o 530.65 578.36
    14 3 13 o 1650.83 1623.43
    14 3 14 o 127.64 137.35
    14 3 15 o 223.37 196.54
    14 3 16 < 30.31 17.26
    14 3 17 o 1926.07 1843.01
    14 3 18 o 53.35 37.56
    14 3 19 o 192.94 180.44
    14 3 20 o 255.28 267.38
    14 3 21 o 122.96 134.04
    14 3 22 < -15.15 4.99
    14 3 23 o 274.75 267.11
    14 3 24 < -16.14 3.69
    14 3 25 o 341.65 325.17
    14 3 26 o 248.01 242.63
    14 3 27 o 404.24 404.42
    14 3 28 < 2.83 3.20
    14 4 0 o 1054.64 1105.75
    14 4 1 < 19.47 0.03
    14 4 2 o 2533.84 2500.00
    14 4 3 o 163.37 130.95
    14 4 4 o 2000.61 1908.69
    14 4 5 o 62.34 38.38
    14 4 6 o 396.11 409.99
    14 4 7 < 8.87 10.83
    14 4 8 < -12.81 1.20
    14 4 9 o 183.33 210.51
    14 4 10 < -3.94 10.78
    14 4 11 o 130.48 126.09
    14 4 12 o 466.58 409.06
    14 4 13 o 950.28 982.78
    14 4 14 o 309.37 273.06
    14 4 15 < 16.76 14.82
    14 4 16 o 851.47 843.21
    14 4 17 o 128.01 100.94
    14 4 18 o 2000.98 2005.38
    14 4 19 o 230.89 242.92
    14 4 20 o 322.92 306.86
    14 4 21 < 19.84 39.60
    14 4 22 o 709.29 694.96
    14 4 23 o 260.33 274.99
    14 4 24 < 20.45 44.47
    14 4 25 < -6.90 14.44
    14 4 26 o 174.21 169.48
    14 4 27 < 54.95 38.97
    14 5 0 o 2097.08 2076.70
    14 5 1 o 791.47 732.03
    14 5 2 o 296.92 275.77
    14 5 3 o 840.88 791.40
    14 5 4 o 193.19 163.67
    14 5 5 o 134.54 125.16
    14 5 6 < 26.61 23.75
    14 5 7 o 1226.76 1199.65
    14 5 8 o 329.58 346.14
    14 5 9 < 5.42 7.17
    14 5 10 o 177.54 142.85
    14 5 11 o 45.22 26.22
    14 5 12 o 2424.81 2424.85
    14 5 13 o 859.23 816.86
    14 5 14 o 442.80 396.93
    14 5 15 o 783.71 725.79
    14 5 16 o 803.18 833.23
    14 5 17 < 43.61 43.56
    14 5 18 < 2.59 10.85
    14 5 19 o 1013.86 999.39
    14 5 20 o 244.07 231.81
    14 5 21 o 67.52 56.55
    14 5 22 o 349.41 345.48
    14 5 23 < 32.16 42.96
    14 5 24 o 288.92 272.19
    14 5 25 o 329.33 333.75
    14 5 26 o 87.23 80.73
    14 6 0 < 8.99 1.80
    14 6 1 o 1063.14 1104.59
    14 6 2 o 251.09 211.22
    14 6 3 o 648.31 625.03
    14 6 4 < 15.65 7.60
    14 6 5 < 30.31 28.45
    14 6 6 < -13.80 9.93
    14 6 7 o 160.54 146.57
    14 6 8 o 93.14 100.05
    14 6 9 < 4.19 2.24
    14 6 10 < 23.04 0.09
    14 6 11 < 18.85 24.78
    14 6 12 o 444.16 445.31
    14 6 13 o 461.53 437.31
    14 6 14 < 9.73 1.17
    14 6 15 o 316.14 310.75
    14 6 16 o 401.28 391.22
    14 6 17 o 853.81 841.13
    14 6 18 o 75.52 72.14
    14 6 19 o 334.01 306.90
    14 6 20 < 1.60 3.22
    14 6 21 o 205.01 200.19
    14 6 22 < 47.68 33.28
    14 6 23 o 331.30 340.40
    14 6 24 o 208.83 213.03
    14 7 0 o 123.94 99.65
    14 7 1 o 246.16 218.45
    14 7 2 o 448.59 447.73
    14 7 3 o 98.19 101.11
    14 7 4 o 1333.45 1343.38
    14 7 5 o 133.68 122.61
    14 7 6 o 164.97 173.03
    14 7 7 o 105.46 103.15
    14 7 8 o 219.80 227.44
    14 7 9 o 123.33 109.14
    14 7 10 o 759.44 792.93
    14 7 11 o 236.55 192.99
    14 7 12 o 396.72 349.73
    14 7 13 o 395.37 388.07
    14 7 14 o 222.63 211.51
    14 7 15 o 352.49 364.39
    14 7 16 < 19.34 14.30
    14 7 17 < -3.20 0.44
    14 7 18 o 460.67 429.14
    14 7 19 < 28.21 38.50
    14 7 20 o 114.95 104.13
    14 7 21 o 158.32 151.24
    14 7 22 o 740.83 607.07
    14 8 0 < 62.10 97.55
    14 8 1 o 121.48 105.67
    14 8 2 o 695.25 698.24
    14 8 3 o 55.94 41.11
    14 8 4 o 111.87 146.65
    14 8 5 < 9.73 25.31
    14 8 6 o 343.62 335.79
    14 8 7 o 139.35 107.70
    14 8 8 < -0.12 2.34
    14 8 9 o 201.56 202.96
    14 8 10 o 219.43 215.95
    14 8 11 < 8.75 0.42
    14 8 12 o 182.84 160.86
    14 8 13 < 10.72 2.10
    14 8 14 o 374.55 418.08
    14 8 15 < 13.06 0.82
    14 8 16 o 311.96 318.27
    14 8 17 o 217.33 150.54
    14 8 18 o 602.60 561.50
    14 9 0 o 315.90 361.81
    14 9 1 < -5.79 1.31
    14 9 2 < 38.19 51.84
    14 9 3 o 232.98 236.85
    14 9 4 < 47.19 59.97
    14 9 5 < -12.20 6.09
    14 9 6 o 79.59 106.05
    14 9 7 o 670.24 672.60
    14 9 8 o 73.18 58.52
    14 9 9 o 768.55 719.73
    14 9 10 < 37.45 4.42
    14 9 11 o 84.03 77.07
    14 9 12 < 27.97 25.07
    14 9 13 < 57.54 61.66
    14 9 14 < 44.11 2.43
    14 10 0 o 112.49 126.35
    14 10 1 o 871.80 818.02
    14 10 2 < 26.12 26.42
    14 10 3 o 166.08 189.54
    14 10 4 < -8.01 1.43
    14 10 5 o 126.53 131.81
    14 10 6 < -41.64 19.95
    15 0 2 < 49.04 51.95
    15 0 4 o 379.84 339.26
    15 0 6 o 224.73 217.93
    15 0 8 o 504.77 490.98
    15 0 10 o 1254.85 1296.77
    15 0 12 o 1096.16 1135.02
    15 0 14 o 587.94 540.76
    15 0 16 o 1838.96 1759.82
    15 0 18 o 357.91 404.30
    15 0 20 < 29.57 38.09
    15 0 22 < 35.61 21.19
    15 0 24 < 15.52 27.85
    15 0 26 < -1.48 38.08
    15 0 28 o 953.98 951.63
    15 1 1 o 189.00 196.89
    15 1 2 < 9.98 16.71
    15 1 3 o 119.02 120.68
    15 1 4 < -16.88 3.17
    15 1 5 < 12.57 8.58
    15 1 6 o 2179.87 2161.41
    15 1 7 < 23.53 14.94
    15 1 8 o 356.56 340.64
    15 1 9 o 1543.39 1562.51
    15 1 10 < 24.64 29.39
    15 1 11 o 133.68 170.06
    15 1 12 < 22.67 32.74
    15 1 13 o 297.30 294.65
    15 1 14 < 13.43 15.34
    15 1 15 < 41.15 34.37
    15 1 16 o 907.65 916.28
    15 1 17 o 186.04 199.93
    15 1 18 o 201.44 211.35
    15 1 19 o 523.38 536.62
    15 1 20 < 21.93 28.54
    15 1 21 < 21.07 18.98
    15 1 22 o 125.05 125.34
    15 1 23 < 12.44 5.23
    15 1 24 < 29.94 30.11
    15 1 25 o 469.78 532.16
    15 1 26 < 59.38 61.69
    15 1 27 < 13.18 33.25
    15 2 1 < -8.99 1.50
    15 2 2 o 53.84 56.97
    15 2 3 o 1120.31 1096.05
    15 2 4 < 15.03 17.85
    15 2 5 o 226.82 229.52
    15 2 6 < 25.75 48.06
    15 2 7 o 302.47 297.04
    15 2 8 o 74.54 73.49
    15 2 9 o 2361.60 2317.60
    15 2 10 < 14.17 12.41
    15 2 11 o 881.41 910.67
    15 2 12 < 37.08 45.60
    15 2 13 o 2893.60 2797.12
    15 2 14 < 5.79 2.39
    15 2 15 o 407.93 399.87
    15 2 16 < -15.89 1.13
    15 2 17 < 34.62 40.77
    15 2 18 o 132.45 145.43
    15 2 19 o 83.90 65.02
    15 2 20 < 2.71 14.56
    15 2 21 o 615.29 642.39
    15 2 22 < -7.52 0.21
    15 2 23 < 3.08 6.10
    15 2 24 o 103.12 105.47
    15 2 25 o 247.77 243.72
    15 2 26 < 21.19 9.06
    15 2 27 o 767.57 784.28
    15 3 1 o 131.21 147.93
    15 3 2 < -14.41 0.49
    15 3 3 o 1146.55 1201.52
    15 3 4 o 372.08 363.67
    15 3 5 o 70.47 81.34
    15 3 6 o 160.91 159.64
    15 3 7 < 25.01 19.15
    15 3 8 o 185.05 178.11
    15 3 9 o 983.55 1000.66
    15 3 10 < 4.56 6.74
    15 3 11 o 1024.82 1015.67
    15 3 12 < 33.14 29.20
    15 3 13 o 133.55 115.83
    15 3 14 o 383.91 408.35
    15 3 15 o 224.85 248.69
    15 3 16 o 351.51 361.44
    15 3 17 o 594.22 542.99
    15 3 18 < -14.91 0.15
    15 3 19 < 5.79 5.98
    15 3 20 < 38.44 60.28
    15 3 21 o 174.71 171.05
    15 3 22 < 0.86 1.03
    15 3 23 o 614.43 617.39
    15 3 24 o 398.82 363.11
    15 3 25 o 536.93 526.90
    15 3 26 < -23.16 5.01
    15 4 1 o 372.20 374.79
    15 4 2 o 187.40 202.56
    15 4 3 < 3.20 12.57
    15 4 4 o 48.67 38.72
    15 4 5 o 551.71 551.90
    15 4 6 o 972.21 947.13
    15 4 7 o 649.66 657.16
    15 4 8 o 925.15 869.14
    15 4 9 o 178.28 169.12
    15 4 10 o 1294.40 1298.90
    15 4 11 o 419.39 331.84
    15 4 12 o 2050.75 2023.86
    15 4 13 o 515.86 532.48
    15 4 14 o 307.27 292.40
    15 4 15 o 381.32 341.46
    15 4 16 o 993.41 905.04
    15 4 17 o 490.97 499.33
    15 4 18 o 126.29 122.37
    15 4 19 o 154.25 142.47
    15 4 20 < 6.78 19.74
    15 4 21 < 14.91 5.93
    15 4 22 < 15.15 45.51
    15 4 23 o 73.43 84.19
    15 4 24 o 766.71 724.25
    15 4 25 < -3.08 0.54
    15 5 1 < 5.91 18.20
    15 5 2 o 307.27 331.30
    15 5 3 < 36.84 42.28
    15 5 4 o 124.81 122.76
    15 5 5 o 87.11 78.25
    15 5 6 o 1296.61 1298.86
    15 5 7 o 291.50 290.79
    15 5 8 < 42.63 14.66
    15 5 9 o 58.77 31.17
    15 5 10 o 1049.46 1055.12
    15 5 11 o 432.20 397.31
    15 5 12 o 76.63 80.65
    15 5 13 o 215.24 202.17
    15 5 14 o 1165.52 1144.53
    15 5 15 < 42.63 13.50
    15 5 16 < 5.91 36.00
    15 5 17 < 47.19 68.96
    15 5 18 < 32.03 35.61
    15 5 19 o 602.60 585.17
    15 5 20 o 206.86 193.78
    15 5 21 o 205.75 242.39
    15 5 22 < 11.09 18.62
    15 5 23 < 32.40 55.27
    15 6 1 < 3.57 5.39
    15 6 2 < 1.97 8.04
    15 6 3 o 254.42 268.45
    15 6 4 o 272.53 288.72
    15 6 5 o 872.91 822.86
    15 6 6 o 93.14 61.29
    15 6 7 o 476.31 452.14
    15 6 8 o 1027.66 1014.37
    15 6 9 o 282.02 254.77
    15 6 10 o 213.15 212.22
    15 6 11 o 601.24 530.73
    15 6 12 o 235.32 216.18
    15 6 13 o 304.32 296.75
    15 6 14 o 273.64 237.77
    15 6 15 o 639.31 620.69
    15 6 16 o 189.86 166.81
    15 6 17 < 42.38 18.88
    15 6 18 o 604.94 567.77
    15 6 19 < 27.11 28.22
    15 6 20 o 80.58 71.80
    15 6 21 < 40.04 70.99
    15 7 1 o 91.42 69.75
    15 7 2 < -5.30 0.03
    15 7 3 o 441.94 468.98
    15 7 4 o 908.02 877.61
    15 7 5 < 25.50 0.02
    15 7 6 o 502.31 505.34
    15 7 7 o 399.06 377.11
    15 7 8 o 877.59 858.21
    15 7 9 < 36.59 16.42
    15 7 10 o 284.48 274.68
    15 7 11 o 405.71 386.21
    15 7 12 < 7.52 2.08
    15 7 13 o 171.99 130.29
    15 7 14 < 6.78 7.19
    15 7 15 o 237.17 222.64
    15 7 16 o 368.02 330.62
    15 7 17 o 283.50 317.92
    15 7 18 < 26.49 35.72
    15 7 19 < 63.20 4.89
    15 8 1 o 50.51 34.42
    15 8 2 < 1.36 0.06
    15 8 3 o 71.46 62.56
    15 8 4 o 336.23 325.38
    15 8 5 < 6.28 34.03
    15 8 6 o 377.26 366.19
    15 8 7 o 483.46 472.01
    15 8 8 o 784.20 788.62
    15 8 9 o 77.74 36.99
    15 8 10 o 481.98 442.92
    15 8 11 < -12.94 0.78
    15 8 12 o 285.96 252.26
    15 8 13 < 55.20 42.63
    15 8 14 o 1156.16 1077.40
    15 8 15 < 31.66 53.79
    15 9 1 o 171.62 176.59
    15 9 2 < -25.87 0.00
    15 9 3 o 260.09 260.76
    15 9 4 < 11.21 5.03
    15 9 5 o 417.17 458.16
    15 9 6 o 76.26 76.46
    15 9 7 < 27.11 30.06
    15 9 8 < 28.21 0.06
    15 9 9 < 145.51 101.36
    16 0 0 < 73.92 75.80
    16 0 2 o 3183.87 3155.39
    16 0 4 o 397.95 443.02
    16 0 6 o 301.36 367.39
    16 0 8 < 22.18 17.57
    16 0 10 o 600.01 658.22
    16 0 12 o 357.05 337.43
    16 0 14 o 686.75 657.44
    16 0 16 o 320.58 324.22
    16 0 18 o 366.66 328.96
    16 0 20 o 2084.39 2149.28
    16 0 22 < 37.70 48.63
    16 0 24 o 763.26 733.36
    16 1 0 o 526.70 506.48
    16 1 1 < -12.44 2.47
    16 1 2 < -2.96 0.42
    16 1 3 < -6.28 40.53
    16 1 4 o 159.06 138.41
    16 1 5 < -9.24 18.60
    16 1 6 o 64.19 59.50
    16 1 7 o 942.28 924.67
    16 1 8 o 375.65 393.24
    16 1 9 o 913.32 917.90
    16 1 10 o 462.27 447.11
    16 1 11 < -9.24 9.72
    16 1 12 < -4.31 10.77
    16 1 13 < -22.79 0.00
    16 1 14 < 0.49 5.00
    16 1 15 < -21.56 0.75
    16 1 16 < 32.28 52.04
    16 1 17 o 161.52 167.41
    16 1 18 o 229.04 225.33
    16 1 19 < 36.59 53.84
    16 1 20 < -9.24 1.65
    16 1 21 o 111.87 101.33
    16 1 22 < -2.96 14.20
    16 1 23 < 35.85 65.43
    16 1 24 < 6.78 24.79
    16 1 25 o 104.11 91.98
    16 2 0 o 585.72 508.45
    16 2 1 o 1841.18 1758.48
    16 2 2 o 105.22 122.77
    16 2 3 o 310.97 304.72
    16 2 4 < 14.29 3.01
    16 2 5 o 4198.35 4127.00
    16 2 6 o 39.92 9.93
    16 2 7 o 582.89 577.89
    16 2 8 < 7.52 2.15
    16 2 9 < -12.69 2.76
    16 2 10 o 581.65 584.81
    16 2 11 < -9.86 0.45
    16 2 12 < -9.61 3.92
    16 2 13 o 157.09 165.48
    16 2 14 o 94.62 127.27
    16 2 15 o 102.88 104.34
    16 2 16 o 129.74 133.92
    16 2 17 o 989.71 907.37
    16 2 18 < 5.17 9.06
    16 2 19 o 122.34 139.84
    16 2 20 < 9.73 12.19
    16 2 21 o 937.47 933.60
    16 2 22 o 244.44 241.95
    16 2 23 o 602.10 622.36
    16 2 24 o 69.98 82.78
    16 3 0 < -14.78 1.40
    16 3 1 o 485.80 532.24
    16 3 2 o 300.38 301.84
    16 3 3 o 61.97 62.88
    16 3 4 < 10.84 14.53
    16 3 5 o 111.62 114.52
    16 3 6 < -13.06 6.61
    16 3 7 o 117.29 124.63
    16 3 8 o 77.13 78.20
    16 3 9 < 8.01 19.92
    16 3 10 < -3.82 0.30
    16 3 11 o 418.04 430.35
    16 3 12 o 107.31 112.10
    16 3 13 < -13.80 0.73
    16 3 14 < -8.75 5.41
    16 3 15 o 553.93 576.36
    16 3 16 < 51.25 57.92
    16 3 17 o 74.66 75.57
    16 3 18 o 229.16 257.01
    16 3 19 o 129.49 125.25
    16 3 20 o 148.46 163.15
    16 3 21 < 0.49 21.79
    16 3 22 < -12.07 12.32
    16 3 23 o 303.70 320.57
    16 3 24 < 98.44 2.44
    16 4 0 o 589.66 574.88
    16 4 1 o 58.89 72.83
    16 4 2 o 2027.10 2015.55
    16 4 3 o 1157.39 1080.62
    16 4 4 o 1033.82 1009.81
    16 4 5 o 179.26 166.86
    16 4 6 o 541.73 494.97
    16 4 7 o 543.09 512.88
    16 4 8 < 38.44 23.98
    16 4 9 o 345.59 325.74
    16 4 10 o 715.58 696.12
    16 4 11 o 549.50 548.45
    16 4 12 < 1.72 15.04
    16 4 13 o 133.43 154.33
    16 4 14 o 601.49 491.72
    16 4 15 o 1065.73 1146.43
    16 4 16 o 186.04 185.75
    16 4 17 o 66.90 74.12
    16 4 18 < 25.13 43.49
    16 4 19 o 218.07 215.01
    16 4 20 o 764.61 765.76
    16 4 21 < 6.78 10.01
    16 4 22 < 61.48 85.60
    16 5 0 < 10.47 20.49
    16 5 1 < 35.98 40.00
    16 5 2 < 36.47 42.42
    16 5 3 o 47.93 51.86
    16 5 4 < -18.11 2.21
    16 5 5 o 100.17 100.68
    16 5 6 < 4.93 20.85
    16 5 7 < -6.78 6.90
    16 5 8 o 58.40 35.99
    16 5 9 o 552.70 557.95
    16 5 10 < 6.90 6.83
    16 5 11 o 87.97 73.73
    16 5 12 o 102.51 105.21
    16 5 13 o 88.95 78.10
    16 5 14 o 200.46 222.25
    16 5 15 < 4.56 11.30
    16 5 16 < 38.69 22.65
    16 5 17 < 59.75 70.69
    16 5 18 o 170.02 200.33
    16 5 19 < 28.46 23.47
    16 5 20 < 5.67 17.48
    16 6 0 o 1087.41 1095.93
    16 6 1 o 1137.93 1204.11
    16 6 2 o 97.09 79.66
    16 6 3 o 930.45 839.83
    16 6 4 o 479.39 466.09
    16 6 5 o 185.67 173.15
    16 6 6 o 449.45 429.10
    16 6 7 o 393.89 387.72
    16 6 8 o 167.19 162.74
    16 6 9 o 61.97 70.94
    16 6 10 o 1108.36 1059.85
    16 6 11 o 109.78 109.70
    16 6 12 o 390.93 330.89
    16 6 13 o 368.02 344.69
    16 6 14 o 177.79 164.97
    16 6 15 o 80.58 71.81
    16 6 16 o 199.10 219.09
    16 6 17 o 223.62 189.14
    16 6 18 o 67.76 81.69
    16 7 0 < -1.97 5.26
    16 7 1 o 120.86 135.23
    16 7 2 < 26.12 27.53
    16 7 3 o 227.56 235.71
    16 7 4 < 21.19 39.24
    16 7 5 < -0.62 2.19
    16 7 6 < 2.59 15.44
    16 7 7 o 85.63 57.20
    16 7 8 < -9.36 1.31
    16 7 9 < 43.00 56.21
    16 7 10 o 62.47 73.00
    16 7 11 o 271.17 233.26
    16 7 12 < 11.95 4.69
    16 7 13 o 339.68 357.30
    16 7 14 o 89.20 91.34
    16 7 15 < 102.63 61.88
    16 8 0 o 1580.60 1574.65
    16 8 1 o 214.75 225.19
    16 8 2 o 312.08 280.83
    16 8 3 o 208.83 218.29
    16 8 4 o 125.79 147.26
    16 8 5 < -24.64 3.29
    16 8 6 o 171.38 176.39
    16 8 7 o 414.34 421.66
    16 8 8 < 38.69 61.02
    16 8 9 < -15.40 3.89
    17 0 2 o 1278.13 1284.53
    17 0 4 o 69.12 90.39
    17 0 6 o 5221.82 5124.59
    17 0 8 o 128.87 171.27
    17 0 10 o 1303.51 1325.40
    17 0 12 o 2729.00 2658.74
    17 0 14 o 398.57 362.78
    17 0 16 o 1025.07 1051.53
    17 0 18 o 469.91 439.30
    17 0 20 o 175.69 195.63
    17 0 22 o 190.97 201.32
    17 1 1 o 215.86 245.81
    17 1 2 < 5.54 24.38
    17 1 3 < 17.86 34.87
    17 1 4 < -16.63 4.06
    17 1 5 o 671.59 730.47
    17 1 6 o 264.89 271.72
    17 1 7 o 49.53 48.82
    17 1 8 o 679.72 709.22
    17 1 9 < -6.78 18.66
    17 1 10 < -19.71 0.02
    17 1 11 < 13.92 35.88
    17 1 12 < 20.94 21.27
    17 1 13 < -9.98 2.87
    17 1 14 < 6.28 19.27
    17 1 15 < 0.62 9.03
    17 1 16 o 293.97 294.48
    17 1 17 < -1.60 10.09
    17 1 18 < -0.99 14.12
    17 1 19 < -1.36 1.10
    17 1 20 o 136.26 160.04
    17 1 21 < -25.87 0.11
    17 1 22 < -0.37 26.02
    17 2 1 o 316.39 325.79
    17 2 2 < 35.36 31.15
    17 2 3 o 681.20 668.69
    17 2 4 o 1450.99 1406.74
    17 2 5 o 190.60 188.66
    17 2 6 < 10.72 22.39
    17 2 7 o 463.25 476.60
    17 2 8 o 373.93 379.95
    17 2 9 o 2852.58 2831.73
    17 2 10 o 81.44 63.96
    17 2 11 o 217.09 234.48
    17 2 12 o 64.19 71.61
    17 2 13 o 956.32 913.45
    17 2 14 o 554.42 563.25
    17 2 15 o 74.66 97.00
    17 2 16 < -19.59 24.25
    17 2 17 < -2.34 28.29
    17 2 18 < -21.44 6.74
    17 2 19 o 130.35 132.65
    17 2 20 o 106.57 118.57
    17 2 21 o 671.59 663.07
    17 3 1 o 391.18 436.27
    17 3 2 o 84.77 119.57
    17 3 3 < 32.90 38.58
    17 3 4 < -1.23 17.75
    17 3 5 o 180.50 172.72
    17 3 6 o 382.55 388.10
    17 3 7 < 1.72 8.19
    17 3 8 o 122.10 123.27
    17 3 9 o 412.74 419.57
    17 3 10 o 476.56 467.27
    17 3 11 < -17.25 0.63
    17 3 12 o 132.45 131.80
    17 3 13 < 42.01 58.91
    17 3 14 < -9.98 4.16
    17 3 15 o 139.47 173.38
    17 3 16 < -5.79 0.02
    17 3 17 o 536.19 557.08
    17 3 18 < 25.26 40.51
    17 3 19 o 347.07 378.47
    17 3 20 o 143.04 173.94
    17 4 1 o 932.91 924.07
    17 4 2 < -2.59 6.86
    17 4 3 < -13.92 1.56
    17 4 4 < -12.32 6.16
    17 4 5 < 22.42 40.80
    17 4 6 o 459.68 422.74
    17 4 7 < -6.65 11.09
    17 4 8 o 549.37 513.01
    17 4 9 o 108.54 75.97
    17 4 10 o 820.05 843.28
    17 4 11 o 428.02 425.94
    17 4 12 o 704.61 694.49
    17 4 13 o 362.35 429.41
    17 4 14 o 87.48 88.86
    17 4 15 o 90.43 131.47
    17 4 16 o 232.12 228.00
    17 4 17 < 34.74 46.40
    17 4 18 < 34.62 46.63
    17 4 19 < 56.43 76.95
    17 5 1 o 182.10 191.99
    17 5 2 o 290.15 297.04
    17 5 3 < -18.11 1.36
    17 5 4 < 39.43 50.56
    17 5 5 o 311.22 333.90
    17 5 6 o 50.02 82.08
    17 5 7 < 24.39 31.06
    17 5 8 < 1.72 3.23
    17 5 9 < 3.08 4.76
    17 5 10 < 38.44 60.92
    17 5 11 o 229.04 215.73
    17 5 12 < -4.81 7.61
    17 5 13 o 308.26 352.38
    17 5 14 < -12.07 1.55
    17 5 15 o 900.26 924.16
    17 5 16 o 1009.91 1077.05
    17 5 17 o 170.15 148.73
    17 6 1 < 18.97 23.90
    17 6 2 o 108.05 101.78
    17 6 3 < 5.42 3.31
    17 6 4 o 210.80 201.90
    17 6 5 o 496.52 480.10
    17 6 6 o 56.18 49.35
    17 6 7 o 467.44 468.30
    17 6 8 o 151.30 150.52
    17 6 9 o 1030.12 937.27
    17 6 10 < 41.27 19.96
    17 6 11 o 715.70 682.72
    17 6 12 o 420.50 353.15
    17 6 13 o 977.51 1061.20
    17 6 14 < 182.47 121.95
    17 7 1 < 40.41 47.78
    17 7 2 < 12.20 35.25
    17 7 3 o 78.11 94.56
    17 7 4 o 377.99 388.08
    17 7 5 < -11.21 4.37
    17 7 6 < 46.08 78.57
    17 7 7 < 9.36 6.56
    17 7 8 < 15.15 17.63
    17 7 9 o 250.60 217.21
    18 0 0 o 442.92 484.57
    18 0 2 o 587.07 613.36
    18 0 4 o 147.60 161.13
    18 0 6 < 54.95 57.40
    18 0 8 o 376.15 492.06
    18 0 10 < 40.17 50.26
    18 0 12 < -15.15 23.26
    18 0 14 o 445.76 430.44
    18 0 16 o 728.88 711.69
    18 0 18 o 243.08 222.81
    18 1 0 < 50.39 80.36
    18 1 1 o 84.64 113.14
    18 1 2 o 417.67 426.59
    18 1 3 < -7.76 15.83
    18 1 4 o 72.08 87.22
    18 1 5 o 1857.81 1877.06
    18 1 6 o 52.12 49.62
    18 1 7 o 441.08 451.64
    18 1 8 o 1042.93 1070.77
    18 1 9 o 389.95 386.39
    18 1 10 < 21.81 26.98
    18 1 11 < -18.23 0.39
    18 1 12 o 218.20 242.79
    18 1 13 < 2.34 10.37
    18 1 14 o 201.93 223.46
    18 1 15 < 0.99 12.87
    18 1 16 o 86.37 100.68
    18 1 17 o 160.78 188.04
    18 1 18 < 37.33 51.49
    18 2 0 < 33.27 47.03
    18 2 1 o 310.97 345.09
    18 2 2 < 22.55 70.74
    18 2 3 o 386.00 389.83
    18 2 4 < -23.04 0.85
    18 2 5 < -15.28 0.12
    18 2 6 < 26.49 18.19
    18 2 7 o 221.89 213.20
    18 2 8 o 124.93 158.88
    18 2 9 o 174.58 159.25
    18 2 10 o 164.97 184.40
    18 2 11 < 9.98 15.49
    18 2 12 o 148.71 153.41
    18 2 13 o 85.63 95.07
    18 2 14 < -7.64 0.13
    18 2 15 < 42.63 61.66
    18 2 16 < 4.44 0.01
    18 2 17 o 746.38 781.89
    18 2 18 o 321.94 279.99
    18 3 0 o 120.25 156.08
    18 3 1 < -5.54 19.01
    18 3 2 < 27.47 46.92
    18 3 3 o 671.47 688.08
    18 3 4 < -15.89 0.06
    18 3 5 o 202.43 189.35
    18 3 6 o 261.32 224.42
    18 3 7 o 838.78 817.03
    18 3 8 < -2.34 2.20
    18 3 9 o 79.34 120.43
    18 3 10 < 24.03 38.60
    18 3 11 < -5.42 1.03
    18 3 12 < -13.18 3.89
    18 3 13 < -7.76 2.39
    18 3 14 < -17.00 1.86
    18 3 15 < -9.24 11.00
    18 3 16 < -10.10 2.39
    18 3 17 o 710.90 597.26
    18 4 0 o 339.06 411.82
    18 4 1 < -15.40 37.44
    18 4 2 o 125.05 182.76
    18 4 3 < -16.63 0.13
    18 4 4 o 316.76 327.27
    18 4 5 < -29.32 0.15
    18 4 6 < 37.08 29.64
    18 4 7 < 19.71 37.63
    18 4 8 < -0.37 0.27
    18 4 9 o 246.04 259.30
    18 4 10 o 281.28 294.70
    18 4 11 < 39.55 59.04
    18 4 12 o 229.53 265.47
    18 4 13 o 234.83 277.53
    18 4 14 o 127.52 139.68
    18 4 15 < 9.36 0.12
    18 5 0 o 420.01 444.28
    18 5 1 < 11.09 33.37
    18 5 2 o 439.47 418.84
    18 5 3 o 62.83 77.03
    18 5 4 < -17.00 9.15
    18 5 5 o 87.23 104.59
    18 5 6 < 3.70 18.22
    18 5 7 o 102.51 123.75
    18 5 8 < 51.75 87.42
    18 5 9 o 173.47 167.97
    18 5 10 < -16.63 1.98
    18 5 11 < -3.08 15.58
    18 5 12 < 70.72 155.41
    18 6 0 o 124.07 222.21
    18 6 1 o 373.19 424.13
    18 6 2 < -9.12 19.58
    18 6 3 o 292.24 345.30
    18 6 4 o 92.77 115.32
    18 6 5 o 137.87 163.07
    18 6 6 < 35.24 36.89
    18 6 7 < -60.62 61.51
    19 0 2 < 43.61 76.54
    19 0 4 o 808.72 871.95
    19 0 6 o 654.71 768.91
    19 0 8 < 38.93 53.87
    19 0 10 < 88.95 153.51
    19 0 12 o 165.46 226.41
    19 0 14 o 435.78 457.82
    19 1 1 < -30.55 4.34
    19 1 2 < 3.45 25.31
    19 1 3 o 226.21 277.70
    19 1 4 < -15.40 0.02
    19 1 5 < 30.68 58.67
    19 1 6 o 932.05 1002.47
    19 1 7 o 195.28 228.11
    19 1 8 < 24.52 55.63
    19 1 9 o 408.92 436.37
    19 1 10 < -13.80 0.63
    19 1 11 < -4.44 4.97
    19 1 12 o 304.81 311.88
    19 1 13 o 122.71 129.23
    19 1 14 o 299.02 332.64
    19 2 1 < 7.15 37.33
    19 2 2 o 319.10 338.98
    19 2 3 < -17.00 7.94
    19 2 4 < 45.71 78.78
    19 2 5 < -18.85 15.88
    19 2 6 o 70.47 107.26
    19 2 7 o 674.43 737.61
    19 2 8 o 90.06 90.94
    19 2 9 o 127.27 151.77
    19 2 10 o 264.77 307.49
    19 2 11 o 91.54 115.85
    19 2 12 < 59.38 75.96
    19 2 13 < 2.83 0.02
    19 3 1 < -37.58 12.55
    19 3 2 < -39.43 16.01
    19 3 3 o 739.36 757.84
    19 3 4 < -8.62 0.72
    19 3 5 o 77.87 64.73
    19 3 6 o 210.80 232.16
    19 3 7 < 36.84 66.54
    19 3 8 o 191.46 192.47
    19 3 9 o 125.67 169.96
    19 3 10 < 37.08 60.68
    19 3 11 o 162.51 190.13
    19 4 1 < -35.73 2.64
    19 4 2 < -8.50 12.81
    19 4 3 < -30.06 16.89
    19 4 4 < -41.40 2.82
    19 4 5 o 145.88 186.97
    19 4 6 o 76.76 88.30
    19 4 7 < -10.84 5.56
    19 4 8 o 157.58 150.61
    20 0 0 o 757.47 838.33
    20 0 2 o 190.97 250.68
    20 0 4 < -22.42 7.12
    20 0 6 o 134.17 209.15
    20 1 0 < -40.78 19.88
    20 1 1 < -26.74 41.42
    20 1 2 < -54.33 0.06
    20 1 3 o 256.76 331.20
    20 1 4 o 182.47 240.32
    20 1 5 o 738.49 786.80
    20 2 0 o 356.06 406.33
    20 2 1 o 196.14 260.14
    20 2 2 < -46.82 24.58
_reflns_number_total     6241
_reflns_number_gt     4614
_reflns_threshold_expression     'I>3\s(I)'
_refine_ls_structure_factor_coef     F
_refine_ls_R_factor_all     0.0499
_refine_ls_R_factor_gt     0.0311
_refine_ls_wR_factor_gt     0.0434
_refine_ls_wR_factor_ref     0.0457
_refine_ls_goodness_of_fit_ref     1.39
_refine_ls_restrained_S_all     ?
_refine_ls_number_reflns     6241
_refine_ls_number_parameters     216
_refine_ls_number_restraints     2
_refine_ls_number_constraints     132
_refine_ls_hydrogen_treatment     mixed
_refine_ls_weighting_scheme     sigma
_refine_ls_weighting_details     'w=1/(\s^2^(F)+0.0004F^2^)'
_atom_sites_solution_hydrogens     'geom,difmap'
_atom_sites_solution_primary     iterative
_atom_sites_solution_secondary     none
_refine_ls_shift/su_max     0.0138
_refine_ls_shift/su_mean     0.0007
_refine_diff_density_max     0.29
_refine_diff_density_min     -0.21
_refine_ls_extinction_method     'none'
_refine_ls_extinction_coef     ?
_refine_ls_abs_structure_details     ?
_refine_ls_abs_structure_Flack     ?
_refine_ls_abs_structure_Rogers     ?
loop_
    _atom_type_symbol
    _atom_type_scat_dispersion_real
    _atom_type_scat_dispersion_imag
    _atom_type_scat_source
    C 0.0033 0.0016 'International Tables Vol C tables 4.2.6.8 and 6.1.1.1'
    H 0.0000 0.0000 'International Tables Vol C tables 4.2.6.8 and 6.1.1.1'
    N 0.0061 0.0033 'International Tables Vol C tables 4.2.6.8 and 6.1.1.1'
    P 0.1023 0.0942 'International Tables Vol C tables 4.2.6.8 and 6.1.1.1'
_computing_data_collection     'APEX2 (Bruker, 2013)'
_computing_cell_refinement     'SAINT-Plus (Bruker, 2013)'
_computing_data_reduction     'SAINT-Plus (Bruker, 2013)'
_computing_structure_solution     '<i>SUPERFLIP</i> (Palatinus & Chapuis, 2007)'
_computing_structure_refinement
                         '<i>JANA2006</i> (Pet\<r\'i\<cek, <i>et al.</i>, 2014)'
_computing_molecular_graphics     'Mercury (Macrae <i>et al.</i>, 2008)'
_computing_publication_material     'publCIF (Westrip, 2010)'
loop_
    _atom_site_type_symbol
    _atom_site_label
    _atom_site_fract_x
    _atom_site_fract_y
    _atom_site_fract_z
    _atom_site_U_iso_or_equiv
    _atom_site_adp_type
    _atom_site_calc_flag
    _atom_site_refinement_flags
    _atom_site_occupancy
    _atom_site_disorder_assembly
    _atom_site_disorder_group
    P P1 0.781952(19) 0.61761(3) 0.277629(10) 0.01628(8) Uani d . 1 . .
    P P2 0.62798(2) 0.33177(3) 0.045775(10) 0.01837(8) Uani d . 1 . .
    N N1 0.70180(6) 0.42925(9) 0.16952(3) 0.0149(2) Uani d . 1 . .
    N N2 0.73728(7) 0.50053(10) 0.24153(3) 0.0176(3) Uani d . 1 . .
    N N3 0.66959(7) 0.33964(10) 0.10001(3) 0.0200(3) Uani d . 1 . .
    C C1 0.69814(7) 0.52954(11) 0.19953(4) 0.0146(3) Uani d . 1 . .
    C C2 0.65663(7) 0.65213(11) 0.19012(4) 0.0166(3) Uani d . 1 . .
    C C3 0.61705(7) 0.67148(11) 0.14781(4) 0.0164(3) Uani d . 1 . .
    C C4 0.62017(8) 0.56884(11) 0.11637(4) 0.0180(3) Uani d . 1 . .
    C C5 0.66312(7) 0.44882(11) 0.12890(4) 0.0158(3) Uani d . 1 . .
    C C6 0.57228(8) 0.80360(11) 0.13652(4) 0.0220(3) Uani d . 1 . .
    C C7 0.76791(8) 0.52642(12) 0.33135(4) 0.0211(3) Uani d . 1 . .
    C C8 0.66449(9) 0.50783(15) 0.34168(5) 0.0326(4) Uani d . 1 . .
    C C9 0.81669(11) 0.60387(14) 0.36929(4) 0.0321(4) Uani d . 1 . .
    C C10 0.90932(8) 0.60456(12) 0.26658(4) 0.0207(3) Uani d . 1 . .
    C C11 0.92671(9) 0.64908(13) 0.21773(4) 0.0280(4) Uani d . 1 . .
    C C12 0.95354(8) 0.46787(12) 0.27535(4) 0.0251(3) Uani d . 1 . .
    C C13 0.71074(8) 0.20717(12) 0.02331(4) 0.0196(3) Uani d . 1 . .
    C C14 0.80702(9) 0.27110(14) 0.01819(4) 0.0304(4) Uani d . 1 . .
    C C15 0.67652(9) 0.15302(14) -0.02210(4) 0.0288(4) Uani d . 1 . .
    C C16 0.51998(8) 0.23173(12) 0.05297(4) 0.0218(3) Uani d . 1 . .
    C C17 0.44882(9) 0.31763(15) 0.07830(5) 0.0322(4) Uani d . 1 . .
    C C18 0.53214(9) 0.09667(13) 0.07581(4) 0.0285(4) Uani d . 1 . .
    H H1c2 0.655417 0.721798 0.212436 0.0199 Uiso d . 1 . .
    H H1c4 0.593587 0.579767 0.086795 0.0216 Uiso d . 1 . .
    H H1c6 0.531526 0.829737 0.160715 0.0264 Uiso d . 1 . .
    H H2c6 0.619791 0.870155 0.132575 0.0264 Uiso d . 1 . .
    H H3c6 0.536997 0.795035 0.109071 0.0264 Uiso d . 1 . .
    H H1c7 0.795933 0.439591 0.328992 0.0253 Uiso d . 1 . .
    H H1c8 0.634885 0.463114 0.316796 0.0392 Uiso d . 1 . .
    H H2c8 0.657585 0.4551 0.368598 0.0392 Uiso d . 1 . .
    H H3c8 0.635919 0.593558 0.346145 0.0392 Uiso d . 1 . .
    H H1c9 0.88155 0.614221 0.362035 0.0386 Uiso d . 1 . .
    H H2c9 0.788416 0.690318 0.372402 0.0386 Uiso d . 1 . .
    H H3c9 0.810676 0.555582 0.397193 0.0386 Uiso d . 1 . .
    H H1c10 0.939505 0.661523 0.288221 0.0248 Uiso d . 1 . .
    H H1c11 0.897622 0.734181 0.212703 0.0336 Uiso d . 1 . .
    H H2c11 0.992597 0.656607 0.212556 0.0336 Uiso d . 1 . .
    H H3c11 0.900823 0.584359 0.197319 0.0336 Uiso d . 1 . .
    H H1c12 0.950231 0.447657 0.307053 0.0302 Uiso d . 1 . .
    H H2c12 0.920525 0.400794 0.258548 0.0302 Uiso d . 1 . .
    H H3c12 1.017612 0.469408 0.265948 0.0302 Uiso d . 1 . .
    H H1c13 0.714996 0.133665 0.044067 0.0235 Uiso d . 1 . .
    H H1c14 0.823637 0.315444 0.045839 0.0365 Uiso d . 1 . .
    H H2c14 0.852243 0.203124 0.011583 0.0365 Uiso d . 1 . .
    H H3c14 0.805635 0.334884 -0.006051 0.0365 Uiso d . 1 . .
    H H1c15 0.620148 0.103025 -0.0176 0.0345 Uiso d . 1 . .
    H H2c15 0.664577 0.226133 -0.042306 0.0345 Uiso d . 1 . .
    H H3c15 0.723356 0.095883 -0.034922 0.0345 Uiso d . 1 . .
    H H1c16 0.498808 0.208867 0.023147 0.0262 Uiso d . 1 . .
    H H1c17 0.440136 0.400466 0.062477 0.0386 Uiso d . 1 . .
    H H2c17 0.390461 0.270903 0.080008 0.0386 Uiso d . 1 . .
    H H3c17 0.471218 0.335423 0.108302 0.0386 Uiso d . 1 . .
    H H1c18 0.569613 0.039846 0.056995 0.0343 Uiso d . 1 . .
    H H2c18 0.562348 0.108617 0.104509 0.0343 Uiso d . 1 . .
    H H3c18 0.472136 0.056297 0.080352 0.0343 Uiso d . 1 . .
    H H1n3 0.6939(10) 0.2689(9) 0.1124(5) 0.042(4) Uiso d . 1 . .
    H H1n2 0.7548(9) 0.4176(4) 0.2438(5) 0.027(4) Uiso d . 1 . .
loop_
    _atom_site_aniso_label
    _atom_site_aniso_U_11
    _atom_site_aniso_U_22
    _atom_site_aniso_U_33
    _atom_site_aniso_U_12
    _atom_site_aniso_U_13
    _atom_site_aniso_U_23
    _atom_site_aniso_type_symbol
    P1 0.01745(13) 0.01506(14) 0.01634(13) 0.00115(10) -0.00312(10) -0.00393(11)
                                                                               P
    P2 0.02390(15) 0.01747(15) 0.01375(13) 0.00096(11) -0.00236(10) -0.00068(11)
                                                                               P
    N1 0.0140(4) 0.0141(4) 0.0165(4) -0.0004(3) -0.0013(3) -0.0016(3) N
    N2 0.0208(5) 0.0137(4) 0.0182(4) 0.0012(4) -0.0056(4) -0.0025(4) N
    N3 0.0287(5) 0.0153(5) 0.0160(4) 0.0045(4) -0.0058(4) -0.0028(4) N
    C1 0.0112(4) 0.0159(5) 0.0167(5) -0.0022(4) -0.0006(4) -0.0010(4) C
    C2 0.0156(5) 0.0141(5) 0.0199(5) 0.0001(4) -0.0007(4) -0.0034(4) C
    C3 0.0139(5) 0.0135(5) 0.0217(5) -0.0003(4) 0.0000(4) 0.0010(4) C
    C4 0.0207(5) 0.0163(5) 0.0170(5) 0.0016(4) -0.0031(4) 0.0002(4) C
    C5 0.0156(5) 0.0155(5) 0.0162(5) -0.0014(4) 0.0003(4) -0.0020(4) C
    C6 0.0239(6) 0.0168(5) 0.0253(6) 0.0045(4) -0.0025(4) 0.0002(5) C
    C7 0.0249(6) 0.0211(6) 0.0171(5) 0.0032(4) -0.0013(4) -0.0022(4) C
    C8 0.0296(6) 0.0423(8) 0.0260(6) 0.0022(6) 0.0067(5) 0.0028(6) C
    C9 0.0461(8) 0.0318(7) 0.0185(6) 0.0040(6) -0.0077(5) -0.0039(5) C
    C10 0.0177(5) 0.0183(6) 0.0260(6) -0.0018(4) -0.0031(4) -0.0044(5) C
    C11 0.0260(6) 0.0249(6) 0.0332(7) -0.0011(5) 0.0065(5) 0.0012(5) C
    C12 0.0182(5) 0.0240(6) 0.0332(7) 0.0018(4) -0.0041(5) -0.0020(5) C
    C13 0.0227(5) 0.0198(5) 0.0161(5) -0.0014(4) 0.0030(4) -0.0015(4) C
    C14 0.0269(6) 0.0341(8) 0.0301(7) -0.0059(5) 0.0072(5) -0.0027(6) C
    C15 0.0374(7) 0.0300(7) 0.0189(6) -0.0014(6) 0.0031(5) -0.0060(5) C
    C16 0.0192(5) 0.0272(6) 0.0191(5) 0.0018(5) -0.0018(4) -0.0049(5) C
    C17 0.0242(6) 0.0400(8) 0.0323(7) 0.0051(6) 0.0006(5) -0.0097(6) C
    C18 0.0271(6) 0.0282(7) 0.0303(7) -0.0062(5) 0.0044(5) -0.0002(5) C
loop_
    _geom_bond_atom_site_label_1
    _geom_bond_atom_site_label_2
    _geom_bond_site_symmetry_1
    _geom_bond_site_symmetry_2
    _geom_bond_distance
    _geom_bond_publ_flag
    P1 N2 . . 1.7094(10) ?
    P1 C7 . . 1.8426(12) ?
    P1 C10 . . 1.8599(12) ?
    P2 N3 . . 1.7125(11) ?
    P2 C13 . . 1.8452(12) ?
    P2 C16 . . 1.8564(12) ?
    N1 C1 . . 1.3408(14) ?
    N1 C5 . . 1.3372(14) ?
    N2 C1 . . 1.3932(14) ?
    N2 H1n2 . . 0.870(6) ?
    N3 C5 . . 1.3901(15) ?
    N3 H1n3 . . 0.870(11) ?
    C1 C2 . . 1.3918(16) ?
    C2 C3 . . 1.3872(16) ?
    C2 H1c2 . . 0.96 ?
    C3 C4 . . 1.3861(16) ?
    C3 C6 . . 1.5074(16) ?
    C4 C5 . . 1.3998(16) ?
    C4 H1c4 . . 0.96 ?
    C6 H1c6 . . 0.96 ?
    C6 H2c6 . . 0.96 ?
    C6 H3c6 . . 0.96 ?
    C7 C8 . . 1.5256(17) ?
    C7 C9 . . 1.5324(18) ?
    C7 H1c7 . . 0.96 ?
    C8 H1c8 . . 0.96 ?
    C8 H2c8 . . 0.96 ?
    C8 H3c8 . . 0.96 ?
    C9 H1c9 . . 0.96 ?
    C9 H2c9 . . 0.96 ?
    C9 H3c9 . . 0.96 ?
    C10 C11 . . 1.5319(18) ?
    C10 C12 . . 1.5300(17) ?
    C10 H1c10 . . 0.96 ?
    C11 H1c11 . . 0.96 ?
    C11 H2c11 . . 0.96 ?
    C11 H3c11 . . 0.96 ?
    C12 H1c12 . . 0.96 ?
    C12 H2c12 . . 0.96 ?
    C12 H3c12 . . 0.96 ?
    C13 C14 . . 1.5292(18) ?
    C13 C15 . . 1.5286(17) ?
    C13 H1c13 . . 0.96 ?
    C14 H1c14 . . 0.96 ?
    C14 H2c14 . . 0.96 ?
    C14 H3c14 . . 0.96 ?
    C15 H1c15 . . 0.96 ?
    C15 H2c15 . . 0.96 ?
    C15 H3c15 . . 0.96 ?
    C16 C17 . . 1.5301(18) ?
    C16 C18 . . 1.5212(18) ?
    C16 H1c16 . . 0.96 ?
    C17 H1c17 . . 0.96 ?
    C17 H2c17 . . 0.96 ?
    C17 H3c17 . . 0.96 ?
    C18 H1c18 . . 0.96 ?
    C18 H2c18 . . 0.96 ?
    C18 H3c18 . . 0.96 ?
loop_
    _geom_angle_atom_site_label_1
    _geom_angle_atom_site_label_2
    _geom_angle_atom_site_label_3
    _geom_angle_site_symmetry_1
    _geom_angle_site_symmetry_2
    _geom_angle_site_symmetry_3
    _geom_angle
    _geom_angle_publ_flag
    N2 P1 C7 . . . 99.06(5) ?
    N2 P1 C10 . . . 102.14(5) ?
    C7 P1 C10 . . . 102.93(5) ?
    N3 P2 C13 . . . 98.28(5) ?
    N3 P2 C16 . . . 102.02(5) ?
    C13 P2 C16 . . . 102.31(5) ?
    C1 N1 C5 . . . 117.93(9) ?
    P1 N2 C1 . . . 124.36(8) ?
    P1 N2 H1n2 . . . 119.8(9) ?
    C1 N2 H1n2 . . . 112.7(9) ?
    P2 N3 C5 . . . 126.02(8) ?
    P2 N3 H1n3 . . . 119.7(9) ?
    C5 N3 H1n3 . . . 114.1(9) ?
    N1 C1 N2 . . . 114.71(9) ?
    N1 C1 C2 . . . 122.99(10) ?
    N2 C1 C2 . . . 122.29(10) ?
    C1 C2 C3 . . . 118.57(10) ?
    C1 C2 H1c2 . . . 120.71 ?
    C3 C2 H1c2 . . . 120.71 ?
    C2 C3 C4 . . . 119.21(10) ?
    C2 C3 C6 . . . 119.76(10) ?
    C4 C3 C6 . . . 121.02(10) ?
    C3 C4 C5 . . . 118.21(10) ?
    C3 C4 H1c4 . . . 120.89 ?
    C5 C4 H1c4 . . . 120.89 ?
    N1 C5 N3 . . . 114.13(9) ?
    N1 C5 C4 . . . 123.08(10) ?
    N3 C5 C4 . . . 122.78(10) ?
    C3 C6 H1c6 . . . 109.47 ?
    C3 C6 H2c6 . . . 109.47 ?
    C3 C6 H3c6 . . . 109.47 ?
    H1c6 C6 H2c6 . . . 109.47 ?
    H1c6 C6 H3c6 . . . 109.47 ?
    H2c6 C6 H3c6 . . . 109.47 ?
    P1 C7 C8 . . . 109.83(8) ?
    P1 C7 C9 . . . 109.29(8) ?
    P1 C7 H1c7 . . . 109.89 ?
    C8 C7 C9 . . . 111.03(10) ?
    C8 C7 H1c7 . . . 108.11 ?
    C9 C7 H1c7 . . . 108.66 ?
    C7 C8 H1c8 . . . 109.47 ?
    C7 C8 H2c8 . . . 109.47 ?
    C7 C8 H3c8 . . . 109.47 ?
    H1c8 C8 H2c8 . . . 109.47 ?
    H1c8 C8 H3c8 . . . 109.47 ?
    H2c8 C8 H3c8 . . . 109.47 ?
    C7 C9 H1c9 . . . 109.47 ?
    C7 C9 H2c9 . . . 109.47 ?
    C7 C9 H3c9 . . . 109.47 ?
    H1c9 C9 H2c9 . . . 109.47 ?
    H1c9 C9 H3c9 . . . 109.47 ?
    H2c9 C9 H3c9 . . . 109.47 ?
    P1 C10 C11 . . . 107.76(8) ?
    P1 C10 C12 . . . 116.11(8) ?
    P1 C10 H1c10 . . . 106.5 ?
    C11 C10 C12 . . . 110.63(10) ?
    C11 C10 H1c10 . . . 112.45 ?
    C12 C10 H1c10 . . . 103.38 ?
    C10 C11 H1c11 . . . 109.47 ?
    C10 C11 H2c11 . . . 109.47 ?
    C10 C11 H3c11 . . . 109.47 ?
    H1c11 C11 H2c11 . . . 109.47 ?
    H1c11 C11 H3c11 . . . 109.47 ?
    H2c11 C11 H3c11 . . . 109.47 ?
    C10 C12 H1c12 . . . 109.47 ?
    C10 C12 H2c12 . . . 109.47 ?
    C10 C12 H3c12 . . . 109.47 ?
    H1c12 C12 H2c12 . . . 109.47 ?
    H1c12 C12 H3c12 . . . 109.47 ?
    H2c12 C12 H3c12 . . . 109.47 ?
    P2 C13 C14 . . . 109.48(9) ?
    P2 C13 C15 . . . 110.44(8) ?
    P2 C13 H1c13 . . . 109.19 ?
    C14 C13 C15 . . . 110.57(10) ?
    C14 C13 H1c13 . . . 109.06 ?
    C15 C13 H1c13 . . . 108.06 ?
    C13 C14 H1c14 . . . 109.47 ?
    C13 C14 H2c14 . . . 109.47 ?
    C13 C14 H3c14 . . . 109.47 ?
    H1c14 C14 H2c14 . . . 109.47 ?
    H1c14 C14 H3c14 . . . 109.47 ?
    H2c14 C14 H3c14 . . . 109.47 ?
    C13 C15 H1c15 . . . 109.47 ?
    C13 C15 H2c15 . . . 109.47 ?
    C13 C15 H3c15 . . . 109.47 ?
    H1c15 C15 H2c15 . . . 109.47 ?
    H1c15 C15 H3c15 . . . 109.47 ?
    H2c15 C15 H3c15 . . . 109.47 ?
    P2 C16 C17 . . . 108.02(9) ?
    P2 C16 C18 . . . 115.76(8) ?
    P2 C16 H1c16 . . . 106.69 ?
    C17 C16 C18 . . . 111.01(10) ?
    C17 C16 H1c16 . . . 111.87 ?
    C18 C16 H1c16 . . . 103.42 ?
    C16 C17 H1c17 . . . 109.47 ?
    C16 C17 H2c17 . . . 109.47 ?
    C16 C17 H3c17 . . . 109.47 ?
    H1c17 C17 H2c17 . . . 109.47 ?
    H1c17 C17 H3c17 . . . 109.47 ?
    H2c17 C17 H3c17 . . . 109.47 ?
    C16 C18 H1c18 . . . 109.47 ?
    C16 C18 H2c18 . . . 109.47 ?
    C16 C18 H3c18 . . . 109.47 ?
    H1c18 C18 H2c18 . . . 109.47 ?
    H1c18 C18 H3c18 . . . 109.47 ?
    H2c18 C18 H3c18 . . . 109.47 ?
loop_
    _geom_torsion_atom_site_label_1
    _geom_torsion_atom_site_label_2
    _geom_torsion_atom_site_label_3
    _geom_torsion_atom_site_label_4
    _geom_torsion_site_symmetry_1
    _geom_torsion_site_symmetry_2
    _geom_torsion_site_symmetry_3
    _geom_torsion_site_symmetry_4
    _geom_torsion
    _geom_torsion_publ_flag
    ? ? ? ? ? ? ? ? ? ?
loop_
    _geom_hbond_atom_site_label_D
    _geom_hbond_atom_site_label_H
    _geom_hbond_atom_site_label_A
    _geom_hbond_site_symmetry_D
    _geom_hbond_site_symmetry_H
    _geom_hbond_site_symmetry_A
    _geom_hbond_distance_DH
    _geom_hbond_distance_HA
    _geom_hbond_distance_DA
    _geom_hbond_angle_DHA
    _geom_hbond_publ_flag
    ? ? ? ? ? ? ? ? ? ? ?
