# Supplementary material for: Crystal structure of N,N′-bis­(diiso­propyl­phosphan­yl)-4-methyl­pyridine-2,6-di­amine
Source: Acta Crystallogr Sect E Struct Rep Online. 2014 Aug 1;70(Pt 9):o889–90. doi: 10.1107/S1600536814010976 (PMC4186153; doi:10.1107/S1600536814010976)
Supplement: Supplementary file 2 [file e-70-0o889-Isup2.hkl]

#
# h,k,l, Fc-squared, Fo-squared, sigma(Fo-squared) and status flag
#
data_I
_shelx_title                             '   '
_shelx_refln_list_code                   4
_shelx_F_calc_maximum                    337.04
_exptl_crystal_F_000                     1552
_reflns_d_resolution_high                0.7077

loop_
 _symmetry_equiv_pos_as_xyz
 'x, y, z'
 '-x+1/2, -y, z+1/2'
 '-x, y+1/2, -z+1/2'
 'x+1/2, -y+1/2, -z'
 '-x, -y, -z'
 'x+1/2, y, -z+1/2'
 'x, -y+1/2, z+1/2'
 '-x+1/2, y+1/2, z'

_cell_length_a                           14.3394(12)
_cell_length_b                           10.0089(16)
_cell_length_c                           29.562(3)
_cell_angle_alpha                        90
_cell_angle_beta                         90
_cell_angle_gamma                        90

_shelx_F_squared_multiplier              1.000

loop_
 _refln_index_h
 _refln_index_k
 _refln_index_l
 _refln_F_squared_calc
 _refln_F_squared_meas
 _refln_F_squared_sigma
 _refln_observed_status
   0   0   4   5049.87   4835.57     49.16 o
   0   0   6    954.90    859.60     15.65 o
   0   0   8   2109.24   2047.43     25.87 o
   0   0  10  10984.00  11238.40    112.86 o
   0   0  12  13579.20  13458.80    135.28 o
   0   0  14    136.35     63.94     12.81 o
   0   0  16   7651.05   7025.05     95.85 o
   0   0  18   4125.41   4188.86     67.52 o
   0   0  20   4471.96   4956.43     78.48 o
   0   0  22   4884.48   4804.52     77.99 o
   0   0  24     10.24      3.70     17.00 <
   0   0  26     19.60     -3.45     18.60 <
   0   0  28   2568.89   2677.75     56.80 o
   0   0  30   1153.49   1086.80     44.23 o
   0   0  32   1437.02   1431.15     46.45 o
   0   0  34   8274.56   8404.46    138.36 o
   0   0  36    863.42    944.74     43.98 o
   0   0  38     88.04     83.41     30.31 <
   0   0  40   3138.48   3590.33     99.80 o
   0   2   0    425.85    413.85     12.07 o
   0   2   1  33268.40  32500.70    231.75 o
   0   2   2 116899.00 113598.00    763.26 o
   0   2   3  51618.00  52249.20    342.64 o
   0   2   4   4488.30   4770.88     34.87 o
   0   2   5    236.68    245.43      6.28 o
   0   2   6     94.34     90.68      5.54 o
   0   2   7  10032.50  10683.60     72.08 o
   0   2   8   1211.18   1259.04     13.68 o
   0   2   9   3754.37   3638.01     30.06 o
   0   2  10     39.19     37.58      6.16 o
   0   2  11   1569.00   1479.20     17.62 o
   0   2  12   9579.68  10361.10     83.04 o
   0   2  13   9984.37  11178.80     92.40 o
   0   2  14    132.31    235.45     11.21 o
   0   2  15  12650.20  12268.10    111.01 o
   0   2  16   1286.43   1472.55     24.03 o
   0   2  17     79.76    125.92      9.73 o
   0   2  18   1395.95   1419.33     20.70 o
   0   2  19   7332.72   7408.96     61.73 o
   0   2  20   2322.26   2467.56     29.57 o
   0   2  21   1037.53   1088.77     23.04 o
   0   2  22   1428.93   1536.86     27.97 o
   0   2  23    160.54    210.07     14.05 o
   0   2  24   1801.77   1813.58     31.17 o
   0   2  25   6766.30   6703.24     73.18 o
   0   2  26    478.20    491.96     19.96 o
   0   2  27      1.52    -23.29     14.91 <
   0   2  28     82.00     92.28     16.51 o
   0   2  29      1.87     19.59     17.25 <
   0   2  30   3232.20   3257.68     53.96 o
   0   2  31   3019.70   3001.78     52.36 o
   0   2  32    585.81    656.19     26.98 o
   0   2  33    576.70    673.20     27.97 o
   0   2  34    215.92    208.22     22.30 o
   0   2  35      5.60     41.64     20.08 <
   0   2  36    110.88    113.47     21.68 o
   0   2  37   3238.58   3537.23     61.23 o
   0   2  38    490.60    567.85     30.43 o
   0   2  39     90.79     93.27     26.61 o
   0   2  40    123.49     96.35     29.69 o
   0   2  41    498.79    465.59     36.47 o
   0   4   0  13061.00  12225.20    124.07 o
   0   4   1   1119.03   1215.91     17.25 o
   0   4   2    839.77    944.62     17.13 o
   0   4   3  27577.30  29151.90    197.74 o
   0   4   4    197.22    101.28      9.36 o
   0   4   5   7498.68   7688.39     56.55 o
   0   4   6   6257.07   6137.48     49.16 o
   0   4   7   1255.05   1634.07     22.42 o
   0   4   8      1.79      2.96      9.61 <
   0   4   9    164.67    233.60     11.33 o
   0   4  10   1116.25   1412.67     26.37 o
   0   4  11    346.36    429.86     13.31 o
   0   4  12   5830.27   5175.98     53.35 o
   0   4  13    277.53    271.17     11.46 o
   0   4  14   2414.87   2091.29     30.92 o
   0   4  15   1219.01   1294.77     25.13 o
   0   4  16   3559.73   3432.63     41.89 o
   0   4  17   1471.53   1385.32     26.49 o
   0   4  18   1968.35   1932.60     31.17 o
   0   4  19   1524.14   1649.47     30.06 o
   0   4  20   2237.49   2298.27     35.73 o
   0   4  21     19.11     14.54     13.18 <
   0   4  22   7548.71   7507.03     80.33 o
   0   4  23      4.70     15.52     14.29 <
   0   4  24    696.51    658.16     22.18 o
   0   4  25    416.77    338.45     17.50 o
   0   4  26    926.62    908.76     23.66 o
   0   4  27   1996.78   2092.15     43.74 o
   0   4  28    849.11    792.83     27.23 o
   0   4  29   1135.90   1049.22     31.91 o
   0   4  30    563.25    538.41     24.76 o
   0   4  31   1771.04   1818.51     43.86 o
   0   4  32    305.30    305.18     22.79 o
   0   4  33     46.36     56.30     20.21 <
   0   4  34   2342.65   2480.99     58.40 o
   0   4  35    632.55    686.75     32.40 o
   0   4  36     23.17     66.41     23.90 <
   0   4  37    643.65    684.78     36.59 o
   0   4  38    355.62    364.20     35.36 o
   0   4  39    437.29    454.14     37.70 o
   0   6   0   8564.94   8314.64    116.80 o
   0   6   1  12810.90  12193.10    106.45 o
   0   6   2    217.07    167.56     11.58 o
   0   6   3   4268.23   3902.16     42.01 o
   0   6   4    782.50    741.33     17.62 o
   0   6   5    718.12    673.32     17.13 o
   0   6   6     54.10     32.53     10.60 o
   0   6   7   4721.63   4724.44     54.95 o
   0   6   8   1283.11   1269.88     26.37 o
   0   6   9    255.30    298.16     15.15 o
   0   6  10   2304.58   2344.48     36.96 o
   0   6  11      1.39      9.98     12.57 <
   0   6  12    409.14    311.71     15.77 o
   0   6  13   5711.16   5755.79     61.60 o
   0   6  14   1515.48   1418.46     30.31 o
   0   6  15   2390.75   2051.99     35.48 o
   0   6  16   1203.73   1176.12     28.46 o
   0   6  17    613.16    551.22     21.07 o
   0   6  18    509.57    387.48     17.86 o
   0   6  19   2866.48   2875.00     42.88 o
   0   6  20   8806.20   8924.51    100.78 o
   0   6  21   9696.74  10136.40    107.56 o
   0   6  22    713.94    746.62     24.15 o
   0   6  23   2190.20   2319.34     42.75 o
   0   6  24     29.44     76.02     17.62 o
   0   6  25     17.02     -9.61     19.47 <
   0   6  26    309.79    322.55     24.39 o
   0   6  27     75.12     51.50     20.82 <
   0   6  28     20.20    -23.66     21.93 <
   0   6  29    327.47    279.68     25.38 o
   0   6  30    248.02    225.59     25.13 o
   0   6  31      0.26      5.05     22.55 <
   0   6  32    308.56    249.24     26.37 o
   0   6  33   2581.73   2737.87     59.75 o
   0   6  34    935.82    922.19     36.47 o
   0   6  35   1021.34   1096.90     40.41 o
   0   6  36    503.56    547.16     36.22 o
   0   6  37    155.36    145.51     30.19 o
   0   8   0      3.72     16.39     17.50 <
   0   8   1    515.36    472.62     16.63 o
   0   8   2   7984.71   8013.28     81.32 o
   0   8   3   3929.02   4036.33     51.38 o
   0   8   4   8632.06   8753.62     90.93 o
   0   8   5  10230.70  10118.50    102.51 o
   0   8   6   1835.46   1847.71     36.59 o
   0   8   7    703.98    672.83     19.47 o
   0   8   8    381.06    415.82     17.99 o
   0   8   9   1981.79   1960.32     35.73 o
   0   8  10    261.66    253.19     16.14 o
   0   8  11    397.21    402.64     19.47 o
   0   8  12    274.15    247.64     20.94 o
   0   8  13    854.33    840.75     30.80 o
   0   8  14   1421.00   1287.87     35.85 o
   0   8  15    217.45    163.00     19.34 o
   0   8  16   1124.32   1050.45     31.66 o
   0   8  17   2035.82   1949.23     41.64 o
   0   8  18    948.09    896.20     30.43 o
   0   8  19    134.17    117.04     20.21 o
   0   8  20    708.36    762.77     28.58 o
   0   8  21   1503.69   1627.30     45.22 o
   0   8  22     13.18     50.64     21.44 <
   0   8  23    619.72    749.95     30.31 o
   0   8  24   1457.23   1490.79     44.72 o
   0   8  25    144.22    126.78     23.53 o
   0   8  26      7.84    -15.40     23.78 <
   0   8  27    268.07    270.81     28.34 o
   0   8  28     71.03     67.52     25.63 <
   0   8  29     82.01     83.53     26.49 o
   0   8  30      2.38    -11.58     25.38 <
   0   8  31     30.11      6.04     25.13 <
   0   8  32   1252.12   1326.55     44.23 o
   0   8  33     50.13     66.78     26.86 <
   0   8  34    174.35    178.15     28.58 o
   0  10   0      6.91     74.42     25.13 <
   0  10   1   4447.38   4522.38     62.47 o
   0  10   2    898.51    966.30     30.06 o
   0  10   3      0.39      2.96     18.36 <
   0  10   4    285.14    246.53     21.56 o
   0  10   5   3224.79   3265.31     55.44 o
   0  10   6    578.85    579.31     23.66 o
   0  10   7   2099.00   2106.20     43.37 o
   0  10   8   1240.13   1236.74     36.84 o
   0  10   9      2.32     -2.22     18.85 <
   0  10  10    524.01    436.64     23.53 o
   0  10  11     42.39     18.11     19.10 <
   0  10  12   1060.18    912.71     30.92 o
   0  10  13    484.34    571.18     28.58 o
   0  10  14   1074.33   1021.00     33.51 o
   0  10  15    180.39    193.93     22.18 o
   0  10  16     45.94     71.46     22.55 o
   0  10  17   4372.72   4817.21     79.34 o
   0  10  18    161.49    149.45     24.76 o
   0  10  19     28.34     19.96     23.41 <
   0  10  20    939.42    896.07     38.19 o
   0  10  21    822.66    792.58     34.74 o
   0  10  22     66.12     27.11     26.61 <
   0  10  23    226.13    253.68     28.58 o
   0  10  24     18.56     -2.09     32.65 <
   0  10  25   1208.65   1485.00     54.33 o
   0  10  26      2.73     27.35     33.51 <
   0  10  27    141.74    169.28     37.33 o
   0  10  28     72.37     84.27     36.47 <
   0  10  29     51.59     40.04     33.39 <
   0  12   0    500.59    579.93     50.39 o
   0  12   1    786.92    883.01     39.06 o
   0  12   2   1728.34   1831.33     58.52 o
   0  12   3    166.30    310.60     31.79 o
   0  12   4    294.34    333.52     31.91 o
   0  12   5     43.11     34.37     26.00 <
   0  12   6      6.87     -8.13     25.63 <
   0  12   7     12.87     10.72     26.49 <
   0  12   8    676.26    751.80     38.93 o
   0  12   9    119.30     95.61     29.45 o
   0  12  10   1324.37   1296.24     50.39 o
   0  12  11      4.45     32.65     28.83 <
   0  12  12    136.55    128.38     31.91 o
   0  12  13    344.24    272.04     31.54 o
   0  12  14   2147.31   2221.76     70.10 o
   0  12  15    881.76   1072.38     44.97 o
   0  12  16    142.15    148.22     28.83 o
   0  12  17     35.70     36.72     28.58 <
   0  12  18     14.56     -5.42     30.19 <
   0  12  19    409.35    507.48     38.44 o
   0  12  20   3171.56   3275.17     83.53 o
   0  12  21     73.58    117.29     37.08 o
   0  14   0    473.57    648.55     68.50 o
   0  14   1      4.39     89.82     34.74 <
   0  14   2     40.35    119.88     35.48 o
   0  14   3      5.81     40.66     32.53 <
   0  14   4     46.79    239.51     43.12 o
   0  14   5   2190.31   2517.33    280.05 o
   1   0   2  21165.70  20939.30    126.65 o
   1   0   4  14697.60  13880.70     89.69 o
   1   0   6   1022.62    955.58     10.23 o
   1   0   8   5761.54   6116.66     44.11 o
   1   0  10      2.18      6.16      4.19 <
   1   0  12  17011.40  18367.20    128.26 o
   1   0  14  13613.20  14208.40    120.74 o
   1   0  16    136.01     97.33      9.61 o
   1   0  18   1472.94   1377.93     23.53 o
   1   0  20   2529.88   2502.55     36.96 o
   1   0  22   6813.32   6808.21     70.72 o
   1   0  24    844.45    948.56     25.38 o
   1   0  26   5709.20   5800.27     60.37 o
   1   0  28    662.34    610.36     19.34 o
   1   0  30   4244.29   4558.85     55.94 o
   1   0  32    990.07   1119.20     32.40 o
   1   0  34     18.03      8.25     17.99 <
   1   0  36    527.32    497.50     26.12 o
   1   0  38    785.28    747.24     32.16 o
   1   0  40    743.71    808.84     37.21 o
   1   1   1   3052.39   3131.64     16.51 o
   1   1   2   2251.90   2163.12     10.60 o
   1   1   3   8461.79   8232.22     38.69 o
   1   1   4  36754.80  35984.20    168.18 o
   1   1   5    249.70    239.88      3.82 o
   1   1   6  21746.60  21550.50     98.69 o
   1   1   7   2169.79   2050.14     12.57 o
   1   1   8   2677.71   2543.45     14.17 o
   1   1   9   4747.00   4979.59     25.13 o
   1   1  10   6008.14   6174.19     30.80 o
   1   1  11   4740.87   4917.75     25.75 o
   1   1  12    472.13    347.69      5.79 o
   1   1  13    659.90    731.59     10.23 o
   1   1  14    828.93    890.65     12.20 o
   1   1  15   1194.03   1203.59     13.80 o
   1   1  16   3431.35   3574.44     24.39 o
   1   1  17   2432.70   2422.47     20.21 o
   1   1  18   2571.59   2467.19     20.21 o
   1   1  19     26.21     49.28      6.41 o
   1   1  20    110.15    157.09      7.64 o
   1   1  21   1261.95   1311.40     17.37 o
   1   1  22    420.45    394.63     10.23 o
   1   1  23    453.15    467.57     11.21 o
   1   1  24    500.37    401.03     11.33 o
   1   1  25    165.86    149.32     10.10 o
   1   1  26   1307.45   1353.78     20.94 o
   1   1  27     17.19     18.73     10.47 <
   1   1  28    740.44    722.11     16.88 o
   1   1  29    194.99    216.84     12.32 o
   1   1  30    526.69    539.02     14.91 o
   1   1  31      9.02      9.36     12.07 <
   1   1  32      0.26      4.31     11.58 <
   1   1  33    346.60    374.30     14.91 o
   1   1  34     65.46     51.01     13.43 o
   1   1  35     17.26      7.76     13.43 <
   1   1  36    866.17    900.14     22.42 o
   1   1  37    269.27    301.98     18.48 o
   1   1  38    440.87    419.39     19.71 o
   1   1  39      0.45      7.27     16.26 <
   1   1  40     21.64      8.99     18.85 <
   1   1  41    110.23     94.01     22.42 o
   1   2   1   4138.37   4355.19     23.53 o
   1   2   2   7295.94   6951.37     35.61 o
   1   2   3   9623.42   9531.42     48.05 o
   1   2   4    380.28    447.24      6.41 o
   1   2   5    522.56    504.28      6.65 o
   1   2   6   2433.23   2380.82     14.29 o
   1   2   7   1220.30   1240.43      9.73 o
   1   2   8  12593.10  13292.40     63.82 o
   1   2   9   1847.66   1993.71     12.81 o
   1   2  10    656.66    558.37      7.39 o
   1   2  11  17303.90  16977.50     82.18 o
   1   2  12     73.62    118.15      6.04 o
   1   2  13   2204.82   2492.32     21.07 o
   1   2  14   2348.29   2609.86     20.94 o
   1   2  15   5628.85   6416.66     41.40 o
   1   2  16    100.00     82.30      6.28 o
   1   2  17   4113.56   4104.59     29.45 o
   1   2  18   2237.01   2362.09     19.96 o
   1   2  19   1757.17   1733.87     17.13 o
   1   2  20    617.94    623.30     11.21 o
   1   2  21    453.99    418.65     10.23 o
   1   2  22      9.13     13.18      8.50 <
   1   2  23  13413.60  13130.70     90.80 o
   1   2  24   2001.30   2008.49     25.26 o
   1   2  25    721.98    684.53     15.65 o
   1   2  26    473.67    411.63     13.55 o
   1   2  27     19.49     28.09     10.97 <
   1   2  28    762.65    674.55     16.14 o
   1   2  29     76.97     81.32     12.07 o
   1   2  30    202.04    197.50     13.80 o
   1   2  31   1009.62    981.58     22.30 o
   1   2  32    112.33    131.46     14.05 o
   1   2  33   2976.44   3024.94     38.69 o
   1   2  34    169.35    231.75     15.89 o
   1   2  35    568.30    587.94     19.47 o
   1   2  36    494.01    515.86     18.48 o
   1   2  37     72.49    106.20     16.76 o
   1   2  38    249.25    255.16     18.73 o
   1   2  39      0.83     -3.20     16.76 <
   1   2  40     74.05     42.01     21.93 <
   1   2  41    248.60    232.74     25.75 o
   1   3   1   2363.78   2429.98     15.65 o
   1   3   2     67.03     56.80      4.31 o
   1   3   3    258.43    220.41      5.54 o
   1   3   4    363.57    431.22      6.28 o
   1   3   5   2962.36   2946.70     17.62 o
   1   3   6    244.43    266.25      5.17 o
   1   3   7    731.66    801.82      9.24 o
   1   3   8     18.31     30.68      4.93 o
   1   3   9   7974.62   8142.65     42.38 o
   1   3  10   1389.08   1584.30     14.05 o
   1   3  11     86.09    112.49      6.65 o
   1   3  12     60.42     76.63      6.65 o
   1   3  13    258.28    216.96      7.52 o
   1   3  14    459.62    453.89      9.61 o
   1   3  15    585.62    570.56     10.97 o
   1   3  16   1242.63   1335.92     17.13 o
   1   3  17     11.02     10.10      7.27 <
   1   3  18      0.65      4.93      7.52 <
   1   3  19   1070.02   1045.03     16.88 o
   1   3  20      0.34      5.05      8.01 <
   1   3  21   3935.40   3790.54     33.02 o
   1   3  22    353.59    344.11     10.84 o
   1   3  23    170.31    162.26      9.61 o
   1   3  24      0.65     -0.25      8.99 <
   1   3  25   1350.60   1321.13     23.41 o
   1   3  26    125.02    123.45     11.83 o
   1   3  27    580.84    556.77     15.89 o
   1   3  28    102.18    100.04     12.57 o
   1   3  29    219.65    203.41     14.17 o
   1   3  30    217.71    225.47     14.41 o
   1   3  31    415.19    370.73     15.89 o
   1   3  32    286.98    233.23     15.28 o
   1   3  33    325.70    372.45     16.88 o
   1   3  34    103.38    113.72     15.15 o
   1   3  35    706.11    711.14     21.07 o
   1   3  36     45.14     46.69     16.63 <
   1   3  37    172.44    168.67     18.73 o
   1   3  38      3.46    -14.41     18.11 <
   1   3  39     82.09     94.87     23.41 o
   1   3  40      3.88     -9.49     22.42 <
   1   4   1     66.04     36.22      4.81 o
   1   4   2    331.92    402.76      7.27 o
   1   4   3   5998.47   6356.29     33.39 o
   1   4   4    805.56    744.78     10.97 o
   1   4   5   3919.45   4370.22     24.89 o
   1   4   6   5694.00   6138.59     34.87 o
   1   4   7   3314.95   3908.45     26.98 o
   1   4   8   6421.38   6392.14     41.03 o
   1   4   9    121.32    214.87      8.50 o
   1   4  10  28022.20  29547.70    177.17 o
   1   4  11    320.21    307.15      8.75 o
   1   4  12   2117.74   2156.71     19.96 o
   1   4  13   5288.18   5633.20     38.93 o
   1   4  14   2717.70   2613.43     22.92 o
   1   4  15    137.74    145.75      7.76 o
   1   4  16   1645.98   1655.63     19.34 o
   1   4  17     16.01     19.59      7.64 <
   1   4  18   5557.25   5716.86     43.98 o
   1   4  19   2972.29   2890.15     28.83 o
   1   4  20      5.00      8.62      9.36 <
   1   4  21   4795.75   4488.99     39.18 o
   1   4  22     80.66     80.45     10.10 o
   1   4  23     20.69     31.91     10.23 o
   1   4  24    218.38    206.12     11.95 o
   1   4  25   1005.48    851.84     17.25 o
   1   4  26    934.89    980.59     19.47 o
   1   4  27    204.52    197.62     13.31 o
   1   4  28     33.72     25.75     12.44 <
   1   4  29      6.93      6.78     12.94 <
   1   4  30   1295.53   1369.31     27.72 o
   1   4  31    763.56    733.81     19.59 o
   1   4  32     11.99     -3.20     14.05 <
   1   4  33    400.50    420.01     18.48 o
   1   4  34    193.00    193.31     16.63 o
   1   4  35    235.09    242.47     18.23 o
   1   4  36     12.00     21.19     17.74 <
   1   4  37    457.42    471.26     23.29 o
   1   4  38     16.89     32.90     19.22 <
   1   4  39      0.18     37.33     22.18 <
   1   5   1    112.92     92.90      7.15 o
   1   5   2     14.58     31.05      7.27 o
   1   5   3   1170.85   1146.18     15.03 o
   1   5   4   3689.16   3663.76     28.95 o
   1   5   5    422.39    365.55      9.24 o
   1   5   6     92.22     58.40      7.89 o
   1   5   7   2984.62   3075.45     26.98 o
   1   5   8    327.36    443.17      9.98 o
   1   5   9   1050.82   1096.53     16.51 o
   1   5  10     11.43     23.66      7.15 o
   1   5  11   1177.30   1168.36     17.00 o
   1   5  12    978.63    867.49     15.65 o
   1   5  13      0.79     -1.48      7.76 <
   1   5  14    506.34    464.11     10.35 o
   1   5  15     51.66     28.34      7.89 o
   1   5  16    856.96    796.65     13.68 o
   1   5  17    608.96    550.36     12.44 o
   1   5  18   1628.64   1615.10     21.93 o
   1   5  19    134.18    129.49     10.47 o
   1   5  20     29.31     17.74     10.10 <
   1   5  21    126.04     92.03     10.84 o
   1   5  22    123.79     94.99     12.07 o
   1   5  23     93.73     79.59     12.20 o
   1   5  24      2.21    -12.81     11.33 <
   1   5  25    745.29    726.30     16.76 o
   1   5  26    428.47    432.70     14.78 o
   1   5  27    643.95    577.71     17.00 o
   1   5  28    300.29    272.53     15.89 o
   1   5  29      0.00    -12.81     13.43 <
   1   5  30   1186.89   1187.95     26.74 o
   1   5  31    501.49    542.10     19.84 o
   1   5  32     12.87     -1.60     15.28 <
   1   5  33    126.33    102.14     17.13 o
   1   5  34     15.37      5.79     15.89 <
   1   5  35    217.76    225.84     19.47 o
   1   5  36     67.74     84.15     18.11 o
   1   5  37    116.29    119.76     20.45 o
   1   5  38    148.90    114.83     21.44 o
   1   6   1      0.14      8.50      7.02 <
   1   6   2    976.18   1080.27     15.03 o
   1   6   3    242.95    136.63      7.39 o
   1   6   4    425.86    315.41      8.62 o
   1   6   5   1502.94   1477.97     17.62 o
   1   6   6   3230.06   3213.20     26.98 o
   1   6   7   6999.62   7146.04     51.62 o
   1   6   8   1718.64   2022.91     23.78 o
   1   6   9   7682.78   8144.74     62.83 o
   1   6  10   2545.85   2447.11     26.12 o
   1   6  11   3668.96   3355.25     31.29 o
   1   6  12   2007.82   2025.37     23.66 o
   1   6  13   1060.73   1072.26     18.60 o
   1   6  14   1984.71   1949.23     24.76 o
   1   6  15    247.78    236.68     10.60 o
   1   6  16   1260.18   1333.45     21.07 o
   1   6  17     54.31     36.84      9.73 o
   1   6  18   2403.11   2301.48     26.49 o
   1   6  19      7.68     25.38     10.72 <
   1   6  20   4301.55   4363.81     41.40 o
   1   6  21     28.47     99.30     12.07 o
   1   6  22   1769.86   1803.48     26.37 o
   1   6  23     21.19     31.42     11.58 <
   1   6  24    624.37    667.53     17.74 o
   1   6  25    729.71    711.14     18.73 o
   1   6  26     25.53     17.13     12.94 <
   1   6  27   1674.74   1756.29     33.39 o
   1   6  28    786.35    795.41     21.68 o
   1   6  29    929.09    900.88     24.03 o
   1   6  30    337.92    300.25     18.48 o
   1   6  31    504.57    490.36     20.45 o
   1   6  32    166.88    145.01     17.50 o
   1   6  33     22.08      3.57     16.63 <
   1   6  34    383.26    395.98     21.07 o
   1   6  35    302.64    393.77     22.30 o
   1   6  36    555.68    539.27     25.13 o
   1   6  37      8.89     21.44     19.47 <
   1   7   1    820.44    722.60     14.41 o
   1   7   2    195.20    188.75      8.75 o
   1   7   3    534.31    524.36     11.46 o
   1   7   4    430.78    382.06     10.72 o
   1   7   5      1.25      3.57      8.25 <
   1   7   6   2278.32   2177.53     22.92 o
   1   7   7    355.78    331.42     10.60 o
   1   7   8    562.69    489.86     12.44 o
   1   7   9    714.41    675.41     14.54 o
   1   7  10   2276.78   2156.83     27.11 o
   1   7  11    278.38    228.92     11.95 o
   1   7  12    430.14    486.29     14.05 o
   1   7  13    152.86    138.98     11.95 o
   1   7  14    144.62    123.45     12.32 o
   1   7  15     36.89     47.31     10.97 o
   1   7  16   2452.03   2406.08     28.71 o
   1   7  17     27.08     19.22     11.21 <
   1   7  18     31.19     24.39     11.83 <
   1   7  19      0.70    -19.96     12.07 <
   1   7  20    176.57    192.32     13.92 o
   1   7  21   1874.66   1818.51     31.05 o
   1   7  22    278.18    242.84     15.77 o
   1   7  23      0.15     12.81     13.80 <
   1   7  24    549.96    574.51     18.97 o
   1   7  25     82.83     61.36     15.15 o
   1   7  26    259.80    225.10     17.62 o
   1   7  27      0.74    -23.41     15.40 <
   1   7  28    511.54    475.08     20.94 o
   1   7  29      1.11     -3.45     16.63 <
   1   7  30      4.79    -19.34     16.76 <
   1   7  31     23.11     -9.24     17.00 <
   1   7  32    408.19    419.02     21.07 o
   1   7  33    312.22    317.50     20.45 o
   1   7  34      0.79      0.49     18.36 <
   1   7  35     41.96     35.85     20.21 <
   1   7  36    216.72    296.31     23.53 o
   1   8   1    514.45    436.64     12.57 o
   1   8   2   5394.64   5204.69     41.27 o
   1   8   3   2139.73   2110.14     25.13 o
   1   8   4    733.00    729.38     15.28 o
   1   8   5   3060.42   3060.05     30.06 o
   1   8   6    518.37    469.78     13.06 o
   1   8   7    135.53    140.21     10.84 o
   1   8   8     62.91     62.34     10.72 o
   1   8   9   2445.39   2545.92     29.32 o
   1   8  10   2737.52   2644.97     30.80 o
   1   8  11     25.40     56.80     10.97 o
   1   8  12   1722.75   1787.71     29.82 o
   1   8  13    902.47    788.15     20.33 o
   1   8  14    194.91    186.04     14.29 o
   1   8  15   1089.68    974.31     22.79 o
   1   8  16   1123.02   1114.64     22.55 o
   1   8  17    134.18    100.04     13.68 o
   1   8  18    134.40    164.60     15.03 o
   1   8  19   1069.97    960.02     22.92 o
   1   8  20    316.82    307.52     16.63 o
   1   8  21    282.55    344.48     17.00 o
   1   8  22   1512.61   1516.66     30.55 o
   1   8  23    477.62    409.17     18.73 o
   1   8  24   1793.54   1882.58     34.50 o
   1   8  25    522.59    517.46     20.70 o
   1   8  26    258.41    257.13     18.85 o
   1   8  27    142.91    134.79     18.60 o
   1   8  28    933.56    932.05     26.61 o
   1   8  29    190.95    158.81     18.85 o
   1   8  30    613.57    584.98     23.53 o
   1   8  31    246.89    275.24     21.07 o
   1   8  32    796.75    884.24     27.72 o
   1   8  33     30.75     47.06     20.94 <
   1   8  34    554.03    569.83     27.23 o
   1   9   1   4376.21   4360.61     41.64 o
   1   9   2    108.91    127.76     11.70 o
   1   9   3     79.39     71.95     11.70 o
   1   9   4    132.75    154.01     12.20 o
   1   9   5    499.52    431.59     14.54 o
   1   9   6    321.11    285.71     14.05 o
   1   9   7      3.35    -10.10     12.07 <
   1   9   8     64.26     64.31     12.94 o
   1   9   9   2241.72   2354.70     33.76 o
   1   9  10   1399.42   1460.60     27.72 o
   1   9  11    126.64    126.78     13.18 o
   1   9  12    680.74    628.84     18.11 o
   1   9  13   1142.52   1092.83     24.03 o
   1   9  14     32.50     27.84     13.06 <
   1   9  15     18.32    -13.06     12.94 <
   1   9  16    232.04    177.66     15.28 o
   1   9  17      0.23    -13.18     14.29 <
   1   9  18     39.63     18.60     15.15 <
   1   9  19    554.98    528.80     20.45 o
   1   9  20      5.40     -8.99     15.52 <
   1   9  21    518.44    541.24     21.19 o
   1   9  22      6.77     -1.72     15.77 <
   1   9  23     97.74     87.35     17.74 o
   1   9  24    316.04    285.22     19.84 o
   1   9  25    264.67    265.02     20.08 o
   1   9  26     42.81     40.41     19.47 <
   1   9  27      6.59     -2.96     19.10 <
   1   9  28      0.24     -6.04     18.85 <
   1   9  29    154.38    161.65     21.81 o
   1   9  30     16.31     26.00     19.96 <
   1   9  31    456.39    451.05     26.49 o
   1   9  32      0.15    -10.72     25.13 <
   1  10   1    176.57    173.84     13.55 o
   1  10   2   1987.42   2030.55     29.94 o
   1  10   3   1033.61    971.60     20.82 o
   1  10   4    451.52    435.29     16.02 o
   1  10   5    175.25    187.03     14.54 o
   1  10   6     58.46     34.74     13.55 <
   1  10   7      0.66    -12.32     13.06 <
   1  10   8    490.14    454.63     16.76 o
   1  10   9   2376.60   2381.07     34.62 o
   1  10  10    157.87    146.37     14.66 o
   1  10  11    234.83    164.85     15.03 o
   1  10  12    242.84    267.11     16.63 o
   1  10  13   2963.31   3012.50     41.15 o
   1  10  14    516.20    459.06     18.23 o
   1  10  15     66.83     60.99     16.14 o
   1  10  16    305.59    270.93     18.11 o
   1  10  17     40.32     38.93     15.65 <
   1  10  18    395.69    349.16     19.10 o
   1  10  19    273.17    278.32     19.34 o
   1  10  20      1.42    -11.33     17.00 <
   1  10  21   1368.13   1332.34     34.25 o
   1  10  22    197.41    194.05     19.84 o
   1  10  23     13.21      0.86     19.84 <
   1  10  24    661.91    651.88     26.86 o
   1  10  25    791.93    758.95     31.05 o
   1  10  26      1.87     22.05     22.79 <
   1  10  27   1006.64   1102.20     36.96 o
   1  10  28    697.99    732.09     31.66 o
   1  10  29    546.88    531.14     33.39 o
   1  11   1    365.80    348.05     17.62 o
   1  11   2    269.02    239.14     17.25 o
   1  11   3    393.02    379.72     18.60 o
   1  11   4     59.00     39.92     15.15 <
   1  11   5     11.52     10.72     14.41 <
   1  11   6    437.98    410.52     18.23 o
   1  11   7     75.17     69.24     15.28 o
   1  11   8      3.51     -7.27     15.52 <
   1  11   9    234.70    229.16     17.13 o
   1  11  10    197.42    194.17     17.86 o
   1  11  11    316.42    307.15     19.22 o
   1  11  12    400.34    433.07     20.94 o
   1  11  13     40.09     40.53     18.48 <
   1  11  14    154.69    130.97     19.10 o
   1  11  15    131.36    126.04     19.47 o
   1  11  16    501.48    430.97     22.05 o
   1  11  17     14.12     10.35     17.99 <
   1  11  18    293.40    245.06     20.70 o
   1  11  19    275.18    287.07     22.79 o
   1  11  20    154.63    146.24     22.42 o
   1  11  21    201.67    209.57     23.66 o
   1  11  22     11.26     -4.93     22.42 <
   1  11  23     12.41     25.26     23.16 <
   1  11  24    770.85    799.48     32.40 o
   1  11  25      0.23      3.70     23.66 <
   1  11  26    240.49    221.40     44.97 o
   1  12   1     37.79     42.75     17.86 <
   1  12   2    875.67    856.77     25.75 o
   1  12   3    191.67    165.59     19.22 o
   1  12   4     47.65     12.94     18.11 <
   1  12   5    223.96    215.61     20.45 o
   1  12   6   1265.40   1328.28     32.90 o
   1  12   7    159.10    174.46     20.82 o
   1  12   8    491.23    482.84     25.13 o
   1  12   9    223.38    205.14     21.81 o
   1  12  10    219.62    196.02     23.90 o
   1  12  11    634.82    739.23     27.35 o
   1  12  12   1092.26   1074.35     33.64 o
   1  12  13     22.82     33.14     21.31 <
   1  12  14    213.36    208.59     24.52 o
   1  12  15     37.07     71.58     23.04 o
   1  12  16   2781.00   2863.91     53.96 o
   1  12  17    129.68    173.23     23.66 o
   1  12  18    238.13    222.14     24.27 o
   1  12  19      0.01      4.68     22.30 <
   1  12  20     63.43     59.51     24.52 <
   1  12  21     46.94     31.05     24.64 <
   1  13   1     15.59     41.15     20.70 <
   1  13   2     89.05    142.30     22.30 o
   1  13   3      4.82     67.89     22.05 o
   1  13   4    757.01    911.47     31.05 o
   1  13   5    264.77    293.48     24.27 o
   1  13   6    235.82    281.28     24.76 o
   1  13   7    327.86    434.92     27.97 o
   1  13   8      0.03     27.60     23.16 <
   1  13   9    184.05    231.26     27.72 o
   1  13  10     16.99     65.18     27.11 <
   1  13  11    148.61    149.82     26.98 o
   1  13  12      0.01     18.23     25.63 <
   1  13  13    441.92    464.61     31.17 o
   1  13  14    134.92    154.87     27.84 o
   1  13  15     15.81      5.17     23.66 <
   1  13  16    215.77    202.06     43.37 o
   1  14   1     91.65    131.09     25.63 o
   1  14   2    168.70    213.15     26.74 o
   1  14   3    719.97    915.17     32.53 o
   1  14   4    595.66    809.83     35.61 o
   2   0   0  56268.80  56790.70    439.23 o
   2   0   2  11764.60  11905.60     65.55 o
   2   0   4   7494.02   7477.95     44.23 o
   2   0   6  36193.90  36204.40    223.00 o
   2   0   8   9959.02   9551.62     63.20 o
   2   0  10    316.20    343.37      7.89 o
   2   0  12     41.24     94.50      6.65 o
   2   0  14   8313.32   9235.23     74.17 o
   2   0  16   2567.47   2776.43     31.42 o
   2   0  18    528.80    464.98     14.17 o
   2   0  20   2146.15   2129.61     29.08 o
   2   0  22    140.53    136.88     11.58 o
   2   0  24     44.32     26.61     12.44 <
   2   0  26   1787.26   1706.52     29.94 o
   2   0  28    709.90    747.98     22.55 o
   2   0  30    346.36    314.67     17.25 o
   2   0  32    546.97    587.57     24.39 o
   2   0  34   1197.24   1202.73     33.27 o
   2   0  36    373.03    484.07     29.20 o
   2   0  38    995.60   1026.05     36.35 o
   2   0  40    481.00    540.01     33.39 o
   2   1   0  17589.70  17185.20     99.43 o
   2   1   1   1374.12   1541.79      8.01 o
   2   1   2   3660.77   3651.69     16.02 o
   2   1   3  19251.00  19302.50     79.96 o
   2   1   4  14350.30  14265.80     60.37 o
   2   1   5  11248.10  11417.70     50.02 o
   2   1   6   7607.47   7784.37     35.98 o
   2   1   7  10311.00  10491.30     47.80 o
   2   1   8    767.03    765.47      7.02 o
   2   1   9    761.84    845.07      7.76 o
   2   1  10   2261.67   2338.93     14.29 o
   2   1  11    567.53    756.60      8.87 o
   2   1  12   9194.67   9639.35     47.06 o
   2   1  13   1905.31   2082.54     15.65 o
   2   1  14   4437.56   4818.32     29.57 o
   2   1  15   5414.80   5824.04     35.73 o
   2   1  16   3324.06   3430.41     23.90 o
   2   1  17    109.49     92.40      5.91 o
   2   1  18   5669.79   5626.30     39.18 o
   2   1  19   2886.09   2882.51     23.53 o
   2   1  20     42.78     40.17      6.28 o
   2   1  21   2540.42   2508.83     22.30 o
   2   1  22   3432.06   3446.30     28.21 o
   2   1  23    580.78    696.36     13.43 o
   2   1  24   1054.90   1074.35     17.62 o
   2   1  25    444.56    468.43     11.70 o
   2   1  26    336.11    295.69     11.58 o
   2   1  27   1132.54   1107.99     20.82 o
   2   1  28    247.40    233.72     12.32 o
   2   1  29     39.57     25.50     10.97 <
   2   1  30     27.84     25.13     11.33 <
   2   1  31      4.46     -5.91     11.46 <
   2   1  32    372.92    347.07     15.40 o
   2   1  33     39.80     45.09     12.69 o
   2   1  34   1640.61   1702.58     27.84 o
   2   1  35     13.15     32.03     14.54 <
   2   1  36    238.53    235.94     17.00 o
   2   1  37    347.35    366.91     19.59 o
   2   1  38     65.61     99.67     17.74 o
   2   1  39    261.98    338.69     21.68 o
   2   1  40    901.25    892.25     28.21 o
   2   1  41    214.03    189.24     22.42 o
   2   2   0  16431.60  16592.30    105.46 o
   2   2   1   4262.72   4237.04     22.05 o
   2   2   2  16122.20  16044.10     75.28 o
   2   2   3   7647.80   7614.71     35.85 o
   2   2   4   6557.72   6537.90     31.54 o
   2   2   5     25.66      8.13      3.08 <
   2   2   6    210.39    234.46      4.19 o
   2   2   7    752.94    730.73      7.39 o
   2   2   8   1422.57   1458.01     10.35 o
   2   2   9    161.67    162.51      4.93 o
   2   2  10   6557.22   6917.37     34.99 o
   2   2  11   1105.22   1222.44     12.07 o
   2   2  12    790.67    867.37     11.70 o
   2   2  13   5328.75   5518.00     34.37 o
   2   2  14     85.26     92.77      6.28 o
   2   2  15   1259.50   1237.48     14.05 o
   2   2  16   1146.90   1248.69     14.29 o
   2   2  17    406.85    346.70      8.75 o
   2   2  18    434.85    392.90      9.49 o
   2   2  19   1000.17    835.33     14.29 o
   2   2  20    761.98    833.98     15.89 o
   2   2  21   2282.76   2185.91     23.41 o
   2   2  22      0.36     11.21      8.75 <
   2   2  23    939.30    945.11     16.76 o
   2   2  24   2969.78   2902.97     28.95 o
   2   2  25    471.38    459.93     12.81 o
   2   2  26    231.03    205.88     12.32 o
   2   2  27    108.81    124.56     11.83 o
   2   2  28     19.52     17.37     11.21 <
   2   2  29     25.23      7.64     11.33 <
   2   2  30    365.24    331.18     14.66 o
   2   2  31    474.50    462.39     16.51 o
   2   2  32    105.08     85.38     13.92 o
   2   2  33    903.50    960.88     22.55 o
   2   2  34      0.29      0.00     13.43 <
   2   2  35    928.77   1012.01     25.01 o
   2   2  36    238.84    243.45     18.36 o
   2   2  37    992.20   1080.02     26.74 o
   2   2  38      0.02     45.34     18.48 <
   2   2  39    111.45    128.63     20.33 o
   2   2  40      7.94      5.17     19.47 <
   2   2  41    250.55    284.48     24.52 o
   2   3   0  13908.70  13892.00     92.28 o
   2   3   1   2974.37   2882.14     16.14 o
   2   3   2    789.82    831.14      8.25 o
   2   3   3   6739.56   6913.30     34.37 o
   2   3   4     36.39     52.12      3.94 o
   2   3   5   5541.95   5250.89     27.97 o
   2   3   6     62.42     54.95      4.81 o
   2   3   7  10712.10  11341.20     55.69 o
   2   3   8   2039.30   2349.65     15.89 o
   2   3   9     22.73      1.36      5.54 <
   2   3  10    416.74    445.02      7.89 o
   2   3  11    152.46    126.53      6.78 o
   2   3  12    149.60    200.82      6.90 o
   2   3  13    783.66    874.27     12.20 o
   2   3  14   1870.81   1924.96     17.62 o
   2   3  15   5432.03   5163.42     35.24 o
   2   3  16    280.28    284.85      8.13 o
   2   3  17   4259.22   4356.42     34.13 o
   2   3  18      8.10     12.20      8.01 <
   2   3  19   5849.17   6007.87     45.83 o
   2   3  20   2942.40   3104.28     29.20 o
   2   3  21    440.80    395.00     11.95 o
   2   3  22   1366.21   1368.44     21.93 o
   2   3  23   2363.50   2309.49     26.49 o
   2   3  24      0.01      3.57     10.23 <
   2   3  25     97.29     76.88     11.46 o
   2   3  26    777.01    722.35     16.63 o
   2   3  27    828.77    757.96     18.11 o
   2   3  28     12.73     17.13     12.07 <
   2   3  29   1675.45   1602.16     27.72 o
   2   3  30    453.36    386.00     15.89 o
   2   3  31    129.66    140.70     14.41 o
   2   3  32      5.87     -6.28     13.18 <
   2   3  33     44.76     43.49     14.05 o
   2   3  34    608.00    575.74     19.96 o
   2   3  35     23.66     61.97     16.39 o
   2   3  36      6.61     -3.94     16.63 <
   2   3  37    869.99    893.61     26.98 o
   2   3  38     35.28     47.68     20.08 <
   2   3  39   1236.77   1361.42     41.52 o
   2   3  40     42.20     79.47     20.82 o
   2   4   0     52.24     34.99      7.52 o
   2   4   1     41.98     52.24      5.30 o
   2   4   2     38.15     25.50      5.42 o
   2   4   3   4299.16   4526.81     26.37 o
   2   4   4    241.27    191.71      7.39 o
   2   4   5   1505.38   1632.84     16.02 o
   2   4   6    752.35    761.53     13.18 o
   2   4   7      2.12      7.76      6.90 <
   2   4   8      2.86     28.46      6.90 o
   2   4   9      5.17     11.58      6.90 <
   2   4  10    147.03    168.54      7.27 o
   2   4  11   2075.11   2077.24     19.47 o
   2   4  12   6642.74   6616.99     43.25 o
   2   4  13    654.25    636.36     11.33 o
   2   4  14   1461.41   1520.97     17.62 o
   2   4  15     38.86     32.77      7.15 o
   2   4  16   1738.36   1597.36     19.96 o
   2   4  17   2686.76   2709.29     26.74 o
   2   4  18   4244.42   4210.67     35.61 o
   2   4  19      1.09      2.46      8.87 <
   2   4  20    979.17    887.57     16.02 o
   2   4  21    532.58    561.57     13.55 o
   2   4  22   6048.44   6165.08     50.14 o
   2   4  23    794.26    753.03     16.02 o
   2   4  24   1305.41   1336.78     23.66 o
   2   4  25      6.12      5.91     11.46 <
   2   4  26      2.99     -6.28     11.21 <
   2   4  27      1.39    -10.72     12.20 <
   2   4  28      2.24     -8.38     11.83 <
   2   4  29      6.90     -7.15     12.94 <
   2   4  30    403.80    372.08     16.39 o
   2   4  31    153.42    135.03     14.91 o
   2   4  32   1153.54   1086.18     24.89 o
   2   4  33    136.35    146.86     16.26 o
   2   4  34    761.27    765.23     22.67 o
   2   4  35      0.87      2.46     16.14 <
   2   4  36    823.22    860.22     29.69 o
   2   4  37     51.25     67.02     19.22 o
   2   4  38    263.34    255.65     23.66 o
   2   4  39    130.70    150.06     23.53 o
   2   5   0   7603.73   7128.91     64.93 o
   2   5   1   4551.81   4944.48     34.13 o
   2   5   2   2253.26   2336.84     19.84 o
   2   5   3    569.28    606.66     12.32 o
   2   5   4   6471.11   6574.24     45.59 o
   2   5   5   1939.29   1945.91     19.59 o
   2   5   6   3988.73   4524.60     32.77 o
   2   5   7     24.33      3.33      6.90 <
   2   5   8      0.10     -0.37      7.15 <
   2   5   9    451.03    484.07     10.60 o
   2   5  10     39.47     66.16      7.52 o
   2   5  11    351.64    375.16      9.86 o
   2   5  12   4257.79   4106.19     34.00 o
   2   5  13   1516.32   1522.45     19.71 o
   2   5  14    961.57    910.61     16.14 o
   2   5  15    126.39    118.77      8.75 o
   2   5  16   3502.79   3505.19     30.68 o
   2   5  17   2597.22   2748.96     25.87 o
   2   5  18   2524.67   2523.86     25.87 o
   2   5  19    798.80    749.71     14.78 o
   2   5  20    499.00    461.04     13.06 o
   2   5  21     40.42     38.44     10.35 o
   2   5  22    448.00    446.13     13.92 o
   2   5  23    524.07    493.07     14.54 o
   2   5  24     73.77     57.78     11.70 o
   2   5  25      0.83     -5.17     11.33 <
   2   5  26     46.12     31.17     12.20 <
   2   5  27   1066.61   1089.75     22.55 o
   2   5  28     55.68     45.34     13.43 o
   2   5  29    113.89    128.38     14.78 o
   2   5  30    767.99    779.77     19.96 o
   2   5  31     61.99     49.65     14.66 o
   2   5  32    615.74    614.67     21.68 o
   2   5  33    401.97    359.14     19.59 o
   2   5  34    651.67    635.74     23.41 o
   2   5  35     15.22     14.05     17.86 <
   2   5  36    101.62     96.59     19.84 o
   2   5  37    411.07    411.88     25.50 o
   2   5  38    117.96    106.82     22.18 o
   2   6   0    354.04    380.95     13.80 o
   2   6   1     94.80     47.93      7.02 o
   2   6   2    340.25    324.89      8.75 o
   2   6   3    557.99    524.24     10.47 o
   2   6   4    239.80    237.05      8.01 o
   2   6   5    314.76    254.79      8.38 o
   2   6   6    833.90    836.69     14.29 o
   2   6   7    182.12    151.05      8.50 o
   2   6   8    155.70    135.77      9.24 o
   2   6   9    183.62    155.85      9.36 o
   2   6  10    233.03    214.25      9.61 o
   2   6  11     17.85     25.38      8.25 o
   2   6  12    711.20    731.72     14.66 o
   2   6  13   1859.39   1836.01     22.92 o
   2   6  14   1579.21   1479.33     22.30 o
   2   6  15      2.88     10.97     10.47 <
   2   6  16    599.96    547.53     14.05 o
   2   6  17   1399.65   1435.84     23.41 o
   2   6  18    478.87    455.61     13.80 o
   2   6  19   1382.82   1407.62     23.53 o
   2   6  20   2052.02   2048.78     28.34 o
   2   6  21    691.31    671.35     17.37 o
   2   6  22    343.83    346.21     15.03 o
   2   6  23   1079.90   1072.63     22.05 o
   2   6  24     41.58     19.59     12.57 <
   2   6  25     37.66     20.45     13.06 <
   2   6  26     98.45     67.52     13.55 o
   2   6  27     38.37      9.73     13.68 <
   2   6  28    219.49    191.09     15.89 o
   2   6  29    188.70    179.76     16.63 o
   2   6  30     50.15     37.45     16.26 <
   2   6  31    636.09    585.23     22.05 o
   2   6  32     85.75     98.69     17.50 o
   2   6  33    973.23   1013.12     28.09 o
   2   6  34    100.12     95.85     19.71 o
   2   6  35    136.45    136.51     20.08 o
   2   6  36     94.84     95.73     21.19 o
   2   6  37    235.51    240.62     24.27 o
   2   7   0    285.30    264.40     14.54 o
   2   7   1     55.52     95.48      9.24 o
   2   7   2   8578.67   8758.67     60.00 o
   2   7   3   1455.05   1567.67     18.85 o
   2   7   4     78.42     82.79      8.13 o
   2   7   5    894.13    804.41     16.02 o
   2   7   6      2.43      7.27      8.87 <
   2   7   7   2614.89   2541.85     28.58 o
   2   7   8    859.34    829.91     16.76 o
   2   7   9    234.39    200.70     11.70 o
   2   7  10    551.01    527.44     13.80 o
   2   7  11      0.79      0.74     10.47 <
   2   7  12    913.78    871.55     18.85 o
   2   7  13    427.41    381.07     13.06 o
   2   7  14   5187.76   4844.44     43.12 o
   2   7  15      5.01     24.27     11.46 <
   2   7  16     10.93      6.41     11.95 <
   2   7  17    184.01    234.46     13.06 o
   2   7  18    296.28    247.89     13.80 o
   2   7  19   2873.18   2796.89     34.25 o
   2   7  20   1411.14   1605.12     27.97 o
   2   7  21    464.21    397.09     16.02 o
   2   7  22    122.53    170.39     14.54 o
   2   7  23    565.27    507.24     17.86 o
   2   7  24   1619.19   1548.69     30.55 o
   2   7  25      7.14     11.95     15.28 <
   2   7  26    451.10    428.39     18.48 o
   2   7  27    109.89    121.60     16.39 o
   2   7  28     35.30     14.05     15.65 <
   2   7  29     13.41     21.68     16.63 <
   2   7  30    160.01    140.58     18.11 o
   2   7  31     13.96     -0.37     17.50 <
   2   7  32    309.10    292.98     20.82 o
   2   7  33      0.51    -21.81     19.10 <
   2   7  34    379.49    424.44     24.52 o
   2   7  35    246.09    259.96     24.64 o
   2   8   0   2875.62   2921.08     47.43 o
   2   8   1    190.72    185.05     11.83 o
   2   8   2   2875.17   2882.88     30.06 o
   2   8   3      7.60     15.52      9.61 <
   2   8   4   1266.12   1220.47     21.81 o
   2   8   5      0.93      8.38     10.47 <
   2   8   6   1300.95   1346.02     22.30 o
   2   8   7    938.68    899.77     18.73 o
   2   8   8    744.49    688.97     15.40 o
   2   8   9    879.14    808.23     18.11 o
   2   8  10      0.03     -1.72     11.21 <
   2   8  11   1548.69   1446.55     26.49 o
   2   8  12     28.20     34.37     11.46 <
   2   8  13    228.05    190.85     13.18 o
   2   8  14   1337.24   1357.48     25.75 o
   2   8  15    507.63    473.23     16.63 o
   2   8  16    620.60    583.13     17.74 o
   2   8  17     87.44     56.80     13.68 o
   2   8  18     74.75     78.24     14.54 o
   2   8  19      2.71     -5.67     13.92 <
   2   8  20    487.70    511.55     18.60 o
   2   8  21    202.06    214.25     16.02 o
   2   8  22    320.65    324.40     17.13 o
   2   8  23    129.70    142.79     15.65 o
   2   8  24    231.93    193.68     17.50 o
   2   8  25      5.84     -2.22     15.89 <
   2   8  26    202.48    192.45     18.11 o
   2   8  27    718.33    679.85     22.55 o
   2   8  28     38.89     18.11     17.25 <
   2   8  29     27.73     20.82     17.99 <
   2   8  30    159.88    188.75     19.96 o
   2   8  31    660.48    666.42     26.24 o
   2   8  32    202.57    196.76     23.29 o
   2   8  33    374.77    405.35     26.61 o
   2   8  34    445.29    425.67     27.72 o
   2   9   0     51.65    121.85     17.25 o
   2   9   1   4943.05   5030.23     45.83 o
   2   9   2     60.94     56.43     11.58 o
   2   9   3   2427.53   2389.08     31.17 o
   2   9   4    379.11    320.70     13.68 o
   2   9   5   1219.34   1308.32     24.89 o
   2   9   6    204.80    194.17     13.06 o
   2   9   7    500.98    524.49     16.39 o
   2   9   8    811.92    737.26     17.99 o
   2   9   9   2134.97   2035.97     30.19 o
   2   9  10     11.89     16.76     12.57 <
   2   9  11    730.23    632.78     16.88 o
   2   9  12     56.12     47.56     12.57 o
   2   9  13    565.74    519.31     16.51 o
   2   9  14    144.40    138.98     14.17 o
   2   9  15    816.56    761.53     19.47 o
   2   9  16     70.05     51.38     13.80 o
   2   9  17    752.68    757.96     20.33 o
   2   9  18     75.02     26.49     14.91 <
   2   9  19    131.36    117.17     16.02 o
   2   9  20     67.73     54.46     15.52 o
   2   9  21    490.72    466.33     19.96 o
   2   9  22     20.74      3.08     16.02 <
   2   9  23   1093.55   1114.27     29.45 o
   2   9  24      0.02     -0.99     17.62 <
   2   9  25    155.06    169.28     19.59 o
   2   9  26     97.29    117.17     19.22 o
   2   9  27    634.97    623.42     25.87 o
   2   9  28    169.33    181.48     21.68 o
   2   9  29     91.29     69.24     20.94 o
   2   9  30    105.63    102.26     21.56 o
   2   9  31     49.10     46.45     22.67 <
   2  10   0    112.51    145.26     18.73 o
   2  10   1   3804.49   3849.92     39.30 o
   2  10   2    827.46    891.02     20.08 o
   2  10   3   1820.28   1814.45     30.43 o
   2  10   4   1530.73   1600.19     29.57 o
   2  10   5      4.39    -11.46     12.94 <
   2  10   6    152.22    128.01     14.29 o
   2  10   7      0.09    -21.31     13.92 <
   2  10   8    217.03    202.43     15.40 o
   2  10   9     23.26     24.64     14.05 <
   2  10  10    158.28    135.53     14.91 o
   2  10  11     95.49     64.68     14.29 o
   2  10  12    183.61    173.35     14.78 o
   2  10  13      9.07      0.12     14.17 <
   2  10  14     50.92     33.51     14.54 <
   2  10  15    691.88    686.75     21.19 o
   2  10  16    322.34    309.49     18.48 o
   2  10  17   1769.14   1823.44     35.36 o
   2  10  18    524.12    603.58     22.79 o
   2  10  19   1010.48   1080.51     27.11 o
   2  10  20     39.57     39.43     17.99 <
   2  10  21    748.20    703.87     24.76 o
   2  10  22      0.11    -25.50     17.37 <
   2  10  23     15.74      5.42     19.10 <
   2  10  24      0.16     -6.53     21.07 <
   2  10  25     32.69      6.04     20.33 <
   2  10  26     28.10     29.08     21.19 <
   2  10  27     12.05      1.97     22.18 <
   2  10  28     18.52     15.77     22.55 <
   2  10  29     95.78     96.22     24.64 o
   2  11   0    291.62    262.30     25.63 o
   2  11   1     28.82      9.86     15.77 <
   2  11   2   1199.07   1225.03     28.95 o
   2  11   3     24.68     10.10     15.40 <
   2  11   4      2.15    -21.07     15.03 <
   2  11   5    516.38    519.31     20.08 o
   2  11   6      0.57     -8.99     15.52 <
   2  11   7    626.34    668.39     21.31 o
   2  11   8    606.87    546.29     20.58 o
   2  11   9    276.52    267.23     18.60 o
   2  11  10    361.15    343.13     19.34 o
   2  11  11     88.17     73.92     15.89 o
   2  11  12    279.40    273.39     18.97 o
   2  11  13      1.21     -9.36     16.26 <
   2  11  14    311.91    264.40     19.96 o
   2  11  15      1.78    -11.83     17.74 <
   2  11  16    121.31     97.83     19.34 o
   2  11  17   1913.84   2180.37     40.04 o
   2  11  18     21.41      1.72     18.11 <
   2  11  19     35.66     25.75     19.96 <
   2  11  20    972.91    940.06     29.69 o
   2  11  21    125.84    128.50     21.81 o
   2  11  22    294.33    274.75     24.27 o
   2  11  23    107.35     96.84     25.13 o
   2  11  24    760.79    753.03     33.14 o
   2  11  25     20.87     58.03     27.11 <
   2  12   0    251.68    261.44     27.97 o
   2  12   1   1860.96   1908.82     38.56 o
   2  12   2     34.53      4.31     17.62 <
   2  12   3     22.04     15.52     17.37 <
   2  12   4    221.57    176.55     19.10 o
   2  12   5      1.52    -29.08     17.99 <
   2  12   6      5.05    -17.25     18.97 <
   2  12   7     87.64     87.35     19.96 o
   2  12   8     49.58     12.20     19.96 <
   2  12   9     68.00     67.64     19.34 o
   2  12  10    145.15    134.91     20.08 o
   2  12  11    123.01    178.15     21.31 o
   2  12  12    420.04    399.80     24.15 o
   2  12  13    109.64    129.00     22.05 o
   2  12  14    712.74    718.78     28.95 o
   2  12  15    286.61    343.74     24.39 o
   2  12  16    343.22    320.21     25.38 o
   2  12  17    357.31    391.79     25.13 o
   2  12  18    183.58    134.91     23.66 o
   2  12  19    545.16    560.95     28.58 o
   2  12  20    665.12    636.11     32.65 o
   2  12  21    105.49    109.28     26.86 o
   2  13   0    211.25    358.28     37.95 o
   2  13   1   1340.85   1550.66     39.80 o
   2  13   2    524.65    679.72     28.34 o
   2  13   3     45.93    103.25     21.93 o
   2  13   4     72.30    161.77     24.27 o
   2  13   5     36.76     62.71     22.30 <
   2  13   6    339.06    433.68     26.74 o
   2  13   7      0.01     21.68     23.78 <
   2  13   8    144.46    137.37     23.53 o
   2  13   9    103.45    146.00     24.03 o
   2  13  10    116.09    190.48     28.09 o
   2  13  11      4.06     19.47     24.64 <
   2  13  12    363.98    353.85     29.57 o
   2  13  13     20.54     14.54     24.64 <
   2  13  14    641.23    756.48     34.62 o
   2  13  15     30.89     42.63     27.60 <
   2  14   0     39.57     85.50     34.74 <
   2  14   1    229.74    310.97     28.21 o
   2  14   2     79.62    130.60     26.37 o
   2  14   3      0.08    144.89     89.08 <
   3   0   2  26224.30  26315.20    141.32 o
   3   0   4     83.27     73.55      3.82 o
   3   0   6    279.97    291.75      5.54 o
   3   0   8    951.39    993.53      9.98 o
   3   0  10   4824.35   4761.40     33.64 o
   3   0  12   6551.37   6883.24     51.75 o
   3   0  14   7935.18   8675.88     73.68 o
   3   0  16   1210.62   1157.02     18.23 o
   3   0  18   6482.53   6984.15     61.60 o
   3   0  20    752.66    680.34     18.23 o
   3   0  22   3023.95   2860.83     36.22 o
   3   0  24   8446.46   8215.71     79.34 o
   3   0  26    930.40    821.04     23.53 o
   3   0  28   6502.10   6596.42     68.75 o
   3   0  30     61.60     42.88     16.02 <
   3   0  32    644.25    650.89     25.50 o
   3   0  34    182.57    184.68     22.55 o
   3   0  36    159.92    196.02     25.63 o
   3   0  38      1.19     -6.90     25.50 <
   3   0  40    836.48    854.31     38.44 o
   3   1   1  16481.40  16796.60     61.23 o
   3   1   2   3798.77   3871.61     16.02 o
   3   1   3  21617.20  22414.50     84.03 o
   3   1   4   1961.68   1998.27      9.73 o
   3   1   5   1484.37   1401.22      7.89 o
   3   1   6   6200.09   6275.72     26.37 o
   3   1   7   3225.93   3253.86     15.65 o
   3   1   8   1296.11   1348.98      8.75 o
   3   1   9    897.89    958.54      8.01 o
   3   1  10   2127.59   2180.49     13.68 o
   3   1  11    999.87    970.49     10.10 o
   3   1  12   1007.01   1233.41     12.07 o
   3   1  13   2478.23   2707.56     18.97 o
   3   1  14    569.95    423.46      7.76 o
   3   1  15    346.90    415.08      8.01 o
   3   1  16   6574.41   6618.23     40.78 o
   3   1  17   1352.31   1443.60     15.15 o
   3   1  18   5298.09   5430.90     37.45 o
   3   1  19      1.42     20.70      6.53 o
   3   1  20    381.13    374.91      9.12 o
   3   1  21    268.00    260.58      8.38 o
   3   1  22      5.27      5.30      7.27 <
   3   1  23   2993.62   2882.88     25.75 o
   3   1  24     74.60     73.31      9.36 o
   3   1  25     64.37     72.44      9.49 o
   3   1  26   1368.22   1338.13     21.31 o
   3   1  27      9.84     13.55     10.35 <
   3   1  28    368.14    298.90     13.31 o
   3   1  29     28.08      9.73     11.21 <
   3   1  30   1628.16   1726.48     25.50 o
   3   1  31     71.82     80.33     12.20 o
   3   1  32    210.44    165.71     13.55 o
   3   1  33   1070.75   1129.05     23.78 o
   3   1  34    189.47    225.96     16.14 o
   3   1  35     38.28     41.89     14.29 <
   3   1  36     39.95     60.12     15.89 o
   3   1  37     35.05     37.70     17.00 <
   3   1  38    497.68    503.05     23.29 o
   3   1  39     30.42     41.52     19.22 <
   3   1  40     56.60     51.87     20.21 <
   3   1  41    650.06    655.08     27.72 o
   3   2   1   1495.31   1637.15      9.61 o
   3   2   2    768.58    783.96      6.78 o
   3   2   3  18159.70  19223.20     83.90 o
   3   2   4   4862.98   4945.84     22.18 o
   3   2   5    638.74    645.35      6.28 o
   3   2   6   2757.34   2926.38     15.15 o
   3   2   7   7276.70   7098.73     32.40 o
   3   2   8     84.63    123.70      5.05 o
   3   2   9   8607.23   8470.99     40.66 o
   3   2  10   2623.84   2789.74     17.50 o
   3   2  11    504.98    638.82      9.24 o
   3   2  12   7025.41   8182.69     44.85 o
   3   2  13   9258.60   9445.91     55.44 o
   3   2  14    977.75   1006.22     13.31 o
   3   2  15     19.39     10.97      5.91 <
   3   2  16   1336.07   1523.56     15.77 o
   3   2  17     84.51     73.31      6.41 o
   3   2  18    630.39    592.99     10.84 o
   3   2  19     47.40     30.55      6.78 o
   3   2  20   2217.56   2378.36     23.16 o
   3   2  21   7112.73   7004.23     52.12 o
   3   2  22   1822.22   1853.13     22.30 o
   3   2  23    498.20    414.71     12.07 o
   3   2  24    144.82    204.52     10.72 o
   3   2  25   2094.81   2088.21     25.63 o
   3   2  26    485.15    458.08     13.92 o
   3   2  27   2972.96   2889.04     32.53 o
   3   2  28      3.17     11.46     11.46 <
   3   2  29    766.42    680.34     17.37 o
   3   2  30    376.80    389.45     14.91 o
   3   2  31    932.93    892.25     20.94 o
   3   2  32     19.82     -2.71     13.31 <
   3   2  33     52.46     48.05     13.92 o
   3   2  34     19.76     31.17     14.78 <
   3   2  35    280.31    262.80     17.62 o
   3   2  36     53.15     43.12     17.86 <
   3   2  37     87.82     81.32     18.11 o
   3   2  38      5.15     33.39     17.99 <
   3   2  39    583.62    643.38     26.61 o
   3   2  40     21.29     46.45     19.96 <
   3   3   1   3668.37   3823.43     20.33 o
   3   3   2   1541.76   1579.37     11.21 o
   3   3   3   7067.95   7680.13     37.21 o
   3   3   4    623.15    730.48      8.38 o
   3   3   5     33.69     47.19      4.56 o
   3   3   6    215.51    224.11      5.54 o
   3   3   7   4036.39   4211.16     23.66 o
   3   3   8  10882.40  11688.10     60.62 o
   3   3   9    572.62    546.42      8.50 o
   3   3  10   3737.33   4147.59     24.76 o
   3   3  11   6273.70   6252.80     36.72 o
   3   3  12    343.29    240.50      6.90 o
   3   3  13      8.47     33.14      5.91 o
   3   3  14     22.85      9.98      5.79 <
   3   3  15   1884.94   2035.48     17.99 o
   3   3  16    428.45    442.18      9.73 o
   3   3  17    202.17    195.90      8.38 o
   3   3  18    283.77    259.72      9.73 o
   3   3  19   4959.89   4873.39     37.95 o
   3   3  20     99.03    120.50      9.61 o
   3   3  21   6230.89   6066.02     46.94 o
   3   3  22    337.58    326.49     10.97 o
   3   3  23   2043.80   2045.83     23.90 o
   3   3  24    183.74    214.25     11.70 o
   3   3  25     75.10     66.28     11.33 o
   3   3  26   1254.09   1251.89     23.66 o
   3   3  27   2440.86   2467.68     31.79 o
   3   3  28    826.47    792.83     18.60 o
   3   3  29   1077.38   1036.77     22.55 o
   3   3  30    179.59    188.01     13.92 o
   3   3  31    109.21     81.81     13.80 o
   3   3  32    237.23    235.45     15.40 o
   3   3  33    687.85    760.67     22.42 o
   3   3  34     74.91     59.75     16.26 o
   3   3  35   1150.26   1202.98     30.19 o
   3   3  36      2.19     -4.68     17.50 <
   3   3  37     14.21     20.58     18.23 <
   3   3  38     16.35     10.60     18.36 <
   3   3  39      0.12    -12.07     19.71 <
   3   3  40     75.23     68.50     23.41 <
   3   4   1   5780.45   6158.42     35.11 o
   3   4   2   2541.05   2477.42     18.73 o
   3   4   3     40.93     46.82      6.04 o
   3   4   4    566.54    573.28      9.36 o
   3   4   5     60.58     47.43      6.41 o
   3   4   6   8973.68   9033.92     51.01 o
   3   4   7    233.51    255.53      7.64 o
   3   4   8   5042.19   5191.88     34.13 o
   3   4   9    858.20    917.63     13.31 o
   3   4  10   9909.56  10323.00     62.59 o
   3   4  11   1819.72   1578.63     16.76 o
   3   4  12   1584.63   1419.94     15.65 o
   3   4  13   2296.29   2322.18     20.82 o
   3   4  14    711.81    863.67     13.43 o
   3   4  15   1216.86   1183.63     16.02 o
   3   4  16      6.26     17.37      7.52 <
   3   4  17   1040.81   1005.85     17.13 o
   3   4  18     59.32     47.93      8.62 o
   3   4  19    157.02    139.59      9.61 o
   3   4  20      0.14     -2.83      9.73 <
   3   4  21     82.36     41.89     10.23 o
   3   4  22    294.46    275.86     12.20 o
   3   4  23   2063.15   1991.49     26.37 o
   3   4  24    559.43    524.12     15.03 o
   3   4  25      0.88      3.57     11.33 <
   3   4  26    719.49    701.16     16.88 o
   3   4  27    100.18    106.08     12.81 o
   3   4  28   2368.60   2366.16     32.53 o
   3   4  29     13.23     10.23     12.94 <
   3   4  30    349.84    324.89     16.51 o
   3   4  31     93.17     87.11     15.03 o
   3   4  32     42.51     19.34     15.28 <
   3   4  33    911.53    890.16     23.78 o
   3   4  34      2.46     -1.23     16.63 <
   3   4  35      5.93     -3.57     17.25 <
   3   4  36    404.37    384.65     22.42 o
   3   4  37     35.18     48.91     19.96 <
   3   4  38      0.14     12.07     19.84 <
   3   4  39     89.88     77.00     21.31 o
   3   5   1    510.15    588.06     10.84 o
   3   5   2     43.94     40.66      7.02 o
   3   5   3   1327.83   1390.37     16.63 o
   3   5   4   9047.80   9547.19     58.65 o
   3   5   5    259.55    274.13      7.64 o
   3   5   6   1643.68   1714.28     16.26 o
   3   5   7      0.50     -2.22      6.41 <
   3   5   8     61.22    103.37      7.02 o
   3   5   9   2287.63   2413.47     22.92 o
   3   5  10      1.80      6.28      7.89 <
   3   5  11      2.49     -2.09      7.64 <
   3   5  12    174.10    166.70      8.99 o
   3   5  13   4200.30   4153.75     35.85 o
   3   5  14   1464.52   1504.22     19.84 o
   3   5  15    233.04    223.00     10.35 o
   3   5  16   3068.65   2843.46     27.97 o
   3   5  17      3.13      4.81      8.87 <
   3   5  18   3675.28   3676.33     32.40 o
   3   5  19   1779.77   1733.38     22.67 o
   3   5  20      0.06      3.70      9.73 <
   3   5  21   5237.62   5238.94     42.75 o
   3   5  22   1126.76   1205.81     21.44 o
   3   5  23     61.66     49.41     11.09 o
   3   5  24    137.61    113.23     12.07 o
   3   5  25    394.60    373.31     14.78 o
   3   5  26   1427.37   1416.86     25.50 o
   3   5  27    259.69    258.61     14.54 o
   3   5  28    148.01    161.89     14.54 o
   3   5  29    378.78    369.12     16.63 o
   3   5  30   1194.00   1282.20     27.11 o
   3   5  31    769.80    817.34     21.56 o
   3   5  32      0.32    -17.00     15.28 <
   3   5  33     29.50     18.60     16.88 <
   3   5  34     58.90     61.97     18.36 o
   3   5  35     23.15     -2.46     19.22 <
   3   5  36      0.27      6.41     19.47 <
   3   5  37    137.74    136.88     22.05 o
   3   5  38    443.80    454.38     26.37 o
   3   6   1     15.78      8.25      7.52 <
   3   6   2    593.49    544.45     11.21 o
   3   6   3    149.03    109.78      7.89 o
   3   6   4     24.73     12.69      7.27 <
   3   6   5    980.33   1011.02     16.76 o
   3   6   6    585.63    521.04     11.33 o
   3   6   7   1119.57   1172.55     17.50 o
   3   6   8   7241.71   7417.58     51.25 o
   3   6   9   2944.30   3031.22     27.60 o
   3   6  10      0.03      6.41      8.38 <
   3   6  11   2262.54   2317.62     26.24 o
   3   6  12    110.44     97.95      9.61 o
   3   6  13     64.60     47.31      9.73 o
   3   6  14     63.87     60.12     10.47 o
   3   6  15    221.45    224.85     11.83 o
   3   6  16    766.31    813.16     17.00 o
   3   6  17    759.16    680.96     15.28 o
   3   6  18   1384.58   1347.13     22.79 o
   3   6  19      2.94      0.49     11.21 <
   3   6  20     95.52     49.65     12.32 o
   3   6  21     63.25     64.93     12.57 o
   3   6  22     72.68     46.45     12.32 o
   3   6  23    403.13    469.04     15.65 o
   3   6  24   1093.19   1022.24     21.31 o
   3   6  25   1493.24   1568.77     28.21 o
   3   6  26    188.41    225.47     14.78 o
   3   6  27    624.42    607.65     18.36 o
   3   6  28     90.14     58.65     14.54 o
   3   6  29    303.50    298.90     17.50 o
   3   6  30    183.48    171.50     17.37 o
   3   6  31    574.07    575.37     23.16 o
   3   6  32    104.74     71.34     19.22 o
   3   6  33     91.88     96.10     19.22 o
   3   6  34    243.97    241.61     22.30 o
   3   6  35     38.06     52.36     20.45 <
   3   6  36      1.19      6.90     20.82 <
   3   6  37    141.16    129.49     23.53 o
   3   7   1      0.65     19.47      8.75 <
   3   7   2   2198.80   2338.56     24.89 o
   3   7   3    420.30    430.11     11.46 o
   3   7   4   3117.93   3100.46     28.46 o
   3   7   5   1035.76   1027.53     18.23 o
   3   7   6    485.03    473.97     12.81 o
   3   7   7   1977.52   2197.12     26.86 o
   3   7   8     92.62     84.52     10.60 o
   3   7   9    458.71    427.15     12.07 o
   3   7  10   2488.23   2508.46     27.11 o
   3   7  11     21.99     29.32      9.49 o
   3   7  12   1225.87   1253.98     20.70 o
   3   7  13    208.58    196.64     11.46 o
   3   7  14    226.02    199.47     11.83 o
   3   7  15    207.19    215.98     12.57 o
   3   7  16   1702.84   1652.92     28.46 o
   3   7  17    409.67    324.15     14.41 o
   3   7  18    171.16    143.16     13.18 o
   3   7  19      1.93     -7.02     12.20 <
   3   7  20     32.24     52.73     13.18 o
   3   7  21   1692.48   1631.12     29.82 o
   3   7  22    308.16    261.32     15.65 o
   3   7  23     14.09      3.70     13.92 <
   3   7  24   2560.68   2758.08     38.19 o
   3   7  25    199.59    207.23     16.14 o
   3   7  26    209.44    171.87     16.02 o
   3   7  27    386.25    340.29     18.36 o
   3   7  28    323.65    316.88     18.97 o
   3   7  29     89.02     82.67     17.13 o
   3   7  30      5.97    -19.22     17.62 <
   3   7  31      5.43      5.79     18.97 <
   3   7  32    465.17    479.52     25.75 o
   3   7  33    116.68     79.34     22.55 o
   3   7  34      2.12     -4.81     21.31 <
   3   7  35    190.49    185.67     24.39 o
   3   8   1    580.44    577.22     14.05 o
   3   8   2     61.85     61.97     10.84 o
   3   8   3   1002.78    920.34     18.11 o
   3   8   4   1087.74   1167.13     21.31 o
   3   8   5     44.80     54.58     11.09 o
   3   8   6   1518.35   1355.63     22.92 o
   3   8   7    642.25    624.04     15.65 o
   3   8   8   1910.14   1753.21     26.24 o
   3   8   9    268.83    217.33     13.06 o
   3   8  10     21.49     16.02     11.58 <
   3   8  11    113.33     96.47     12.07 o
   3   8  12     32.59     27.11     11.46 <
   3   8  13   1311.35   1332.59     24.27 o
   3   8  14   1517.45   1616.82     28.34 o
   3   8  15    152.65    141.81     13.43 o
   3   8  16     84.29     88.71     13.68 o
   3   8  17      6.45      1.23     13.18 <
   3   8  18     10.13     -7.89     13.18 <
   3   8  19    461.55    465.72     18.11 o
   3   8  20   1229.76   1249.06     27.72 o
   3   8  21    109.54     94.75     15.03 o
   3   8  22   2094.41   2227.55     37.45 o
   3   8  23    451.36    465.84     19.59 o
   3   8  24    752.16    729.99     22.18 o
   3   8  25    338.23    291.38     18.36 o
   3   8  26   1426.43   1425.12     31.54 o
   3   8  27      0.15      2.22     16.51 <
   3   8  28    176.18    164.97     19.84 o
   3   8  29    215.01    232.37     21.68 o
   3   8  30   1244.10   1359.33     37.95 o
   3   8  31    176.23    168.42     23.53 o
   3   8  32    470.46    466.46     28.09 o
   3   8  33    182.86    197.38     25.50 o
   3   9   1   2063.83   2086.85     28.95 o
   3   9   2    101.56    101.52     11.83 o
   3   9   3      4.69      5.30     11.33 <
   3   9   4   1136.58   1020.76     22.30 o
   3   9   5     94.38    115.20     13.18 o
   3   9   6   2910.02   2932.54     35.98 o
   3   9   7   1250.62   1268.40     26.24 o
   3   9   8     73.21    111.87     13.06 o
   3   9   9   1624.44   1860.89     28.46 o
   3   9  10    192.42    225.10     13.68 o
   3   9  11     95.04     80.58     12.81 o
   3   9  12     69.14     75.03     13.31 o
   3   9  13   2547.46   2479.39     33.51 o
   3   9  14     46.26     41.40     13.68 o
   3   9  15    276.27    216.47     15.52 o
   3   9  16     27.53      8.99     13.80 <
   3   9  17     28.04     22.18     14.29 <
   3   9  18     21.22     10.97     14.91 <
   3   9  19    573.87    555.90     19.84 o
   3   9  20      4.79      8.38     15.52 <
   3   9  21    926.20    937.72     26.24 o
   3   9  22     49.61     43.25     17.50 <
   3   9  23      0.03    -11.95     17.37 <
   3   9  24    116.96    123.45     18.97 o
   3   9  25    477.32    492.21     22.92 o
   3   9  26     10.33      5.67     18.11 <
   3   9  27    159.80    146.12     20.33 o
   3   9  28     15.72      5.17     20.70 <
   3   9  29      0.04     -2.71     23.04 <
   3   9  30    180.41    163.25     25.75 o
   3   9  31    166.26    125.67     25.75 o
   3  10   1    248.10    252.45     14.66 o
   3  10   2      0.69      3.45     12.69 <
   3  10   3    143.73    117.54     14.05 o
   3  10   4    200.25    178.77     14.54 o
   3  10   5   1080.59    983.06     22.79 o
   3  10   6    466.55    464.73     18.11 o
   3  10   7   1466.05   1391.48     27.84 o
   3  10   8     95.25     71.34     13.92 o
   3  10   9     51.16     21.93     14.17 <
   3  10  10     69.70     62.71     14.91 o
   3  10  11   2462.38   2625.63     36.96 o
   3  10  12     22.16     45.96     14.05 o
   3  10  13     37.23     31.66     14.29 <
   3  10  14     66.78     65.67     15.03 o
   3  10  15    736.97    716.44     21.68 o
   3  10  16    594.58    551.84     20.70 o
   3  10  17    242.70    229.90     18.48 o
   3  10  18     27.98      8.62     16.14 <
   3  10  19    402.03    371.96     20.21 o
   3  10  20    127.23    110.51     18.23 o
   3  10  21     34.07     25.13     18.73 <
   3  10  22    380.67    365.80     22.55 o
   3  10  23   2002.17   2129.85     44.35 o
   3  10  24    406.23    452.29     23.29 o
   3  10  25    512.51    431.46     24.76 o
   3  10  26    402.48    381.69     25.63 o
   3  10  27    131.47    102.88     22.92 o
   3  10  28      6.21      6.78     25.38 <
   3  11   1    177.95    215.61     17.74 o
   3  11   2    736.50    714.10     21.81 o
   3  11   3    527.82    467.20     19.34 o
   3  11   4      5.58     -3.94     15.89 <
   3  11   5      0.23    -17.86     15.77 <
   3  11   6    684.00    662.97     22.30 o
   3  11   7     50.64     25.13     16.63 <
   3  11   8    549.13    581.41     21.56 o
   3  11   9     42.91     25.63     16.51 <
   3  11  10    116.71    118.15     17.50 o
   3  11  11     52.43     46.33     16.39 <
   3  11  12    726.79    783.59     23.29 o
   3  11  13      0.64    -21.56     16.39 <
   3  11  14      2.06      5.17     17.13 <
   3  11  15    142.79    147.85     19.34 o
   3  11  16   1142.56   1148.77     31.05 o
   3  11  17     25.52     22.42     19.22 <
   3  11  18    393.59    440.09     23.16 o
   3  11  19      0.09     -4.56     18.97 <
   3  11  20     12.76     -0.62     20.94 <
   3  11  21     17.48    -22.67     22.30 <
   3  11  22    332.30    379.47     25.50 o
   3  11  23      0.16    -11.33     22.55 <
   3  11  24   1071.18   1080.27     33.88 o
   3  11  25      2.96     -8.99     24.64 <
   3  12   1     41.82     41.89     17.62 <
   3  12   2     48.79     38.32     17.62 <
   3  12   3      1.09     -4.31     17.86 <
   3  12   4   1103.85   1124.13     29.57 o
   3  12   5      0.32    -28.46     17.74 <
   3  12   6     46.97     28.58     18.97 <
   3  12   7     59.19     23.78     17.86 <
   3  12   8   1107.60   1049.09     27.97 o
   3  12   9      4.93     23.53     18.48 <
   3  12  10     37.79     30.68     17.86 <
   3  12  11     17.26     31.79     17.86 <
   3  12  12    312.09    314.67     22.05 o
   3  12  13    333.07    436.15     24.76 o
   3  12  14    721.57    680.59     26.61 o
   3  12  15     15.00     -4.44     21.44 <
   3  12  16     29.07      0.00     22.79 <
   3  12  17     55.21     45.59     22.79 <
   3  12  18    596.00    599.03     29.32 o
   3  12  19      4.53     24.52     24.27 <
   3  12  20     17.80     31.91     25.87 <
   3  12  21    200.25    192.94     38.93 o
   3  13   1     84.93    104.36     22.55 o
   3  13   2     54.84     69.61     23.29 <
   3  13   3      5.49     -4.81     21.07 <
   3  13   4    348.63    444.03     26.12 o
   3  13   5    199.30    231.26     25.63 o
   3  13   6    259.88    282.88     23.04 o
   3  13   7     46.33     40.17     23.04 <
   3  13   8      0.45     14.17     20.21 <
   3  13   9    487.76    547.77     26.86 o
   3  13  10      6.87     13.68     21.31 <
   3  13  11    232.97    256.39     27.60 o
   3  13  12     10.64     43.74     28.83 <
   3  13  13    365.49    371.46     30.55 o
   3  13  14     51.53     54.95     26.86 <
   4   0   0   1923.60   1911.53     17.99 o
   4   0   2  11622.30  11924.40     64.44 o
   4   0   4  21945.40  22789.10    121.60 o
   4   0   6   6052.44   6085.98     35.98 o
   4   0   8    319.01    421.12      7.64 o
   4   0  10   1301.82   1345.65     14.17 o
   4   0  12  13280.10  14352.40    100.54 o
   4   0  14   1753.52   1813.34     20.94 o
   4   0  16    799.22    761.41     16.63 o
   4   0  18    874.76    891.15     20.08 o
   4   0  20   9928.71   9419.55     87.97 o
   4   0  22   1603.02   1702.21     29.69 o
   4   0  24    559.37    630.81     18.97 o
   4   0  26   1515.83   1592.68     29.94 o
   4   0  28    112.98    126.65     15.52 o
   4   0  30    518.01    509.95     21.31 o
   4   0  32    744.87    805.89     28.34 o
   4   0  34     83.60     66.78     21.81 o
   4   0  36   2989.04   3132.74     62.47 o
   4   0  38    185.31    188.75     29.57 o
   4   0  40    104.73     92.28     28.95 o
   4   1   0  18508.90  18502.60     92.16 o
   4   1   1  28233.80  29158.30    106.20 o
   4   1   2   1029.44   1130.90      6.65 o
   4   1   3     20.90     18.73      3.08 o
   4   1   4  11284.20  11444.40     43.12 o
   4   1   5     67.90     64.56      2.83 o
   4   1   6    354.84    326.49      4.07 o
   4   1   7    697.01    582.89      5.91 o
   4   1   8   5094.79   5322.84     24.15 o
   4   1   9    870.04    941.41      8.87 o
   4   1  10    376.11    370.97      6.41 o
   4   1  11    292.34    305.92      6.41 o
   4   1  12    113.43     93.27      5.79 o
   4   1  13    565.96    659.52     10.23 o
   4   1  14      4.47     13.68      5.42 <
   4   1  15     16.36     29.08      5.54 o
   4   1  16   1953.18   2091.54     17.37 o
   4   1  17    528.01    539.89      9.24 o
   4   1  18     45.59     68.50      6.16 o
   4   1  19    521.60    416.31      9.12 o
   4   1  20   2293.95   2340.78     21.93 o
   4   1  21    679.44    628.72     12.07 o
   4   1  22    556.49    556.64     11.70 o
   4   1  23    425.83    452.16     10.60 o
   4   1  24     35.19     52.61      8.99 o
   4   1  25      0.06     -4.19      9.12 <
   4   1  26    440.89    401.53     12.57 o
   4   1  27    144.61    174.09     11.21 o
   4   1  28     70.66     90.19     11.09 o
   4   1  29    456.97    436.39     14.41 o
   4   1  30    261.67    246.04     13.55 o
   4   1  31    580.43    579.43     17.00 o
   4   1  32     22.10      9.86     12.94 <
   4   1  33     50.78     56.18     13.92 o
   4   1  34    417.35    402.76     18.85 o
   4   1  35      0.16      6.65     15.28 <
   4   1  36    272.71    275.12     19.59 o
   4   1  37    315.04    353.97     21.44 o
   4   1  38     10.54      7.27     18.36 <
   4   1  39      8.95     18.23     19.34 <
   4   1  40    542.72    630.57     27.11 o
   4   2   0   7112.75   7034.17     41.77 o
   4   2   1    130.86    111.75      3.33 o
   4   2   2   5826.27   6276.70     27.11 o
   4   2   3   3614.29   3800.27     17.62 o
   4   2   4   4283.22   4040.28     18.36 o
   4   2   5  21258.00  22231.60     89.20 o
   4   2   6    504.30    514.75      6.78 o
   4   2   7   2660.12   2775.08     14.78 o
   4   2   8   1016.31   1163.31      9.98 o
   4   2   9    519.89    498.24      7.39 o
   4   2  10   2086.42   2194.41     15.03 o
   4   2  11    668.68    738.37     10.72 o
   4   2  12    624.20    826.71     10.60 o
   4   2  13   2776.52   2642.76     18.85 o
   4   2  14    474.14    538.41      9.49 o
   4   2  15      8.36      6.28      5.54 <
   4   2  16    324.79    387.48      8.13 o
   4   2  17   5580.15   5689.87     37.82 o
   4   2  18      0.45      9.73      6.16 <
   4   2  19     28.68     28.58      6.90 o
   4   2  20    830.84   1027.04     15.77 o
   4   2  21   2167.43   2034.12     20.82 o
   4   2  22   1092.23   1124.25     18.11 o
   4   2  23    740.53    704.00     13.68 o
   4   2  24    531.16    541.86     14.05 o
   4   2  25   1947.83   1732.76     25.75 o
   4   2  26     19.30     25.13     11.09 <
   4   2  27    197.54    227.31     12.94 o
   4   2  28    357.33    346.58     14.54 o
   4   2  29    505.35    518.70     16.76 o
   4   2  30     13.21      6.53     12.07 <
   4   2  31     56.35     30.68     12.94 <
   4   2  32    630.85    632.17     19.47 o
   4   2  33    566.27    544.20     20.21 o
   4   2  34    399.64    425.43     20.21 o
   4   2  35   2211.60   2402.75     42.26 o
   4   2  36     43.81     45.34     17.74 <
   4   2  37    384.52    417.91     22.55 o
   4   2  38    284.93    321.57     21.44 o
   4   2  39   1297.77   1404.54     36.47 o
   4   2  40     28.81     65.18     20.33 o
   4   3   0   7534.18   8052.09     53.72 o
   4   3   1     72.58     42.14      4.68 o
   4   3   2    517.54    582.15      7.52 o
   4   3   3   7842.24   7929.50     36.59 o
   4   3   4     65.48     43.00      5.05 o
   4   3   5    138.47    123.08      5.54 o
   4   3   6    995.23    949.30     10.97 o
   4   3   7    334.46    370.73      6.90 o
   4   3   8   1090.36    930.08     10.97 o
   4   3   9   2999.73   3428.31     21.19 o
   4   3  10    173.00    175.81      6.16 o
   4   3  11     33.61     17.86      5.42 o
   4   3  12    645.78    564.65      9.24 o
   4   3  13   1270.27   1373.99     14.29 o
   4   3  14     21.67     12.94      5.67 <
   4   3  15    124.74    122.96      6.78 o
   4   3  16    399.36    420.99      9.24 o
   4   3  17    163.09    184.19      8.50 o
   4   3  18   3997.16   4244.30     34.62 o
   4   3  19    673.80    691.92     14.29 o
   4   3  20   2485.78   2397.45     25.38 o
   4   3  21     17.31     29.82      9.24 o
   4   3  22   1059.63   1054.39     19.22 o
   4   3  23     50.78     31.42     10.10 o
   4   3  24     38.51     27.11     10.97 <
   4   3  25     18.83     18.11     11.33 <
   4   3  26   1278.57   1308.93     23.53 o
   4   3  27    473.27    488.02     15.65 o
   4   3  28    148.05    148.83     13.80 o
   4   3  29    280.33    260.21     14.54 o
   4   3  30     44.41     36.22     12.94 <
   4   3  31    207.29    178.77     14.91 o
   4   3  32    376.98    362.35     18.60 o
   4   3  33     67.50     56.67     16.51 o
   4   3  34    698.62    661.98     23.53 o
   4   3  35      0.40     -8.50     17.13 <
   4   3  36    181.59    168.79     19.96 o
   4   3  37    295.79    319.10     21.68 o
   4   3  38    363.36    418.28     23.53 o
   4   3  39    203.08    227.31     21.81 o
   4   4   0   7296.12   8467.91     68.26 o
   4   4   1     61.60     50.02      6.28 o
   4   4   2    683.27    523.87      8.99 o
   4   4   3   3883.53   3912.51     24.39 o
   4   4   4    437.05    638.82      9.98 o
   4   4   5   8316.99   8973.42     50.88 o
   4   4   6     60.99     52.49      6.65 o
   4   4   7   1140.42    953.98     13.55 o
   4   4   8      0.10      0.25      6.16 <
   4   4   9   3053.66   2972.58     23.41 o
   4   4  10   3175.42   3258.29     24.39 o
   4   4  11    675.80    699.19     10.97 o
   4   4  12     10.25      4.31      6.04 <
   4   4  13     33.61     36.59      6.28 o
   4   4  14   5822.70   5851.27     39.30 o
   4   4  15   5568.78   5601.78     36.59 o
   4   4  16   1839.53   1709.85     18.85 o
   4   4  17   4075.79   4088.45     33.39 o
   4   4  18    636.70    596.44     12.94 o
   4   4  19    336.45    285.10     11.21 o
   4   4  20   4095.88   3803.97     33.76 o
   4   4  21      0.09      6.16      9.86 <
   4   4  22     13.35      7.02     10.23 <
   4   4  23    139.03    131.71     11.33 o
   4   4  24    111.38    108.05     11.33 o
   4   4  25    792.07    777.43     16.63 o
   4   4  26     76.96     84.27     11.95 o
   4   4  27   1018.98    977.14     19.96 o
   4   4  28    487.72    477.30     16.02 o
   4   4  29    183.91    180.99     13.80 o
   4   4  30      0.56    -13.92     13.55 <
   4   4  31    135.46    121.11     15.15 o
   4   4  32   1569.18   1624.83     32.40 o
   4   4  33    377.13    385.26     20.82 o
   4   4  34    166.87    114.09     18.36 o
   4   4  35    202.85    202.30     19.59 o
   4   4  36    296.31    292.37     21.07 o
   4   4  37    426.19    436.76     22.79 o
   4   4  38    188.55    217.95     22.92 o
   4   4  39    261.87    223.12     23.41 o
   4   5   0    507.05    458.32     13.68 o
   4   5   1   5478.05   5778.83     40.04 o
   4   5   2   3418.16   3484.25     26.74 o
   4   5   3    194.97    199.59      7.02 o
   4   5   4    648.55    708.80     10.97 o
   4   5   5     50.61     48.17      6.41 o
   4   5   6    690.01    785.56     12.44 o
   4   5   7   2260.55   2367.02     21.19 o
   4   5   8     18.87     10.72      7.15 <
   4   5   9      0.70     -7.02      7.15 <
   4   5  10     93.55    151.05      8.62 o
   4   5  11    245.61    237.17      9.36 o
   4   5  12     11.42     10.23      8.13 <
   4   5  13   5198.97   5347.12     42.01 o
   4   5  14     52.31     54.58      8.87 o
   4   5  15    395.89    387.73     10.97 o
   4   5  16    916.78    878.70     15.89 o
   4   5  17    621.22    678.74     13.80 o
   4   5  18    213.65    180.25     10.35 o
   4   5  19     26.86     16.63      9.73 <
   4   5  20    549.62    492.33     13.68 o
   4   5  21    652.35    657.67     15.15 o
   4   5  22    128.19    130.60     11.95 o
   4   5  23    421.19    416.93     14.41 o
   4   5  24   1008.49   1008.93     19.96 o
   4   5  25     16.56      7.27     11.83 <
   4   5  26      1.79      0.25     11.95 <
   4   5  27     33.74     32.03     12.94 <
   4   5  28     64.53     40.17     13.68 <
   4   5  29     39.99     34.62     13.80 <
   4   5  30     41.98     26.86     14.54 <
   4   5  31     88.78     85.01     16.02 o
   4   5  32    143.81    157.09     17.86 o
   4   5  33   1283.64   1332.96     32.03 o
   4   5  34     41.32     32.40     18.97 <
   4   5  35    477.24    442.68     24.64 o
   4   5  36     13.53     13.92     20.21 <
   4   5  37    171.82    158.93     22.55 o
   4   5  38      1.15     -6.65     20.94 <
   4   6   0   5417.63   5448.27     60.25 o
   4   6   1    355.66    304.07      9.73 o
   4   6   2   4607.76   4772.24     39.55 o
   4   6   3   1126.06   1038.50     16.51 o
   4   6   4     15.96      4.56      7.27 <
   4   6   5    530.83    445.14     10.35 o
   4   6   6    491.31    491.96     10.72 o
   4   6   7   1591.48   1653.29     20.21 o
   4   6   8   5992.50   6088.57     45.34 o
   4   6   9    136.14    150.93      9.61 o
   4   6  10   2598.75   2466.33     26.24 o
   4   6  11    118.30    131.46      9.86 o
   4   6  12   2785.58   2677.87     28.34 o
   4   6  13    205.96    195.65     10.84 o
   4   6  14      6.18      8.75      9.86 <
   4   6  15   1824.71   1794.86     25.38 o
   4   6  16   1154.42   1101.58     20.45 o
   4   6  17   1452.54   1409.96     23.16 o
   4   6  18    527.52    496.64     15.03 o
   4   6  19   1183.44   1202.61     21.31 o
   4   6  20   2468.99   2501.93     29.82 o
   4   6  21    246.62    212.04     13.43 o
   4   6  22   2834.96   2687.85     34.00 o
   4   6  23     64.12     75.77     13.18 o
   4   6  24     52.50     61.36     13.31 o
   4   6  25    515.47    575.12     17.62 o
   4   6  26     55.22     50.39     13.18 o
   4   6  27      6.51      7.02     13.43 <
   4   6  28      3.86      1.72     13.92 <
   4   6  29    811.61    800.34     22.42 o
   4   6  30   1208.33   1317.68     30.92 o
   4   6  31    244.34    248.51     20.82 o
   4   6  32    228.53    241.36     22.18 o
   4   6  33    321.67    282.88     23.04 o
   4   6  34   1645.78   1721.67     42.75 o
   4   6  35     42.23     42.01     21.68 <
   4   6  36     79.07     67.02     22.79 <
   4   7   0    820.76    702.89     19.96 o
   4   7   1      4.20     -0.25      8.99 <
   4   7   2   2843.52   3080.75     30.19 o
   4   7   3      9.22     26.98      8.87 o
   4   7   4    902.83    844.94     15.77 o
   4   7   5    669.03    627.36     12.94 o
   4   7   6    109.11     87.72      9.98 o
   4   7   7    182.27    182.71     11.33 o
   4   7   8    228.12    203.90     11.33 o
   4   7   9     32.11     55.07     10.47 o
   4   7  10    353.90    346.95     11.95 o
   4   7  11   1978.02   1882.21     23.66 o
   4   7  12   1180.96   1245.98     20.94 o
   4   7  13   1526.58   1541.42     23.53 o
   4   7  14    429.68    423.95     13.18 o
   4   7  15    203.24    181.24     13.06 o
   4   7  16     23.13      5.54     11.95 <
   4   7  17    243.40    199.35     14.17 o
   4   7  18    507.83    575.25     16.51 o
   4   7  19    323.65    311.46     14.91 o
   4   7  20     26.84      7.64     13.06 <
   4   7  21   1523.39   1516.91     26.61 o
   4   7  22     53.89     31.66     14.05 <
   4   7  23      3.94     -7.64     14.05 <
   4   7  24      3.88      2.71     13.92 <
   4   7  25    256.69    260.21     16.88 o
   4   7  26     73.09     48.30     15.28 o
   4   7  27      6.23      0.12     15.77 <
   4   7  28      3.63      1.60     16.63 <
   4   7  29     24.95     21.93     18.36 <
   4   7  30     53.20     45.71     19.84 <
   4   7  31    553.82    595.08     27.84 o
   4   7  32    712.38    674.92     29.45 o
   4   7  33      6.35     -2.22     21.93 <
   4   7  34     59.45     47.19     22.55 <
   4   7  35      0.05     -3.57     22.30 <
   4   8   0   7109.16   7205.05     80.08 o
   4   8   1      2.36     19.59     10.10 <
   4   8   2    143.54    110.76     11.21 o
   4   8   3   1015.98   1077.19     20.94 o
   4   8   4    423.23    423.46     14.29 o
   4   8   5    214.24    226.21     12.20 o
   4   8   6   1277.71   1241.79     23.16 o
   4   8   7    426.90    342.02     13.68 o
   4   8   8    210.75    159.18     12.69 o
   4   8   9    529.94    513.89     15.65 o
   4   8  10   1163.51   1103.18     21.93 o
   4   8  11     26.18     21.44     11.58 <
   4   8  12   2254.43   2238.89     30.56 o
   4   8  13     80.45     63.82     11.95 o
   4   8  14      0.34     15.40     11.33 <
   4   8  15   2721.99   2698.57     33.02 o
   4   8  16     35.39     52.12     12.81 o
   4   8  17   1049.26    992.79     22.30 o
   4   8  18   1152.78   1257.68     25.26 o
   4   8  19    324.15    288.18     15.89 o
   4   8  20     66.10     79.47     14.66 o
   4   8  21     18.95     28.09     15.65 <
   4   8  22   1182.32   1214.93     28.34 o
   4   8  23     33.88     24.52     15.77 <
   4   8  24     39.89     35.98     16.26 <
   4   8  25   1373.55   1387.42     32.53 o
   4   8  26    125.97    109.78     18.60 o
   4   8  27    465.62    418.04     22.55 o
   4   8  28      5.79     -0.86     20.08 <
   4   8  29      1.39     -8.62     20.58 <
   4   8  30    784.51    760.67     30.92 o
   4   8  31   1259.66   1371.15     42.63 o
   4   8  32     13.95     10.10     23.41 <
   4   8  33     69.17     20.21     24.15 <
   4   9   0    536.97    601.98     22.42 o
   4   9   1   2247.68   2236.30     30.80 o
   4   9   2      0.32      4.93     11.95 <
   4   9   3      3.18     -5.79     12.32 <
   4   9   4    373.06    341.52     15.03 o
   4   9   5     89.87     85.63     12.81 o
   4   9   6    967.83    928.60     20.70 o
   4   9   7     33.84     41.27     13.06 o
   4   9   8    225.88    161.40     14.05 o
   4   9   9     13.63      9.24     12.57 <
   4   9  10      8.63     12.07     12.57 <
   4   9  11   2530.32   2461.89     33.88 o
   4   9  12    127.46    146.98     14.54 o
   4   9  13     32.02     42.63     13.55 o
   4   9  14      2.26     -4.81     13.31 <
   4   9  15    919.42    925.89     22.42 o
   4   9  16    308.32    282.39     16.02 o
   4   9  17    107.93    111.75     15.52 o
   4   9  18    796.71    718.04     21.56 o
   4   9  19   1076.54   1052.05     24.76 o
   4   9  20    222.39    228.67     17.86 o
   4   9  21    963.11    971.72     25.26 o
   4   9  22    180.17    162.63     17.86 o
   4   9  23    301.78    312.08     21.44 o
   4   9  24    186.35    181.85     19.96 o
   4   9  25     44.21     20.70     18.48 <
   4   9  26    106.06     78.24     19.84 o
   4   9  27    237.74    233.72     22.55 o
   4   9  28      5.58    -24.27     21.31 <
   4   9  29     80.07     69.24     23.90 <
   4   9  30      7.79      0.62     25.75 <
   4   9  31    104.12     70.23     37.82 <
   4  10   0   3030.58   3034.55     54.09 o
   4  10   1   1228.89   1212.22     26.74 o
   4  10   2      0.96     27.47     13.68 <
   4  10   3    891.55    925.64     21.44 o
   4  10   4    222.42    187.89     15.65 o
   4  10   5   1136.91   1180.55     26.12 o
   4  10   6    251.74    223.86     15.77 o
   4  10   7    395.79    384.03     17.13 o
   4  10   8      1.05     -2.96     13.92 <
   4  10   9    123.14    108.54     14.78 o
   4  10  10      2.46      1.60     13.80 <
   4  10  11      0.15    -22.42     13.92 <
   4  10  12    369.29    312.94     16.88 o
   4  10  13     13.77     19.22     14.17 <
   4  10  14     77.77     82.79     15.15 o
   4  10  15   1194.88   1268.28     27.60 o
   4  10  16      0.23     -8.25     16.02 <
   4  10  17     13.90     -8.62     15.89 <
   4  10  18     28.53    -12.94     16.51 <
   4  10  19   1878.15   1936.54     38.44 o
   4  10  20      4.23     13.92     17.86 <
   4  10  21      3.63    -10.35     19.71 <
   4  10  22     25.46     40.17     18.60 <
   4  10  23     22.14     -1.48     19.71 <
   4  10  24     12.99    -16.26     20.45 <
   4  10  25    466.48    449.70     25.13 o
   4  10  26      6.75    -15.65     20.94 <
   4  10  27    211.04    166.70     23.78 o
   4  10  28     33.38    -14.05     23.29 <
   4  11   0    256.74    242.47     23.90 o
   4  11   1     11.21      1.97     14.54 <
   4  11   2    610.23    558.12     20.45 o
   4  11   3      3.95     15.15     15.52 <
   4  11   4    634.39    603.46     20.45 o
   4  11   5    175.90    163.86     16.63 o
   4  11   6     45.19     23.04     15.77 <
   4  11   7     11.95      1.97     15.65 <
   4  11   8    127.29    136.39     17.00 o
   4  11   9     17.82     16.39     15.52 <
   4  11  10      4.85      4.07     15.65 <
   4  11  11    415.99    394.01     18.97 o
   4  11  12    676.94    664.69     23.78 o
   4  11  13    478.26    492.33     19.59 o
   4  11  14   1016.64   1023.10     27.47 o
   4  11  15    178.75    177.29     20.08 o
   4  11  16    157.06    121.23     22.30 o
   4  11  17      7.26      0.86     21.07 <
   4  11  18    125.90    117.91     22.55 o
   4  11  19     56.22     16.76     21.81 <
   4  11  20    999.64   1160.84     34.62 o
   4  11  21     11.31     17.62     23.16 <
   4  11  22    686.68    675.29     31.42 o
   4  11  23      3.23      0.49     22.92 <
   4  11  24    187.36    178.40     25.63 o
   4  12   0   2982.90   3128.80     73.31 o
   4  12   1    374.27    421.61     22.18 o
   4  12   2    140.21    117.17     19.34 o
   4  12   3     42.71     14.17     18.11 <
   4  12   4    169.75    156.59     19.47 o
   4  12   5     12.75     -5.05     17.62 <
   4  12   6     17.77     19.22     17.99 <
   4  12   7     50.50     59.75     18.97 o
   4  12   8    329.27    314.42     19.84 o
   4  12   9    192.66    178.40     19.34 o
   4  12  10    162.09    195.16     19.22 o
   4  12  11    150.55    167.31     21.31 o
   4  12  12   1289.49   1472.06     36.84 o
   4  12  13      0.06     36.10     20.21 <
   4  12  14      5.02     26.24     21.19 <
   4  12  15      0.60     25.38     22.92 <
   4  12  16   1061.34   1093.08     34.37 o
   4  12  17     50.16    143.66     24.89 o
   4  12  18    746.85    794.55     32.65 o
   4  12  19    219.24    208.34     26.74 o
   4  12  20     74.83    123.45     25.75 o
   4  13   0    206.80    251.22     33.64 o
   4  13   1    613.97    628.96     29.32 o
   4  13   2     19.32     15.89     22.18 <
   4  13   3    137.18    131.58     23.41 o
   4  13   4     23.54      7.89     21.81 <
   4  13   5    125.40    105.34     23.16 o
   4  13   6     21.56     17.99     24.15 <
   4  13   7     53.73      7.64     20.33 <
   4  13   8     11.93     -1.11     22.67 <
   4  13   9     38.40     40.41     23.41 <
   4  13  10      4.75     11.58     23.41 <
   4  13  11      4.08     37.70     21.68 <
   4  13  12      1.77     41.40     24.89 <
   4  13  13     90.93     93.14     25.63 o
   5   0   2   8898.42   9693.43     53.72 o
   5   0   4     57.64     92.53      4.81 o
   5   0   6   5484.75   5638.25     34.00 o
   5   0   8   5247.14   5512.83     34.62 o
   5   0  10    792.22    772.87     13.18 o
   5   0  12    133.14    202.67      8.38 o
   5   0  14   1215.16   1333.21     19.22 o
   5   0  16   4755.22   4735.03     46.33 o
   5   0  18   1394.37   1373.86     23.41 o
   5   0  20    158.92    164.11     10.84 o
   5   0  22    552.75    553.44     17.13 o
   5   0  24   2149.26   1840.20     30.55 o
   5   0  26     14.76     17.62     13.31 <
   5   0  28   5370.59   5705.15     65.55 o
   5   0  30     17.74     23.78     17.37 <
   5   0  32   1702.29   1941.59     45.34 o
   5   0  34    215.15    209.70     23.78 o
   5   0  36     32.75     13.55     23.66 <
   5   0  38    608.37    630.69     36.10 o
   5   0  40    809.32    762.89     39.80 o
   5   1   1    244.70    260.21      3.70 o
   5   1   2   1070.07   1236.37      7.39 o
   5   1   3  23431.30  24649.60     90.80 o
   5   1   4    114.97    126.90      4.56 o
   5   1   5   5551.38   5722.89     23.16 o
   5   1   6  13524.80  13342.40     52.12 o
   5   1   7   1525.59   1611.28     10.10 o
   5   1   8    821.23    910.36      8.99 o
   5   1   9   2684.04   2274.87     14.66 o
   5   1  10   3349.32   3247.45     18.97 o
   5   1  12    136.22    119.39      5.79 o
   5   1  13    311.92    250.35      6.28 o
   5   1  14    131.16    142.30      6.28 o
   5   1  15      3.11      3.94      5.79 <
   5   1  16    210.32    206.00      7.27 o
   5   1  17    251.12    207.35      7.15 o
   5   1  18    260.55    259.35      7.64 o
   5   1  19      2.27      6.90      6.65 <
   5   1  20     42.86     28.58      7.27 o
   5   1  21    739.08    668.51     13.06 o
   5   1  22   1004.77   1004.49     16.14 o
   5   1  23   1978.77   1847.34     20.70 o
   5   1  24   1379.56   1392.47     19.10 o
   5   1  25   1175.04   1183.63     19.71 o
   5   1  26     25.36     47.43     10.10 o
   5   1  27    194.33    172.49     11.21 o
   5   1  28   2519.43   2567.97     30.31 o
   5   1  29    270.05    257.87     14.05 o
   5   1  30     99.66    124.31     13.18 o
   5   1  31   2370.02   2411.75     35.85 o
   5   1  32    590.98    579.07     19.59 o
   5   1  33    374.55    338.20     18.36 o
   5   1  34      7.66      2.83     15.28 <
   5   1  35     89.92     67.64     16.63 o
   5   1  36    411.04    450.93     20.82 o
   5   1  37     69.94     69.98     17.86 o
   5   1  38     49.56     53.84     18.73 <
   5   1  39    264.00    333.64     23.16 o
   5   1  40    449.79    404.24     24.76 o
   5   2   1   7389.60   7552.74     30.92 o
   5   2   2     69.84     58.28      4.07 o
   5   2   3   4459.12   4846.66     20.94 o
   5   2   4   1486.99   1307.46      9.12 o
   5   2   5  10205.10  10817.60     43.86 o
   5   2   6    427.48    458.94      6.41 o
   5   2   7   2136.76   2277.21     14.17 o
   5   2   8     21.85      8.87      4.68 <
   5   2   9   2530.75   2353.96     15.28 o
   5   2  10   2128.69   2123.57     14.91 o
   5   2  11    417.63    470.52      7.76 o
   5   2  12      1.36      3.45      4.93 <
   5   2  13    746.45    678.00      9.61 o
   5   2  14    368.62    411.38      8.01 o
   5   2  15      2.74      9.61      5.79 <
   5   2  16     72.79     89.08      6.65 o
   5   2  17     39.71     36.84      6.53 o
   5   2  18    823.37    833.11     13.18 o
   5   2  19    529.85    511.67     10.47 o
   5   2  20    697.82    649.66     11.95 o
   5   2  21    889.86    754.39     13.31 o
   5   2  22   1230.36   1121.05     17.13 o
   5   2  23   1614.95   1674.12     21.31 o
   5   2  24    964.64    949.91     18.73 o
   5   2  25   1255.07   1273.45     22.42 o
   5   2  26    610.92    536.93     15.40 o
   5   2  27    288.03    236.31     12.94 o
   5   2  28    361.88    353.23     14.41 o
   5   2  29    308.18    310.23     14.78 o
   5   2  30    836.82    866.75     20.58 o
   5   2  31    482.30    510.32     18.23 o
   5   2  32     35.58     32.53     15.28 <
   5   2  33    510.65    468.92     21.19 o
   5   2  34    438.48    408.43     20.82 o
   5   2  35   1374.92   1488.32     34.37 o
   5   2  36    516.65    553.68     23.29 o
   5   2  37     41.30     49.90     18.36 <
   5   2  38     94.50     78.85     18.85 o
   5   2  39    915.15   1002.03     30.06 o
   5   3   1   8220.18   8706.56     39.80 o
   5   3   2     59.19     85.50      5.17 o
   5   3   3   5907.26   5830.33     28.95 o
   5   3   4    401.86    353.85      6.53 o
   5   3   5   3785.57   4155.23     22.55 o
   5   3   6   2838.69   3253.49     19.10 o
   5   3   7    380.46    395.24      6.90 o
   5   3   8    719.07    643.87      8.50 o
   5   3   9   9085.03   9142.09     46.33 o
   5   3  10   3467.24   3575.42     21.44 o
   5   3  11    175.04    174.71      5.79 o
   5   3  12   1323.35   1312.38     12.94 o
   5   3  13   1754.73   1731.65     15.40 o
   5   3  14    653.62    681.57     10.47 o
   5   3  15    140.05     73.43      6.28 o
   5   3  16    346.42    410.27      8.87 o
   5   3  17     38.29     35.36      7.39 o
   5   3  18    877.96    895.21     15.52 o
   5   3  19      5.40     -0.12      8.50 <
   5   3  20      0.76      9.61      8.99 <
   5   3  21    967.40   1029.87     18.60 o
   5   3  22      2.56      7.89      9.73 <
   5   3  23    613.99    534.96     14.29 o
   5   3  24   1362.47   1291.69     22.30 o
   5   3  25   1917.68   1934.33     26.37 o
   5   3  26   1060.63   1110.94     23.16 o
   5   3  27   1736.79   1706.77     26.98 o
   5   3  28    140.31    161.52     14.66 o
   5   3  29      8.22    -18.23     12.94 <
   5   3  30   1287.21   1299.57     27.47 o
   5   3  31   2736.21   2756.11     39.67 o
   5   3  32    121.85    125.30     16.51 o
   5   3  33    217.57    209.70     18.36 o
   5   3  34     61.42     35.98     17.37 <
   5   3  35      8.14     10.84     17.86 <
   5   3  36    169.48    194.66     20.45 o
   5   3  37    170.08    178.65     20.82 o
   5   3  38     54.32     63.33     19.10 o
   5   3  39    179.27    181.85     21.19 o
   5   4   1   1382.56   1365.36     14.54 o
   5   4   2   1508.27   1510.50     14.66 o
   5   4   3   3597.68   3733.99     24.15 o
   5   4   4      1.27     12.94      5.54 <
   5   4   5    191.97    244.81      6.53 o
   5   4   6   2185.40   2135.27     16.76 o
   5   4   7   3713.34   3772.18     25.63 o
   5   4   8    144.34    109.41      6.16 o
   5   4   9    724.31    762.03     10.84 o
   5   4  10    367.02    321.94      7.39 o
   5   4  11      0.93      1.36      5.79 <
   5   4  12   1008.06    903.59     12.44 o
   5   4  13    997.41   1022.61     13.43 o
   5   4  14     37.71     33.39      6.65 o
   5   4  15   3364.45   3353.28     25.87 o
   5   4  16   3118.27   2928.72     23.04 o
   5   4  17    321.12    314.42      9.73 o
   5   4  18    798.99    759.81     14.29 o
   5   4  19   2841.54   2700.29     26.49 o
   5   4  20    548.46    526.58     12.94 o
   5   4  21    100.98    113.23     10.84 o
   5   4  22   1509.05   1590.46     23.90 o
   5   4  23    746.47    668.02     15.15 o
   5   4  24      8.81     24.27     10.72 <
   5   4  25    448.32    437.99     14.05 o
   5   4  26     21.94     13.31     11.95 <
   5   4  27     19.86     11.58     12.07 <
   5   4  28    831.50    835.21     20.33 o
   5   4  29     37.93     32.28     13.92 <
   5   4  30      7.94      2.96     14.41 <
   5   4  31   1108.67   1101.83     27.35 o
   5   4  32      4.32     -8.38     16.14 <
   5   4  33    372.36    344.24     19.96 o
   5   4  34     86.32     85.75     17.99 o
   5   4  35     24.39     17.50     17.86 <
   5   4  36    262.67    237.17     20.58 o
   5   4  37     58.20     43.74     19.10 <
   5   4  38     11.12     33.02     20.94 <
   5   5   1   3235.06   3341.58     26.49 o
   5   5   2   1330.76   1336.78     15.52 o
   5   5   3    298.71    249.61      7.15 o
   5   5   4    241.58    239.51      7.02 o
   5   5   5   3142.27   3153.07     23.41 o
   5   5   6   3504.66   3417.84     26.49 o
   5   5   7     53.79     74.54      7.27 o
   5   5   8    163.40    198.85      9.12 o
   5   5   9    125.99    140.58      8.99 o
   5   5  10   1463.02   1627.79     20.08 o
   5   5  11   2308.18   2186.65     23.04 o
   5   5  12   1330.81   1366.35     18.60 o
   5   5  13     50.68     62.71      8.25 o
   5   5  14    140.92    123.45      8.99 o
   5   5  15    772.81    745.76     14.41 o
   5   5  16   4069.86   4077.36     34.37 o
   5   5  17    128.45    141.93      9.49 o
   5   5  18     44.46     64.81      9.73 o
   5   5  19    676.44    701.53     15.15 o
   5   5  20     80.70     63.45     10.97 o
   5   5  21    617.20    549.74     15.03 o
   5   5  22   1668.33   1716.87     26.00 o
   5   5  23   1545.06   1619.54     26.12 o
   5   5  24   1249.10   1317.19     23.66 o
   5   5  25   1956.63   1881.59     27.35 o
   5   5  26     30.36     16.88     12.69 <
   5   5  27    205.75    240.87     14.78 o
   5   5  28   1422.52   1430.05     30.80 o
   5   5  29   2081.29   2197.62     36.35 o
   5   5  30    178.53    155.73     17.37 o
   5   5  31     49.72      8.99     16.26 <
   5   5  32      0.43    -22.18     16.26 <
   5   5  33    192.69    149.70     18.97 o
   5   5  34    311.48    301.24     21.19 o
   5   5  35     53.99     13.06     19.59 <
   5   5  36    362.24    377.87     26.00 o
   5   5  37     40.43     54.70     22.30 <
   5   6   1     78.97     76.51      8.62 o
   5   6   2   2459.08   2525.59     24.27 o
   5   6   3     49.45     56.92      7.76 o
   5   6   4   4095.47   4025.74     32.03 o
   5   6   5   1725.65   1674.12     19.22 o
   5   6   6   1126.77   1079.53     16.51 o
   5   6   7   1993.37   1757.16     22.55 o
   5   6   8    444.05    421.24     12.07 o
   5   6   9   1081.95    979.61     21.19 o
   5   6  10   2489.89   2588.67     30.56 o
   5   6  11   1117.13   1054.39     21.31 o
   5   6  12     58.43     54.70     10.35 o
   5   6  13    240.17    216.60     11.33 o
   5   6  14   1884.24   1782.66     24.03 o
   5   6  15    189.39    168.05     11.95 o
   5   6  16    462.80    468.67     13.92 o
   5   6  17     47.99     27.97     11.21 <
   5   6  18   1752.60   1644.67     25.87 o
   5   6  19    107.89    130.97     12.32 o
   5   6  20    829.80    754.63     17.25 o
   5   6  21     23.18     40.29     12.81 o
   5   6  22     77.29     52.86     12.81 o
   5   6  23     22.44     10.35     12.44 <
   5   6  24    544.42    537.54     16.76 o
   5   6  25    245.64    277.58     15.03 o
   5   6  26    230.40    264.28     16.02 o
   5   6  27    207.63    203.54     15.89 o
   5   6  28   1101.86    982.32     24.27 o
   5   6  29   1703.73   1827.38     36.59 o
   5   6  30    516.53    509.08     21.19 o
   5   6  31    315.23    305.92     21.19 o
   5   6  32    556.53    580.05     25.38 o
   5   6  33     12.68     16.88     21.07 <
   5   6  34    247.43    277.33     24.52 o
   5   6  35      7.55      1.11     21.56 <
   5   6  36    138.18    128.38     24.52 o
   5   7   1    127.38     99.30      9.98 o
   5   7   2    131.03    124.44     10.10 o
   5   7   3    132.87    149.82      9.86 o
   5   7   4   2009.51   2096.71     25.01 o
   5   7   5    115.38    115.57     10.10 o
   5   7   6   1921.19   1818.76     23.78 o
   5   7   7   1969.13   2099.05     27.35 o
   5   7   8    970.97   1055.50     20.82 o
   5   7   9   4178.27   4271.16     42.01 o
   5   7  10   2699.59   2641.52     31.79 o
   5   7  11     48.45     61.48     11.33 o
   5   7  12    448.06    433.93     14.66 o
   5   7  13     99.64    106.94     12.20 o
   5   7  14   1996.45   2039.05     28.46 o
   5   7  15     74.41     86.37     12.20 o
   5   7  16   1052.91    987.37     21.19 o
   5   7  17     14.43     14.05     12.57 <
   5   7  18    272.72    292.74     15.03 o
   5   7  19     51.37     43.25     12.94 o
   5   7  20    275.18    276.23     14.66 o
   5   7  21    184.27    151.17     15.03 o
   5   7  22    430.62    399.06     17.13 o
   5   7  23    492.57    429.12     17.74 o
   5   7  24    708.28    687.61     21.44 o
   5   7  25    368.66    397.71     18.73 o
   5   7  26   3066.09   3182.03     45.34 o
   5   7  27    156.51    146.49     20.33 o
   5   7  28     19.44     27.35     20.08 <
   5   7  29    475.74    422.96     24.39 o
   5   7  30   1003.24   1040.35     31.42 o
   5   7  31     40.67     22.67     20.08 <
   5   7  32     60.32     19.84     21.07 <
   5   7  33     57.51     26.49     22.05 <
   5   7  34    219.75    182.59     24.64 o
   5   8   1    318.05    284.36     12.81 o
   5   8   2   1074.02   1030.49     19.96 o
   5   8   3     22.72     31.29     11.33 <
   5   8   4   1566.38   1432.14     24.89 o
   5   8   5     46.86     34.62     11.70 <
   5   8   6     69.96     63.20     12.44 o
   5   8   7   1030.94   1094.56     23.66 o
   5   8   8    548.08    515.00     16.63 o
   5   8   9    968.23    862.81     19.71 o
   5   8  10     75.40    112.36     13.31 o
   5   8  11   3386.56   3448.77     39.67 o
   5   8  12      5.77     16.63     12.94 <
   5   8  13     17.28     31.79     12.44 <
   5   8  14    472.71    414.83     15.40 o
   5   8  15    695.79    615.90     17.50 o
   5   8  16    269.57    274.62     15.40 o
   5   8  17    103.48     90.68     14.17 o
   5   8  18     49.75     87.72     14.29 o
   5   8  19   1168.07   1201.99     26.24 o
   5   8  20    155.61    175.20     15.77 o
   5   8  21    370.76    352.86     18.36 o
   5   8  22    111.49    113.84     17.13 o
   5   8  23   1503.51   1564.34     33.02 o
   5   8  24    296.92    275.61     19.22 o
   5   8  25      0.62      4.31     17.37 <
   5   8  26   1596.82   1672.64     38.32 o
   5   8  27    201.83    213.02     23.04 o
   5   8  28     16.41    -19.71     20.45 <
   5   8  29     25.11     -5.42     21.31 <
   5   8  30    479.08    434.79     26.12 o
   5   8  31      0.33     -4.19     22.55 <
   5   8  32    196.29    198.61     25.50 o
   5   9   1    110.42    117.54     13.18 o
   5   9   2   1089.36    991.80     21.07 o
   5   9   3     53.16     51.75     12.57 o
   5   9   4   1177.45   1107.25     24.52 o
   5   9   5    122.59    146.61     14.29 o
   5   9   6    686.17    635.37     18.23 o
   5   9   7    423.01    454.01     16.88 o
   5   9   8      9.43     22.30     13.31 <
   5   9   9    210.05    225.71     15.03 o
   5   9  10    374.76    391.79     17.00 o
   5   9  11   3897.29   3878.38     45.22 o
   5   9  12     18.01     61.36     14.41 o
   5   9  13      4.79     -4.31     13.55 <
   5   9  14    548.63    551.96     18.36 o
   5   9  15      9.79     25.50     13.55 <
   5   9  16     81.20     81.44     14.66 o
   5   9  17      0.04     -8.99     14.41 <
   5   9  18    246.25    213.88     17.62 o
   5   9  19    345.82    362.72     19.71 o
   5   9  20    131.29    142.79     17.74 o
   5   9  21    128.14     87.23     17.37 o
   5   9  22    144.04    122.84     17.86 o
   5   9  23   1033.64    983.92     28.09 o
   5   9  24     18.36     14.54     17.74 <
   5   9  25      0.46    -32.28     18.23 <
   5   9  26     74.80     51.50     20.94 <
   5   9  27   1364.64   1467.01     40.17 o
   5   9  28     27.37     61.11     22.79 <
   5   9  29    517.68    473.23     28.21 o
   5   9  30     31.19    -24.76     23.29 <
   5  10   1    516.04    540.26     17.74 o
   5  10   2   1730.89   1751.86     31.29 o
   5  10   3    108.60    116.92     14.41 o
   5  10   4     24.06     30.06     14.05 <
   5  10   5     53.04     17.13     13.92 <
   5  10   6    268.57    279.55     16.14 o
   5  10   7   1133.35   1058.46     24.27 o
   5  10   8    252.60    262.67     16.51 o
   5  10   9    108.94    104.48     15.28 o
   5  10  10      0.91     -1.85     14.78 <
   5  10  11    160.62    189.37     16.14 o
   5  10  12     14.63    -10.97     14.54 <
   5  10  13     17.88      7.02     14.41 <
   5  10  14    393.57    387.48     18.97 o
   5  10  15    366.02    335.98     18.23 o
   5  10  16     13.76      6.16     16.39 <
   5  10  17     16.89    -12.20     18.23 <
   5  10  18     65.94     49.04     18.60 <
   5  10  19    185.51    176.18     20.94 o
   5  10  20    826.47    816.36     25.38 o
   5  10  21     59.23     52.24     18.85 <
   5  10  22    210.12    195.53     20.82 o
   5  10  23   1038.95   1123.76     30.55 o
   5  10  24     69.98     14.66     20.33 <
   5  10  25     25.56     11.83     21.44 <
   5  10  26    307.44    292.24     26.12 o
   5  10  27     30.28      5.79     23.29 <
   5  11   1     52.62     27.11     15.52 <
   5  11   2    642.60    650.16     20.58 o
   5  11   3    271.22    271.55     17.50 o
   5  11   4   2080.09   2147.22     37.45 o
   5  11   5     58.59     50.88     16.02 o
   5  11   6    163.07    143.41     16.63 o
   5  11   7    443.78    418.28     19.10 o
   5  11   8   1297.29   1399.98     31.29 o
   5  11   9      0.42     -5.54     15.28 <
   5  11  10      0.09    -21.44     15.89 <
   5  11  11    350.60    365.06     20.08 o
   5  11  12     77.91     69.36     17.86 o
   5  11  13     47.49     55.94     16.88 o
   5  11  14     92.43     85.75     17.99 o
   5  11  15     56.52     17.62     18.48 <
   5  11  16     73.01     34.87     19.10 <
   5  11  17      2.69    -24.03     19.34 <
   5  11  18      1.66     -8.62     21.19 <
   5  11  19     91.44     78.36     23.16 o
   5  11  20    561.52    633.89     27.97 o
   5  11  21     96.82    121.73     24.03 o
   5  11  22    301.55    307.52     26.49 o
   5  11  23     75.95     49.04     22.55 <
   5  12   1      5.35    -13.68     18.36 <
   5  12   2    122.52     96.72     19.71 o
   5  12   3     96.01    101.03     19.71 o
   5  12   4   1052.58    983.55     27.47 o
   5  12   5     22.20     13.92     19.22 <
   5  12   6      3.82    -11.70     18.48 <
   5  12   7     12.67     17.13     17.62 <
   5  12   8    866.89    987.49     27.23 o
   5  12   9     63.47     75.52     18.85 o
   5  12  10    142.23    149.08     19.84 o
   5  12  11    312.15    356.93     22.18 o
   5  12  12    401.00    517.71     25.26 o
   5  12  13     91.72    160.78     20.94 o
   5  12  14    828.06    899.40     32.16 o
   5  12  15     39.46     32.03     23.04 <
   5  12  16     18.63      0.99     22.67 <
   5  12  17      1.23     13.18     23.16 <
   5  12  18    743.27    804.66     32.90 o
   5  12  19    149.17    133.55     25.75 o
   5  13   1    366.24    331.92     27.23 o
   5  13   2    166.26    147.11     25.13 o
   5  13   3     15.40    -28.95     22.30 <
   5  13   4    115.66     51.13     24.15 <
   5  13   5    172.88    107.93     25.75 o
   5  13   6     91.64     68.50     21.93 o
   5  13   7     72.63     64.68     22.92 <
   5  13   8    454.28    445.26     27.23 o
   5  13   9    259.87    274.01     27.72 o
   5  13  10      5.45     25.01     24.89 <
   5  13  11   1011.88    999.69     37.21 o
   5  13  12    281.50    313.19     26.74 o
   6   0   0   2132.68   1990.75     20.70 o
   6   0   2  22733.90  24268.30    132.69 o
   6   0   4   8918.51   9383.33     53.10 o
   6   0   6   8682.90   9013.59     56.18 o
   6   0   8   1482.33   1485.98     17.13 o
   6   0  10   1952.61   2327.60     21.31 o
   6   0  12    939.77   1024.33     15.65 o
   6   0  14   2153.97   2181.48     24.76 o
   6   0  16    612.97    775.09     17.50 o
   6   0  18    963.90    930.45     21.07 o
   6   0  20   1169.21   1138.30     26.37 o
   6   0  22    430.91    492.45     17.50 o
   6   0  24     12.40      2.96     14.29 <
   6   0  26    202.32    138.24     16.63 o
   6   0  28   1507.61   1530.83     34.37 o
   6   0  30     87.42     95.24     19.59 o
   6   0  32     76.52     75.03     21.19 o
   6   0  34    565.65    569.33     28.58 o
   6   0  36    447.96    445.76     28.95 o
   6   0  38    634.66    620.83     33.64 o
   6   1   0   2922.78   3437.92     21.93 o
   6   1   1  11709.50  11964.50     46.08 o
   6   1   2   7837.64   7660.67     30.31 o
   6   1   3   3077.39   3419.81     15.89 o
   6   1   4    203.91    236.92      5.17 o
   6   1   5   3576.48   3295.75     17.62 o
   6   1   6    148.99    179.76      5.30 o
   6   1   7    201.93    198.48      5.42 o
   6   1   8   1617.78   1587.50     12.32 o
   6   1   9    732.78    800.71      9.61 o
   6   1  10   1090.65    956.07     10.60 o
   6   1  11    534.91    610.36      8.99 o
   6   1  12    154.24    176.43      6.04 o
   6   1  13   5036.37   5070.15     31.05 o
   6   1  14   1966.77   2001.72     16.88 o
   6   1  15    833.84    843.34     12.44 o
   6   1  16   1300.79   1289.84     14.91 o
   6   1  17   4273.29   4141.55     29.32 o
   6   1  18    461.45    557.63     10.60 o
   6   1  19   2676.03   2663.82     22.55 o
   6   1  20   4478.28   4312.07     33.39 o
   6   1  21   3360.58   3410.94     28.83 o
   6   1  22    666.70    628.47     14.05 o
   6   1  23    898.28    823.75     15.89 o
   6   1  24   2783.67   2816.72     28.83 o
   6   1  25    169.46    167.07     11.33 o
   6   1  26    234.79    225.47     11.95 o
   6   1  27    819.70    850.61     18.48 o
   6   1  28     45.88     58.77     12.20 o
   6   1  29   1961.93   1905.25     30.31 o
   6   1  30      1.03     13.43     13.55 <
   6   1  31    505.42    465.10     18.48 o
   6   1  32   2399.08   2452.65     35.24 o
   6   1  33    499.69    480.26     19.71 o
   6   1  34    316.35    328.59     18.48 o
   6   1  35   1261.14   1318.54     28.95 o
   6   1  36   1401.16   1564.96     32.65 o
   6   1  37      5.02     17.86     17.13 <
   6   1  38    123.17    164.48     19.71 o
   6   1  39    524.44    529.29     24.52 o
   6   2   0   1472.11   1597.85     15.40 o
   6   2   1   3450.64   3719.33     17.99 o
   6   2   2    377.01    451.30      6.28 o
   6   2   3    350.20    372.70      6.04 o
   6   2   4   9620.15   9810.73     44.11 o
   6   2   5   2326.92   2431.71     14.29 o
   6   2   6   1833.93   1813.95     12.20 o
   6   2   7    901.67    993.78      9.98 o
   6   2   8     94.29    105.96      5.05 o
   6   2   9    696.42    784.57      9.24 o
   6   2  10      0.37     -2.59      4.68 <
   6   2  11   1368.01   1345.90     11.83 o
   6   2  12    509.30    616.77      9.36 o
   6   2  13    495.47    560.09      8.87 o
   6   2  14   3956.19   3932.72     26.12 o
   6   2  15   1237.27   1252.88     14.17 o
   6   2  16      2.54      5.30      6.78 <
   6   2  17   5740.61   5479.44     36.47 o
   6   2  18    459.17    475.08     10.35 o
   6   2  19   1384.10   1387.29     17.25 o
   6   2  20    211.82    189.00      9.12 o
   6   2  21    117.40    104.60      9.12 o
   6   2  22      6.12     11.83      9.36 <
   6   2  23    253.75    230.39     11.33 o
   6   2  24    336.45    311.46     12.44 o
   6   2  25      0.26    -19.96     10.72 <
   6   2  26    108.13     91.05     12.20 o
   6   2  27    124.88    131.09     12.81 o
   6   2  28      8.34     -0.99     12.32 <
   6   2  29      9.61      2.46     13.80 <
   6   2  30    150.33    108.79     15.15 o
   6   2  31     58.69     64.44     15.03 o
   6   2  32    147.86    140.21     17.13 o
   6   2  33      0.31      6.90     16.14 <
   6   2  34     51.70     41.27     17.25 <
   6   2  35      0.32    -12.57     17.00 <
   6   2  36     10.57     16.51     18.11 <
   6   2  37     18.89     41.64     18.73 <
   6   2  38     28.85     27.60     19.34 <
   6   2  39    501.85    516.23     24.39 o
   6   3   0  10075.40   9859.27     62.22 o
   6   3   1  12338.90  12978.70     58.28 o
   6   3   2   1053.63   1142.61     11.21 o
   6   3   3   1693.25   1798.06     13.43 o
   6   3   4    771.97    992.17     10.60 o
   6   3   5  10012.40   9788.92     48.05 o
   6   3   6     95.00     84.27      5.17 o
   6   3   7   3910.83   3939.37     22.18 o
   6   3   8    337.58    357.54      6.65 o
   6   3   9   1461.40   1439.78     12.32 o
   6   3  10    122.12    139.10      5.67 o
   6   3  11     16.80      2.22      5.17 <
   6   3  12     82.85    105.22      5.79 o
   6   3  13   3568.39   3523.43     23.78 o
   6   3  14    348.38    338.20      8.01 o
   6   3  15      1.73     -0.25      6.16 <
   6   3  16    881.49    853.81     13.18 o
   6   3  17   1350.60   1312.01     16.88 o
   6   3  18   2379.28   2271.66     22.79 o
   6   3  19   1674.40   1658.59     19.84 o
   6   3  20   4279.64   4235.43     33.27 o
   6   3  21    248.59    292.74     11.46 o
   6   3  22    164.97    150.93     11.09 o
   6   3  23    569.66    582.89     14.54 o
   6   3  24    174.29    163.99     11.95 o
   6   3  25    193.79    195.40     12.44 o
   6   3  26     16.14     11.58     11.95 <
   6   3  27   1516.99   1555.96     26.61 o
   6   3  28    253.01    228.18     15.40 o
   6   3  29   1865.10   1852.76     31.79 o
   6   3  30    170.29    182.59     16.14 o
   6   3  31     15.74     16.88     15.03 <
   6   3  32     10.72     -2.96     15.15 <
   6   3  33      0.05      3.57     16.26 <
   6   3  34    739.26    724.94     24.27 o
   6   3  35   1409.23   1446.31     34.25 o
   6   3  36    358.97    378.12     22.05 o
   6   3  37    251.10    226.45     20.94 o
   6   3  38    662.39    673.56     26.61 o
   6   4   0    191.26    187.89      9.12 o
   6   4   1    588.33    694.26     10.23 o
   6   4   2    556.10    507.24      8.38 o
   6   4   3     85.56     80.08      5.79 o
   6   4   4   1158.98   1169.22     12.07 o
   6   4   5   1404.14   1559.90     14.05 o
   6   4   6     41.80     32.53      5.67 o
   6   4   7      0.18     -4.19      5.30 <
   6   4   8     12.09      7.27      5.67 <
   6   4   9     21.06     23.78      5.79 o
   6   4  10    145.88    189.61      6.90 o
   6   4  11    498.34    594.59      9.36 o
   6   4  12    937.12    963.22     12.69 o
   6   4  13    662.68    601.61      9.98 o
   6   4  14   2238.66   2138.85     19.22 o
   6   4  15    510.42    576.35     10.72 o
   6   4  16   1370.50   1254.72     16.02 o
   6   4  17    878.72    821.53     13.55 o
   6   4  18   2169.64   2085.13     23.29 o
   6   4  19    329.18    291.38     12.07 o
   6   4  20    126.19    117.78     11.09 o
   6   4  21    899.98    826.59     16.88 o
   6   4  22     33.75     38.19     10.72 o
   6   4  23      4.32      5.79     10.72 <
   6   4  24     44.11     22.55     11.33 <
   6   4  25    171.02    177.17     12.69 o
   6   4  26    223.71    244.69     14.78 o
   6   4  27     99.97    110.27     14.05 o
   6   4  28     94.26     70.60     14.05 o
   6   4  29     89.42     57.66     14.78 o
   6   4  30    382.45    362.35     18.23 o
   6   4  31     41.15     51.99     16.39 o
   6   4  32    102.12     90.93     17.50 o
   6   4  33      3.90    -20.82     16.63 <
   6   4  34     14.61     13.43     17.50 <
   6   4  35     12.06     -8.38     17.86 <
   6   4  36     30.61      6.53     18.60 <
   6   4  37    125.86    117.17     21.19 o
   6   4  38     19.01     21.07     39.43 <
   6   5   0     35.90     32.03      9.36 o
   6   5   1    342.35    371.10      8.38 o
   6   5   2   9299.08   9233.02     52.98 o
   6   5   3   5161.20   5082.22     32.65 o
   6   5   4   1581.29   1623.60     15.52 o
   6   5   5     78.75     69.98      6.53 o
   6   5   6      6.99     12.57      6.16 <
   6   5   7   7557.13   7200.99     43.74 o
   6   5   8   2176.44   2050.26     19.34 o
   6   5   9   1841.89   1850.30     19.22 o
   6   5  10   4297.53   4252.19     34.00 o
   6   5  11    499.90    484.69     11.21 o
   6   5  12      0.22     -1.48      7.76 <
   6   5  13    972.50    886.34     14.54 o
   6   5  14   5660.60   5821.21     40.90 o
   6   5  15    631.71    611.84     12.44 o
   6   5  16   1062.54   1034.56     16.63 o
   6   5  17     29.22     30.06      9.49 o
   6   5  18    857.26    745.39     14.91 o
   6   5  19   1121.63   1107.62     19.22 o
   6   5  20   1216.11   1301.05     23.04 o
   6   5  21    193.14    183.08     12.44 o
   6   5  22     40.13     46.20     11.58 o
   6   5  23     52.73     59.51     11.95 o
   6   5  24   4606.74   4551.70     42.26 o
   6   5  25    724.45    749.95     18.60 o
   6   5  26      0.60     -3.82     13.68 <
   6   5  27     54.05     54.70     15.03 o
   6   5  28      0.20     -7.15     15.40 <
   6   5  29      1.39    -19.22     15.40 <
   6   5  30     97.00     97.70     16.76 o
   6   5  31    329.03    327.73     18.97 o
   6   5  32   1941.43   1997.16     36.84 o
   6   5  33   1210.40   1291.44     31.91 o
   6   5  34      0.71    -28.83     18.48 <
   6   5  35      2.78    -40.66     20.08 <
   6   5  36    181.64    164.23     23.90 o
   6   6   0     32.57     22.05     11.70 <
   6   6   1    513.77    366.04     10.23 o
   6   6   2     51.99     60.74      8.01 o
   6   6   3    894.47    816.61     14.91 o
   6   6   4     16.36      5.30      7.39 <
   6   6   5   1892.40   1852.39     19.34 o
   6   6   6      8.99     14.91      7.89 <
   6   6   7    244.57    257.62      9.49 o
   6   6   8    227.42    208.71      9.73 o
   6   6   9     13.34     25.87      9.24 <
   6   6  10   1390.40   1375.47     21.31 o
   6   6  11     35.14     30.92     10.35 <
   6   6  12      0.09     -4.56     10.10 <
   6   6  13    289.61    263.91     11.95 o
   6   6  14    669.53    619.85     13.80 o
   6   6  15   1258.86   1102.69     18.97 o
   6   6  16    702.52    634.02     15.65 o
   6   6  17   1037.24    995.99     19.71 o
   6   6  18     28.09     18.48     11.46 <
   6   6  19     11.40     10.23     11.46 <
   6   6  20    312.90    327.60     14.05 o
   6   6  21      3.02    -10.84     12.07 <
   6   6  22      2.71      9.73     12.57 <
   6   6  23    534.71    520.54     17.13 o
   6   6  24    704.56    692.17     18.85 o
   6   6  25    165.60    127.27     14.54 o
   6   6  26    498.31    478.28     19.47 o
   6   6  27      8.27    -18.23     15.89 <
   6   6  28     83.98     80.95     17.50 o
   6   6  29     90.67     82.30     17.99 o
   6   6  30      7.75      0.00     17.50 <
   6   6  31     54.50      3.94     18.48 <
   6   6  32    119.59     92.53     20.08 o
   6   6  33     18.16    -12.81     19.96 <
   6   6  34     44.45     18.48     21.68 <
   6   6  35     54.60     11.70     22.55 <
   6   7   0  11094.90  10941.60    111.13 o
   6   7   1    511.96    461.28     12.94 o
   6   7   2     35.00     47.68      9.86 o
   6   7   3   1138.38   1016.81     18.48 o
   6   7   4   1987.19   1884.30     22.30 o
   6   7   5      8.02     44.60      9.61 o
   6   7   6   3926.51   4055.06     35.36 o
   6   7   7    887.07    812.05     16.14 o
   6   7   8   1724.95   1698.63     23.90 o
   6   7   9    280.91    261.93     12.94 o
   6   7  10    282.95    256.88     13.18 o
   6   7  11    775.80    746.62     17.13 o
   6   7  12   4730.21   4851.21     44.72 o
   6   7  13    569.40    562.56     15.77 o
   6   7  14    608.58    612.45     15.89 o
   6   7  15      7.21      9.73     11.46 <
   6   7  16    357.36    403.74     14.41 o
   6   7  17   4232.69   4260.07     43.25 o
   6   7  18   1678.04   1741.88     28.71 o
   6   7  19     20.18     38.81     13.43 <
   6   7  20     65.02     53.59     13.68 o
   6   7  21   1087.09   1108.48     25.50 o
   6   7  22   3776.77   3986.80     45.34 o
   6   7  23    349.10    361.85     17.74 o
   6   7  24    691.78    702.15     21.68 o
   6   7  25     66.43     70.97     17.00 o
   6   7  26    611.68    586.46     22.92 o
   6   7  27    148.07    142.67     19.96 o
   6   7  28     31.32     28.34     19.71 <
   6   7  29    179.63    111.50     21.19 o
   6   7  30    360.03    354.58     23.90 o
   6   7  31    290.36    290.39     24.03 o
   6   7  32    113.03     92.90     22.79 o
   6   7  33    442.55    410.03     27.47 o
   6   7  34   2366.52   2545.30     70.23 o
   6   8   0    313.73    281.40     17.62 o
   6   8   1     72.78     82.79     11.46 o
   6   8   2   1261.82   1330.25     24.15 o
   6   8   3   2217.46   2151.04     27.47 o
   6   8   4   1032.50   1011.76     20.94 o
   6   8   5     32.85     37.08     11.46 o
   6   8   6    869.95    805.64     17.99 o
   6   8   7     58.48     59.88     12.81 o
   6   8   8    241.18    211.05     14.54 o
   6   8   9    411.76    353.23     15.89 o
   6   8  10      3.64     -4.19     12.44 <
   6   8  11      0.09      2.22     12.07 <
   6   8  12      0.10      5.79     12.32 <
   6   8  13     15.07     20.82     12.69 <
   6   8  14    115.74     93.51     12.69 o
   6   8  15      0.53      4.31     12.07 <
   6   8  16     32.56     41.77     13.43 o
   6   8  17     83.76     94.99     13.68 o
   6   8  18    389.56    375.16     17.13 o
   6   8  19      2.81     -4.68     14.05 <
   6   8  20    199.46    172.86     16.51 o
   6   8  21     12.06     -4.07     14.91 <
   6   8  22    122.80    116.43     17.50 o
   6   8  23      0.39    -32.90     15.77 <
   6   8  24     30.85     26.61     17.74 <
   6   8  25    779.43    784.33     25.75 o
   6   8  26      3.90      3.94     18.97 <
   6   8  27    521.56    422.96     24.64 o
   6   8  28     16.77    -29.69     20.08 <
   6   8  29     26.66    -11.58     20.70 <
   6   8  30     38.27    -10.10     21.19 <
   6   8  31     28.18    -10.60     22.05 <
   6   8  32     44.07     19.96     31.54 <
   6   9   0     60.64     71.09     16.76 o
   6   9   1     98.74     91.30     12.32 o
   6   9   2      8.52     29.08     12.32 <
   6   9   3   1896.41   1836.50     29.69 o
   6   9   4     76.62     48.67     12.44 o
   6   9   5     24.21     25.87     12.44 <
   6   9   6    219.93    175.45     13.80 o
   6   9   7    261.21    294.95     15.52 o
   6   9   8     12.18     23.66     13.80 <
   6   9   9    377.79    337.71     16.63 o
   6   9  10    159.50    215.73     15.40 o
   6   9  11    365.72    384.52     17.25 o
   6   9  12      0.10      8.01     13.80 <
   6   9  13    169.47    140.82     15.15 o
   6   9  14     44.27     57.41     13.80 o
   6   9  15   3930.26   4036.46     45.59 o
   6   9  16     55.35     67.76     14.78 o
   6   9  17     45.55     38.56     15.15 <
   6   9  18    158.79    123.21     16.26 o
   6   9  19   3790.42   3858.18     49.78 o
   6   9  20      8.60     42.38     17.13 <
   6   9  21    298.31    350.64     21.19 o
   6   9  22    809.83    820.42     25.26 o
   6   9  23     44.40     24.27     17.50 <
   6   9  24     12.18    -14.54     18.73 <
   6   9  25     66.19     48.05     19.10 <
   6   9  26      5.44     15.28     19.59 <
   6   9  27   1014.74   1060.68     31.79 o
   6   9  28      9.44    -12.20     21.07 <
   6   9  29    997.63    997.72     32.16 o
   6  10   0   2655.91   2579.43     51.13 o
   6  10   1     15.48     41.27     13.92 <
   6  10   2    117.87    101.52     14.05 o
   6  10   3    531.68    504.53     17.37 o
   6  10   4    107.06    127.76     14.17 o
   6  10   5     31.18     25.13     13.68 <
   6  10   6    128.86    122.47     14.91 o
   6  10   7     12.61      2.96     13.92 <
   6  10   8    347.79    330.31     17.25 o
   6  10   9      1.67    -15.77     14.66 <
   6  10  10      0.46     11.83     14.78 <
   6  10  11      4.41     -5.30     14.91 <
   6  10  12     24.94     20.70     15.40 <
   6  10  13     11.20    -12.32     15.15 <
   6  10  14    292.56    266.00     17.74 o
   6  10  15    156.03    212.90     17.62 o
   6  10  16    138.33    102.88     19.34 o
   6  10  17      5.96     -3.70     17.99 <
   6  10  18    356.81    329.20     23.29 o
   6  10  19    416.95    405.22     22.30 o
   6  10  20      0.99     -7.76     18.85 <
   6  10  21    256.12    222.26     20.45 o
   6  10  22    197.05    189.86     19.84 o
   6  10  23      0.02      0.00     19.96 <
   6  10  24    212.44    177.66     21.68 o
   6  10  25      6.62      4.19     21.07 <
   6  10  26     47.86     43.74     22.42 <
   6  11   0    425.27    396.72     26.00 o
   6  11   1     19.66      4.93     15.03 <
   6  11   2    292.78    294.71     18.36 o
   6  11   3   1474.29   1614.85     34.00 o
   6  11   4   1671.06   1728.33     33.64 o
   6  11   5     15.74     42.75     17.37 <
   6  11   6    391.61    403.25     19.71 o
   6  11   7    199.96    228.05     17.37 o
   6  11   8     96.18     81.19     16.76 o
   6  11   9     12.07      3.45     16.63 <
   6  11  10    442.55    457.46     20.08 o
   6  11  11     68.23     72.69     17.99 o
   6  11  12    600.06    595.70     22.05 o
   6  11  13    216.56    204.52     20.58 o
   6  11  14     17.71     13.18     18.36 <
   6  11  15     45.13     26.61     19.34 <
   6  11  16    665.60    627.85     26.37 o
   6  11  17      4.08     -8.62     19.59 <
   6  11  18    460.19    447.73     25.63 o
   6  11  19    819.45    907.41     30.80 o
   6  11  20    168.51    166.20     22.67 o
   6  11  21      9.55     11.21     20.33 <
   6  11  22    828.58    914.31     34.25 o
   6  12   0    254.68    290.52     33.64 o
   6  12   1      0.63    -46.20     19.96 <
   6  12   2     26.98      9.12     20.70 <
   6  12   3    517.29    468.43     24.27 o
   6  12   4      5.69     -5.05     19.10 <
   6  12   5    166.45    146.74     20.94 o
   6  12   6     22.16      5.79     19.34 <
   6  12   7     72.88     58.28     20.33 <
   6  12   8    120.14    129.86     21.07 o
   6  12   9    143.86    133.68     20.58 o
   6  12  10     67.77    111.62     21.93 o
   6  12  11    167.22    154.01     23.53 o
   6  12  12      2.97     11.33     20.94 <
   6  12  13     25.76     18.23     19.84 <
   6  12  14     16.26      9.24     21.31 <
   6  12  15    155.96    163.25     24.89 o
   6  12  16    392.75    324.52     26.61 o
   6  12  17    200.10    183.33     25.63 o
   6  12  18    160.96    101.03     25.87 o
   6  13   0    893.54    802.07     60.62 o
   6  13   1    589.84    506.01     32.53 o
   6  13   2    108.83     95.24     24.76 o
   6  13   3    778.01    737.51     32.40 o
   6  13   4    666.42    678.86     31.54 o
   6  13   5     10.49     12.94     24.39 <
   6  13   6     72.71     45.96     25.13 <
   6  13   7    242.37    246.41     26.00 o
   6  13   8    164.60    143.04     26.00 o
   6  13   9      9.06     -9.36     25.87 <
   6  13  10     22.52    -14.66     24.27 <
   7   0   2     15.11      5.17      8.01 <
   7   0   4    922.43    956.94     14.78 o
   7   0   6    238.48    354.83      8.62 o
   7   0   8   1996.00   2241.72     23.41 o
   7   0  10   3277.28   3410.33     29.32 o
   7   0  12   3116.01   3456.90     29.94 o
   7   0  14    255.64    220.41      9.61 o
   7   0  16    108.81     88.83      9.73 o
   7   0  18    609.36    558.49     16.26 o
   7   0  20    586.13    587.94     18.11 o
   7   0  22      0.86      1.85     13.80 <
   7   0  24    283.10    234.34     17.25 o
   7   0  26    271.89    245.43     19.10 o
   7   0  28   1704.02   1635.43     38.32 o
   7   0  30    318.26    347.93     24.39 o
   7   0  32    884.99    935.62     32.90 o
   7   0  34     99.31    100.29     22.92 o
   7   0  36    147.77    169.78     25.13 o
   7   0  38     41.75     53.35     26.12 <
   7   1   1    104.01    112.49      5.54 o
   7   1   2   1202.31   1266.92     11.21 o
   7   1   3   8111.16   8498.22     41.52 o
   7   1   4   1352.03   1453.58     11.83 o
   7   1   5   6792.09   6850.59     33.88 o
   7   1   6   1716.52   1651.82     12.69 o
   7   1   7   3300.14   3381.62     20.45 o
   7   1   8     32.99     37.21      5.05 o
   7   1   9    432.85    349.78      6.78 o
   7   1  10   4549.60   4519.79     26.98 o
   7   1  11      8.70     26.98      5.17 o
   7   1  12   4789.44   4652.85     29.32 o
   7   1  13   9121.06   9086.28     52.86 o
   7   1  14    614.40    563.29      9.36 o
   7   1  15   2528.45   2618.73     21.07 o
   7   1  16   3144.66   2897.55     22.42 o
   7   1  17    563.83    506.87      9.73 o
   7   1  18    829.97    800.96     13.55 o
   7   1  19     22.95     31.17      8.01 o
   7   1  20    299.71    311.71     10.23 o
   7   1  21   1866.83   1753.83     21.81 o
   7   1  22      4.47     11.58      9.24 <
   7   1  23     23.60     17.00     10.35 <
   7   1  24   3351.20   3346.88     33.14 o
   7   1  25     79.18    122.59     11.58 o
   7   1  26    331.48    296.80     14.41 o
   7   1  27      0.70      3.08     12.57 <
   7   1  28    919.33    973.20     22.92 o
   7   1  29      0.07      5.91     13.55 <
   7   1  30     29.09     38.56     14.17 <
   7   1  31    835.79    841.25     21.56 o
   7   1  32   1051.61   1102.57     25.75 o
   7   1  33    175.93    188.50     16.76 o
   7   1  34    172.31    157.09     16.63 o
   7   1  35    661.91    696.36     22.79 o
   7   1  36    147.46    160.66     18.36 o
   7   1  37      2.44    -10.72     17.13 <
   7   1  38    300.67    313.07     20.82 o
   7   2   1    509.22    526.09      7.52 o
   7   2   2      9.96     12.69      4.68 <
   7   2   3   3952.03   3886.76     21.44 o
   7   2   4     66.38    111.87      5.17 o
   7   2   5   4186.32   4289.40     23.29 o
   7   2   6     71.65     37.45      4.81 o
   7   2   7   9257.68   9656.60     47.43 o
   7   2   8    972.58   1045.89     10.10 o
   7   2   9   1161.38   1093.45     10.60 o
   7   2  10   1308.22   1347.01     11.83 o
   7   2  11    823.35    648.68      9.49 o
   7   2  12     16.72      4.07      5.42 <
   7   2  13     92.99     72.44      6.04 o
   7   2  14    787.54    753.28     11.70 o
   7   2  15     85.22     73.68      7.02 o
   7   2  16    378.28    421.12      9.73 o
   7   2  17     25.41     24.03      7.64 o
   7   2  18    278.82    265.63      9.36 o
   7   2  19    226.67    207.11      9.36 o
   7   2  20    178.01    191.34      9.49 o
   7   2  21     81.90     95.11      9.49 o
   7   2  22   1208.33   1154.07     19.34 o
   7   2  23     53.31     55.20      9.98 o
   7   2  24     60.97     59.75     10.72 o
   7   2  25    233.86    280.91     13.68 o
   7   2  26    115.50    108.05     13.06 o
   7   2  27    294.93    241.85     14.41 o
   7   2  28      1.49      3.20     12.69 <
   7   2  29    685.91    696.85     19.22 o
   7   2  30    370.56    364.57     16.76 o
   7   2  31    393.03    369.49     18.11 o
   7   2  32    258.72    236.80     17.86 o
   7   2  33    893.89    942.15     25.13 o
   7   2  34    239.19    241.85     19.10 o
   7   2  35      4.37      8.01     17.25 <
   7   2  36     78.71     73.43     17.62 o
   7   2  37     78.97     98.56     19.71 o
   7   2  38    169.82    184.07     20.33 o
   7   3   1   7247.55   7624.94     37.33 o
   7   3   2     18.76     11.21      4.81 <
   7   3   3    202.04    207.97      5.79 o
   7   3   4    580.29    574.14      8.25 o
   7   3   5   2149.25   2260.94     15.40 o
   7   3   6   1557.06   1479.45     12.32 o
   7   3   7    689.19    693.52      8.62 o
   7   3   8   4075.75   3986.19     22.92 o
   7   3   9   4160.45   4017.73     23.66 o
   7   3  10   3201.12   3183.38     19.84 o
   7   3  11     53.87     48.79      5.54 o
   7   3  12   1415.74   1364.01     13.31 o
   7   3  13   3473.43   3203.96     22.18 o
   7   3  14   1494.24   1393.58     14.91 o
   7   3  15    296.14    310.23      8.62 o
   7   3  16     49.01     35.85      8.01 o
   7   3  17    339.97    339.92     10.23 o
   7   3  18      4.57     -2.83      8.75 <
   7   3  19    697.76    672.83     13.68 o
   7   3  20     43.78     51.87      9.73 o
   7   3  21   2564.85   2562.30     28.09 o
   7   3  22    527.20    460.17     13.92 o
   7   3  23      0.60    -12.81     10.72 <
   7   3  24     18.01     13.43     11.58 <
   7   3  25    611.92    608.14     17.37 o
   7   3  26    604.82    608.39     17.86 o
   7   3  27    628.23    609.00     17.99 o
   7   3  28    302.01    318.61     16.26 o
   7   3  29    145.05    152.40     15.77 o
   7   3  30    818.91    862.68     22.67 o
   7   3  31    830.27    834.72     22.67 o
   7   3  32    343.26    363.09     18.85 o
   7   3  33    509.40    459.06     21.31 o
   7   3  34      1.08    -12.69     17.13 <
   7   3  35    492.25    429.00     22.18 o
   7   3  36      6.50     10.35     18.60 <
   7   3  37      6.04      7.15     18.85 <
   7   3  38     78.49     71.71     20.33 o
   7   4   1   1999.53   1992.48     16.02 o
   7   4   2    151.95    126.16      6.16 o
   7   4   3    736.95    711.27     10.10 o
   7   4   4   1477.04   1427.21     13.55 o
   7   4   5    266.92    292.74      7.02 o
   7   4   6      0.73     -1.48      5.54 <
   7   4   7    178.66    188.13      6.65 o
   7   4   8   5482.34   5728.19     33.51 o
   7   4   9   1131.22   1070.66     13.18 o
   7   4  10    179.27    175.94      7.02 o
   7   4  11    793.02    789.87     12.20 o
   7   4  12    815.40    832.25     11.70 o
   7   4  13   3360.07   3262.73     23.66 o
   7   4  14   2942.25   2984.77     22.18 o
   7   4  15    111.62    156.23      7.76 o
   7   4  16    585.76    539.02     10.47 o
   7   4  17    721.24    763.14     12.44 o
   7   4  18     50.74     51.87      9.73 o
   7   4  19     91.09     45.46     10.72 o
   7   4  20    168.26    147.35     11.58 o
   7   4  21      5.98      9.36     10.84 <
   7   4  22     62.11     76.76     11.58 o
   7   4  23   1198.24   1219.12     22.05 o
   7   4  24    561.79    577.83     17.25 o
   7   4  25    598.59    575.37     17.25 o
   7   4  26    450.67    450.19     17.25 o
   7   4  27    250.94    220.29     15.65 o
   7   4  28     38.75     43.12     14.05 o
   7   4  29    420.84    446.99     18.85 o
   7   4  30      1.15     -6.41     15.03 <
   7   4  31    252.30    228.67     18.23 o
   7   4  32    111.17     93.64     17.25 o
   7   4  33     63.35     40.04     17.50 <
   7   4  34    581.16    559.60     24.52 o
   7   4  35    128.34    120.37     20.45 o
   7   4  36      2.42    -32.65     19.34 <
   7   4  37    158.90    146.24     22.18 o
   7   5   1   2186.50   2200.20     19.10 o
   7   5   2    106.04     85.87      6.65 o
   7   5   3      1.75     13.68      6.16 <
   7   5   4    745.62    845.07     11.70 o
   7   5   5   2075.16   2044.47     17.74 o
   7   5   6    934.47    869.34     13.06 o
   7   5   7    316.76    250.60      8.13 o
   7   5   8     19.44     16.51      7.27 <
   7   5   9   1324.07   1247.21     17.13 o
   7   5  10   1019.48    942.28     15.77 o
   7   5  11   4920.60   4542.34     35.48 o
   7   5  12    653.34    652.74     13.18 o
   7   5  13    458.08    423.09     11.09 o
   7   5  14    192.57    174.83      9.49 o
   7   5  15    798.56    777.18     14.41 o
   7   5  16   4463.15   4615.65     36.35 o
   7   5  17      0.56      9.12     10.23 <
   7   5  18    545.19    528.30     13.55 o
   7   5  19     43.32     50.64     11.09 o
   7   5  20      0.13     -3.08     11.21 <
   7   5  21      2.00     10.60     11.83 <
   7   5  22    344.48    350.64     14.54 o
   7   5  23   1458.25   1464.67     25.38 o
   7   5  24    655.82    676.03     19.22 o
   7   5  25   2278.11   2313.18     33.51 o
   7   5  26     12.77     -7.76     14.66 <
   7   5  27    550.41    557.75     20.08 o
   7   5  28    810.44    803.79     22.30 o
   7   5  29    552.88    553.44     21.81 o
   7   5  30    143.96    113.60     17.99 o
   7   5  31     78.80     78.48     17.37 o
   7   5  32    176.78    137.62     18.85 o
   7   5  33    751.22    773.98     26.24 o
   7   5  34    180.79    158.57     20.70 o
   7   5  35     19.28    -10.47     19.96 <
   7   5  36      0.03    -35.36     21.31 <
   7   6   1    101.58    125.55      8.99 o
   7   6   2   1054.67   1059.07     16.76 o
   7   6   3      3.56      0.25      7.39 <
   7   6   4   1146.54   1099.24     16.14 o
   7   6   5     17.24     22.79      7.89 <
   7   6   6   3887.80   3923.11     29.94 o
   7   6   7    308.77    342.14     10.10 o
   7   6   8   2240.44   2222.87     22.67 o
   7   6   9    277.54    246.04     10.35 o
   7   6  10    234.48    252.57     10.60 o
   7   6  11     16.31     56.43      9.86 o
   7   6  12   3481.48   3425.11     30.92 o
   7   6  13     52.58     56.55     10.35 o
   7   6  14    784.88    757.71     15.89 o
   7   6  15     13.74     11.70     10.47 <
   7   6  16    101.60    112.98     12.07 o
   7   6  17     28.40     23.66     11.21 <
   7   6  18      3.53     15.52     11.21 <
   7   6  19    274.56    270.31     14.05 o
   7   6  20    153.45    170.02     13.68 o
   7   6  21    183.17    179.76     14.54 o
   7   6  22     13.53     -6.65     13.55 <
   7   6  23    124.57    129.24     15.65 o
   7   6  24      0.65    -19.10     14.78 <
   7   6  25      0.23      0.37     15.15 <
   7   6  26    421.21    400.54     19.84 o
   7   6  27     88.45     89.57     17.25 o
   7   6  28    471.45    473.97     21.81 o
   7   6  29     78.05     88.71     18.60 o
   7   6  30    353.97    309.61     21.31 o
   7   6  31     18.07     10.84     18.73 <
   7   6  32    331.21    329.82     22.92 o
   7   6  33     52.83     25.87     20.45 <
   7   6  34    221.60    188.01     24.03 o
   7   7   1      4.76      5.05      9.49 <
   7   7   2     98.12     86.98      9.98 o
   7   7   3     14.95     16.51      9.36 <
   7   7   4   1572.13   1534.40     22.18 o
   7   7   5     18.71     27.72     10.35 <
   7   7   6    912.75    845.19     16.88 o
   7   7   7    444.16    416.68     12.94 o
   7   7   8   4447.27   4222.00     39.30 o
   7   7   9   2676.47   2742.55     30.19 o
   7   7  10   1161.48   1167.49     20.94 o
   7   7  11    421.68    421.12     13.55 o
   7   7  12   1408.14   1369.43     22.42 o
   7   7  13    691.71    793.44     17.50 o
   7   7  14   4060.08   4091.16     37.58 o
   7   7  15      0.00      4.07     11.09 <
   7   7  16    131.01    121.60     12.57 o
   7   7  17     34.58     44.35     12.94 o
   7   7  18   1114.53   1111.19     23.04 o
   7   7  19    782.73    830.77     20.08 o
   7   7  20    461.52    452.29     17.62 o
   7   7  21    653.77    652.37     19.47 o
   7   7  22    203.48    206.25     16.51 o
   7   7  23    404.57    399.92     19.84 o
   7   7  24     54.75     34.74     16.39 <
   7   7  25    134.66    149.32     18.36 o
   7   7  26   3067.72   3225.89     46.82 o
   7   7  27     17.19     22.05     17.86 <
   7   7  28    708.55    634.75     26.24 o
   7   7  29     22.12    -10.10     19.84 <
   7   7  30   1410.22   1362.04     34.62 o
   7   7  31    109.48     57.66     21.68 <
   7   7  32     41.49     10.35     21.56 <
   7   7  33     13.22     -6.41     22.18 <
   7   8   1    344.64    379.84     13.18 o
   7   8   2    236.65    203.41     11.95 o
   7   8   3     76.05     67.76     11.58 o
   7   8   4    625.56    648.18     15.89 o
   7   8   5   1577.67   1586.76     27.23 o
   7   8   6    639.12    678.86     17.13 o
   7   8   7      6.18     17.25     12.44 <
   7   8   8     15.19     13.06     12.57 <
   7   8   9    164.29    131.46     13.06 o
   7   8  10     26.44      9.98     11.70 <
   7   8  11     49.79     69.36     11.95 o
   7   8  12     42.77     32.90     11.70 <
   7   8  13   1399.62   1402.69     24.52 o
   7   8  14    141.28    135.28     13.18 o
   7   8  15      0.01      2.22     12.20 <
   7   8  16     26.13     44.85     13.06 o
   7   8  17     32.24     30.43     13.43 <
   7   8  18    283.11    326.74     17.00 o
   7   8  19     40.38     30.80     14.41 <
   7   8  20     10.09      7.76     14.91 <
   7   8  21     36.65     30.55     15.28 <
   7   8  22      2.62      7.76     16.02 <
   7   8  23    167.46    130.48     17.99 o
   7   8  24     17.81     13.18     17.62 <
   7   8  25     96.10     69.73     19.10 o
   7   8  26     39.67     -2.59     18.36 <
   7   8  27    110.60    104.72     19.71 o
   7   8  28   1318.55   1381.87     35.48 o
   7   8  29    137.69    110.89     22.42 o
   7   8  30     11.81     10.47     22.05 <
   7   8  31     29.93     -5.05     23.29 <
   7   9   1   1697.00   1807.92     27.11 o
   7   9   2    178.87    209.20     13.55 o
   7   9   3    455.64    491.22     16.14 o
   7   9   4     28.57     34.87     13.06 <
   7   9   5    391.48    434.18     16.26 o
   7   9   6    169.92    214.62     15.03 o
   7   9   7   2806.93   2933.15     38.07 o
   7   9   8     10.97      4.19     13.68 <
   7   9   9    453.74    439.84     16.76 o
   7   9  10     42.05     70.10     13.92 o
   7   9  11   5788.94   5884.66     57.66 o
   7   9  12    103.52    117.91     14.17 o
   7   9  13     10.09     20.82     13.55 <
   7   9  14    456.79    456.60     17.00 o
   7   9  15    475.46    495.90     17.37 o
   7   9  16    149.51    156.35     14.91 o
   7   9  17    517.91    502.68     18.85 o
   7   9  18     13.68     28.46     15.77 <
   7   9  19    495.93    500.46     21.07 o
   7   9  20    402.08    364.81     19.84 o
   7   9  21    828.52    841.00     24.39 o
   7   9  22    124.61    117.66     18.48 o
   7   9  23   1072.55   1108.48     29.20 o
   7   9  24     75.88     75.89     18.60 o
   7   9  25      0.90     -5.91     18.48 <
   7   9  26     59.23     45.46     20.94 <
   7   9  27    714.35    712.74     28.83 o
   7   9  28     20.91     32.03     23.16 <
   7  10   1      1.43      2.22     13.43 <
   7  10   2    128.92    143.16     14.66 o
   7  10   3   1888.55   1984.72     32.40 o
   7  10   4    222.79    223.00     16.02 o
   7  10   5     35.40     26.00     14.41 <
   7  10   6    577.03    569.95     20.08 o
   7  10   7      6.13      0.25     14.78 <
   7  10   8      0.73     -1.36     14.91 <
   7  10   9    395.90    442.55     18.97 o
   7  10  10     52.34     28.58     14.54 <
   7  10  11     23.28     12.44     14.66 <
   7  10  12     89.15     79.71     16.51 o
   7  10  13    159.91    197.87     17.13 o
   7  10  14    124.72    125.30     16.63 o
   7  10  15     52.66     43.86     16.26 <
   7  10  16      0.03      1.97     17.00 <
   7  10  17     55.39     55.20     17.74 o
   7  10  18     11.31      2.83     18.48 <
   7  10  19     97.40     90.43     19.22 o
   7  10  20    140.83    122.96     19.22 o
   7  10  21    115.87     96.47     20.82 o
   7  10  22     94.08     50.14     21.31 <
   7  10  23     96.59     70.84     21.07 o
   7  10  24      4.68     -3.20     22.18 <
   7  10  25    101.42     85.14     23.04 o
   7  11   1     82.80     75.03     16.76 o
   7  11   2    698.51    647.94     22.30 o
   7  11   3     30.24     92.03     17.25 o
   7  11   4   4653.65   4937.21     60.25 o
   7  11   5      0.68     38.07     17.37 <
   7  11   6     76.86     71.09     17.99 o
   7  11   7     72.71     64.81     18.60 o
   7  11   8   1456.16   1597.24     37.95 o
   7  11   9    151.54    153.14     20.08 o
   7  11  10    148.23    183.95     19.84 o
   7  11  11    418.31    453.03     21.44 o
   7  11  12    583.18    549.25     23.04 o
   7  11  13     77.37     89.32     18.60 o
   7  11  14    483.81    464.73     22.79 o
   7  11  15     28.99     18.36     18.85 <
   7  11  16      5.07    -16.02     19.22 <
   7  11  17      0.01    -15.03     20.21 <
   7  11  18    353.52    306.29     24.39 o
   7  11  19    380.22    342.76     24.89 o
   7  11  20    224.21    245.43     26.12 o
   7  11  21    256.31    240.37     25.75 o
   7  12   1    172.60    163.86     23.90 o
   7  12   2    292.51    264.89     24.15 o
   7  12   3    157.89    141.32     22.79 o
   7  12   4      7.38    -25.26     21.56 <
   7  12   5      4.26    -26.61     20.82 <
   7  12   6    122.10     66.53     20.58 o
   7  12   7    185.74    193.43     23.41 o
   7  12   8    398.92    441.45     25.75 o
   7  12   9    206.32    230.15     22.55 o
   7  12  10    350.01    357.30     25.13 o
   7  12  11      2.81     -1.97     20.82 <
   7  12  12    270.74    253.06     25.50 o
   7  12  13     65.69     47.43     21.44 <
   7  12  14    104.44     90.56     22.05 o
   7  12  15    127.19    122.10     24.15 o
   7  12  16     23.65      2.83     22.67 <
   7  13   1     95.13     57.17     26.00 <
   7  13   2    186.97    156.84     30.19 o
   7  13   3    128.60    114.83     26.37 o
   7  13   4     93.26     59.02     24.89 <
   7  13   5    737.66    659.03     36.72 o
   7  13   6    617.13    661.12     34.50 o
   7  13   7   1703.30   1832.80     49.78 o
   8   0   0   2382.38   2300.98     31.05 o
   8   0   2   1268.00   1248.19     19.71 o
   8   0   4    280.34    234.46      8.75 o
   8   0   6    821.54    881.29     14.91 o
   8   0   8   1180.79   1183.51     16.14 o
   8   0  10  11201.90  11114.90     89.08 o
   8   0  12    977.01   1009.67     17.62 o
   8   0  14   3901.78   3990.87     39.30 o
   8   0  16    657.09    644.24     16.39 o
   8   0  18   1831.78   1829.72     27.11 o
   8   0  20   6918.91   6825.95     68.75 o
   8   0  22    959.21    900.51     28.21 o
   8   0  24   1581.52   1706.03     36.84 o
   8   0  26   2000.40   1898.97     42.01 o
   8   0  28    183.17    190.97     19.47 o
   8   0  30   2319.51   2346.94     49.04 o
   8   0  32    595.73    608.27     28.83 o
   8   0  34    127.71    110.51     23.16 o
   8   0  36    355.90    349.53     28.34 o
   8   0  38     85.89    119.39     26.49 o
   8   1   0   1827.80   1796.21     22.18 o
   8   1   1   4521.13   4739.59     30.19 o
   8   1   2   8575.80   8456.08     47.06 o
   8   1   3    853.03    868.10     10.35 o
   8   1   4   5245.64   5537.84     29.94 o
   8   1   5     32.44     47.06      5.42 o
   8   1   6      0.18      0.00      5.05 <
   8   1   7      8.34      5.91      4.93 <
   8   1   8     23.16     47.43      5.05 o
   8   1   9    967.15    986.14     11.58 o
   8   1  10    989.14    989.22     12.44 o
   8   1  11   1155.60   1203.47     12.94 o
   8   1  12      4.14      3.57      5.79 <
   8   1  13    396.53    411.26      8.50 o
   8   1  14    365.53    326.00      8.25 o
   8   1  15    797.46    783.59     13.06 o
   8   1  16   1607.19   1492.39     17.00 o
   8   1  17   2325.73   2212.15     20.58 o
   8   1  18    867.84    885.85     14.29 o
   8   1  19   1266.89   1276.16     17.86 o
   8   1  20   3449.85   3324.45     29.08 o
   8   1  21   1097.73   1013.86     19.10 o
   8   1  22     73.03     79.22     10.97 o
   8   1  23   1114.16   1056.86     20.94 o
   8   1  24    434.88    393.39     14.17 o
   8   1  25     21.23     28.58     11.58 <
   8   1  26    394.17    371.34     15.28 o
   8   1  27     12.95     16.51     13.06 <
   8   1  28      0.06     -6.90     13.18 <
   8   1  29    206.15    196.39     15.52 o
   8   1  30     75.34     60.74     14.91 o
   8   1  31    368.78    369.86     17.74 o
   8   1  32    514.51    520.54     20.33 o
   8   1  33   1064.88   1096.04     26.00 o
   8   1  34     73.70     70.84     15.89 o
   8   1  35    407.19    388.47     19.10 o
   8   1  36    666.44    704.49     23.53 o
   8   1  37      2.03      3.82     17.13 <
   8   1  38    240.69    248.26     20.21 o
   8   2   0     44.89     51.50      7.39 o
   8   2   1    222.01    295.94      6.65 o
   8   2   2      9.18     12.44      4.93 <
   8   2   3    267.55    279.18      6.41 o
   8   2   4     37.32     46.08      5.05 o
   8   2   5   5455.41   5423.87     31.17 o
   8   2   6    204.87    230.02      6.28 o
   8   2   7    975.56    952.01     10.84 o
   8   2   8   4723.80   4826.94     28.46 o
   8   2   9    162.49    170.15      6.04 o
   8   2  10   1143.26   1087.04     11.70 o
   8   2  11    177.45    169.41      6.16 o
   8   2  12   2226.08   2168.05     17.00 o
   8   2  13   2948.18   3003.87     23.04 o
   8   2  14     86.56    105.34      7.89 o
   8   2  15   2135.88   2099.30     20.94 o
   8   2  16     43.22     51.50      8.01 o
   8   2  17   1323.53   1296.74     17.50 o
   8   2  18    828.99    802.07     13.92 o
   8   2  19   1103.94   1176.12     18.11 o
   8   2  20   1855.65   1883.56     22.92 o
   8   2  21    358.88    378.36     12.07 o
   8   2  22   1230.09   1207.29     21.19 o
   8   2  23    143.73    142.55     11.83 o
   8   2  24    406.90    369.99     14.54 o
   8   2  25    924.22    932.91     20.08 o
   8   2  26    389.59    433.81     15.89 o
   8   2  27   1332.00   1405.16     25.87 o
   8   2  28    147.79    151.54     14.29 o
   8   2  29    291.66    280.54     16.39 o
   8   2  30      1.51     18.85     14.41 <
   8   2  31    125.14    113.96     16.14 o
   8   2  32     24.01     19.96     16.02 <
   8   2  33    241.58    265.88     18.85 o
   8   2  34     86.47     53.59     17.00 o
   8   2  35    137.43    144.52     18.23 o
   8   2  36     41.38     47.06     17.99 <
   8   2  37    492.96    494.55     23.78 o
   8   3   0   3791.58   3810.74     30.68 o
   8   3   1   5233.99   5277.01     28.71 o
   8   3   2   6160.03   6214.73     33.64 o
   8   3   3   4819.83   5132.86     27.97 o
   8   3   4   4053.66   3971.53     22.79 o
   8   3   5   6807.98   6719.75     35.73 o
   8   3   6     60.77     57.91      5.30 o
   8   3   7    269.02    233.10      6.16 o
   8   3   8    248.37    254.30      6.41 o
   8   3   9     40.25     32.40      5.30 o
   8   3  10    445.19    449.82      8.01 o
   8   3  11   4972.22   4938.94     29.08 o
   8   3  12     44.97     48.91      6.41 o
   8   3  13      0.96     -1.85      6.41 <
   8   3  14    201.44    188.75      8.01 o
   8   3  15    184.81    214.87      8.99 o
   8   3  16   2175.56   2214.99     21.19 o
   8   3  17    349.36    368.75     10.72 o
   8   3  18   6026.01   5703.55     40.90 o
   8   3  19     47.48     65.91     10.47 o
   8   3  20    311.46    308.38     12.32 o
   8   3  21    442.04    467.81     14.05 o
   8   3  22   1997.94   2008.86     26.98 o
   8   3  23   1817.27   1788.82     26.24 o
   8   3  24    525.26    539.39     15.77 o
   8   3  25    542.39    559.35     16.88 o
   8   3  26     10.62     -4.68     12.57 <
   8   3  27     55.73     59.38     13.68 o
   8   3  28     15.94      9.73     13.92 <
   8   3  29      0.46     -9.49     14.54 <
   8   3  30     72.40     73.06     15.77 o
   8   3  31    118.33    103.99     16.39 o
   8   3  32     48.73     49.04     16.63 <
   8   3  33    214.69    199.59     19.10 o
   8   3  34    157.42    131.46     18.97 o
   8   3  35    536.74    622.43     25.01 o
   8   3  36    681.06    683.67     26.49 o
   8   3  37     76.55     87.35     21.93 o
   8   4   0      0.43     -9.49      8.13 <
   8   4   1     86.42     73.55      5.91 o
   8   4   2   1119.45   1051.93     12.57 o
   8   4   3      0.17     -1.60      5.67 <
   8   4   4      1.90      4.44      5.79 <
   8   4   5   1243.31   1215.54     13.43 o
   8   4   6    905.12    908.39     12.32 o
   8   4   7   1679.60   1491.89     14.54 o
   8   4   8    415.89    467.20      8.87 o
   8   4   9    163.07    157.09      7.02 o
   8   4  10     55.25     69.49      7.02 o
   8   4  11      1.27      4.44      6.41 <
   8   4  12   1307.05   1427.95     15.15 o
   8   4  13    134.66    147.60      7.89 o
   8   4  14     35.29     35.85      7.27 o
   8   4  15   4262.58   4357.41     29.69 o
   8   4  16     83.06    104.36      9.36 o
   8   4  17   5211.44   5250.65     40.90 o
   8   4  18     34.87     47.31     10.47 o
   8   4  19    475.41    505.88     15.28 o
   8   4  20    617.85    638.20     16.51 o
   8   4  21    481.76    517.22     16.26 o
   8   4  22     14.44     20.45     12.69 <
   8   4  23    111.81     90.68     13.43 o
   8   4  24      8.61     29.32     13.31 <
   8   4  25   1021.22   1020.76     22.55 o
   8   4  26    574.44    601.98     19.22 o
   8   4  27    975.35    997.72     23.04 o
   8   4  28     22.05     14.78     14.91 <
   8   4  29    689.01    714.22     22.18 o
   8   4  30    317.73    278.81     18.23 o
   8   4  31     33.90     35.24     17.13 <
   8   4  32    205.21    165.34     18.97 o
   8   4  33      0.04    -20.70     17.99 <
   8   4  34     39.00      0.74     19.22 <
   8   4  35     97.67     77.37     20.45 o
   8   4  36     48.25     32.53     21.44 <
   8   5   0    926.59    883.26     19.84 o
   8   5   1   2080.94   2163.98     18.85 o
   8   5   2   1102.15   1191.64     14.91 o
   8   5   3   7823.14   7856.19     45.46 o
   8   5   4    448.88    459.43      9.24 o
   8   5   5   3786.30   3788.57     26.24 o
   8   5   6    650.66    572.29     10.47 o
   8   5   7   2920.05   2784.94     21.93 o
   8   5   8     14.42     11.33      7.64 <
   8   5   9      1.33      9.98      8.38 <
   8   5  10    189.31    188.63      9.73 o
   8   5  11     32.63     28.34      9.12 o
   8   5  12   1727.51   1784.38     21.68 o
   8   5  13   2034.60   2117.66     22.67 o
   8   5  14   1169.76   1102.20     18.73 o
   8   5  15    171.91    158.44     11.83 o
   8   5  16    687.47    611.34     14.91 o
   8   5  17   1261.04   1311.77     22.30 o
   8   5  18      0.40     17.13     11.09 <
   8   5  19    354.83    383.05     14.17 o
   8   5  20    333.34    350.40     15.28 o
   8   5  21    484.70    491.47     16.63 o
   8   5  22    422.18    445.02     16.76 o
   8   5  23   1415.40   1524.54     28.46 o
   8   5  24     41.89     29.08     14.78 <
   8   5  25    323.08    314.67     18.11 o
   8   5  26    334.16    325.39     18.60 o
   8   5  27    197.95    182.84     17.74 o
   8   5  28    180.75    138.85     17.50 o
   8   5  29    118.14     99.06     18.36 o
   8   5  30    259.86    249.98     20.08 o
   8   5  31    288.18    314.42     20.45 o
   8   5  32    431.24    426.54     22.18 o
   8   5  33    104.35     67.64     20.33 o
   8   5  34    162.37    149.57     23.16 o
   8   5  35      4.83     -8.75     21.93 <
   8   6   0   1604.37   1615.47     27.72 o
   8   6   1   1338.44   1335.18     18.60 o
   8   6   2    296.07    274.99     10.23 o
   8   6   3    110.80    128.50      8.75 o
   8   6   4    388.81    328.96      9.61 o
   8   6   5    274.62    257.38      9.49 o
   8   6   6    328.38    316.76      9.86 o
   8   6   7    222.84    210.31      9.12 o
   8   6   8    286.52    363.09     11.09 o
   8   6   9    578.91    632.78     14.17 o
   8   6  10   5861.32   5837.35     44.23 o
   8   6  11     62.71     80.45     10.84 o
   8   6  12    116.86    147.85     11.58 o
   8   6  13    180.95    162.88     11.58 o
   8   6  14   1108.56   1092.46     19.22 o
   8   6  15     23.65     36.47     11.83 o
   8   6  16     37.80     40.17     12.20 o
   8   6  17      8.13     18.36     12.57 <
   8   6  18     60.01     65.55     13.43 o
   8   6  19    813.78    765.47     19.22 o
   8   6  20    788.01    813.90     19.84 o
   8   6  21    754.89    755.50     20.94 o
   8   6  22   1394.23   1368.94     27.11 o
   8   6  23     38.23     33.27     15.15 <
   8   6  24   1034.58   1087.66     25.26 o
   8   6  25    147.47    136.51     17.37 o
   8   6  26      2.09     -9.73     16.14 <
   8   6  27      5.16    -24.64     16.39 <
   8   6  28     31.63     20.70     17.62 <
   8   6  29     10.12     -8.62     17.86 <
   8   6  30     67.94     55.07     18.97 <
   8   6  31      9.48    -15.65     18.60 <
   8   6  32    911.08    893.49     30.19 o
   8   6  33      4.04      0.86     21.31 <
   8   7   0   1623.49   1482.28     30.19 o
   8   7   1   1347.15   1360.31     20.70 o
   8   7   2   2159.23   2092.27     24.15 o
   8   7   3      3.82     12.44      9.86 <
   8   7   4    623.41    641.41     14.05 o
   8   7   5      5.24      0.86     10.10 <
   8   7   6    400.92    421.24     12.94 o
   8   7   7    333.55    297.30     12.69 o
   8   7   8   1520.14   1483.89     23.90 o
   8   7   9   1089.64   1037.14     20.33 o
   8   7  10     46.12     47.31     11.21 o
   8   7  11     33.62     35.85     11.33 o
   8   7  12   1916.40   1859.79     27.11 o
   8   7  13      3.60     28.71     11.70 <
   8   7  14    364.97    366.29     14.91 o
   8   7  15     10.08     25.38     12.57 <
   8   7  16    875.52    855.54     19.71 o
   8   7  17   2016.78   2013.67     31.42 o
   8   7  18    475.35    515.61     17.74 o
   8   7  19    393.56    390.19     17.13 o
   8   7  20    100.75    103.12     14.91 o
   8   7  21     65.37     49.53     15.28 o
   8   7  22    928.52    911.84     23.90 o
   8   7  23    136.73    137.37     17.13 o
   8   7  24    335.66    337.21     19.34 o
   8   7  25     46.92     15.28     17.13 <
   8   7  26      5.78     12.07     17.37 <
   8   7  27    132.00    118.52     18.73 o
   8   7  28      0.04    -20.21     19.34 <
   8   7  29     32.46    -13.68     21.31 <
   8   7  30     20.23     -9.36     21.56 <
   8   7  31     14.90    -38.69     21.93 <
   8   7  32    199.91    152.28     24.64 o
   8   8   0     76.83     97.33     15.65 o
   8   8   1     54.33     58.77     10.84 o
   8   8   2    586.18    566.38     14.17 o
   8   8   3    123.02    137.62     11.46 o
   8   8   4     23.60     42.14     11.09 o
   8   8   5   1303.26   1397.77     24.39 o
   8   8   6     17.59      7.39     11.70 <
   8   8   7   1601.67   1533.29     26.49 o
   8   8   8      4.62     16.63     12.69 <
   8   8   9      0.15     -4.44     12.20 <
   8   8  10     32.80     29.94     12.32 <
   8   8  11     68.37     86.24     12.81 o
   8   8  12   1380.73   1329.51     24.64 o
   8   8  13    946.39    929.09     21.19 o
   8   8  14     40.48     45.71     13.18 o
   8   8  15   1180.88   1196.45     24.27 o
   8   8  16    114.61    111.75     13.68 o
   8   8  17    518.51    530.89     18.36 o
   8   8  18    279.39    263.91     16.26 o
   8   8  19    355.72    380.21     17.50 o
   8   8  20    387.40    386.25     19.10 o
   8   8  21     48.50     23.29     15.89 <
   8   8  22     32.60     20.33     16.88 <
   8   8  23      0.37     12.07     17.99 <
   8   8  24     13.21     -0.99     17.62 <
   8   8  25    531.78    536.31     24.64 o
   8   8  26    431.53    369.99     23.41 o
   8   8  27    721.06    690.32     27.35 o
   8   8  28     27.86     18.60     21.56 <
   8   8  29    511.11    542.72     28.46 o
   8   8  30    629.03    660.26     28.83 o
   8   9   0    267.07    257.62     20.45 o
   8   9   1    713.37    683.67     16.88 o
   8   9   2    914.10    861.08     18.85 o
   8   9   3   2285.78   2271.54     30.06 o
   8   9   4      1.64     30.19     12.44 <
   8   9   5    113.57     94.75     13.18 o
   8   9   6     57.82     63.33     13.31 o
   8   9   7      9.36     15.89     13.55 <
   8   9   8      1.52      6.41     13.43 <
   8   9   9     62.78     52.61     13.92 o
   8   9  10      2.06     -6.16     13.92 <
   8   9  11      0.31      7.15     13.92 <
   8   9  12      0.01     -7.39     14.41 <
   8   9  13     48.46     44.35     15.15 <
   8   9  14    368.83    376.64     17.74 o
   8   9  15   2546.61   2550.48     36.72 o
   8   9  16     48.16     68.87     14.78 o
   8   9  17   1473.60   1463.93     29.82 o
   8   9  18    200.28    209.20     18.48 o
   8   9  19   1825.23   1982.25     37.58 o
   8   9  20    183.96    217.33     20.45 o
   8   9  21    311.16    297.79     20.82 o
   8   9  22    260.17    207.48     20.70 o
   8   9  23     46.32     11.83     18.73 <
   8   9  24     35.49     34.13     19.71 <
   8   9  25    394.89    378.61     24.52 o
   8   9  26    201.65    167.19     23.04 o
   8   9  27     35.91     16.39     24.52 <
   8  10   0      7.50      6.53     20.08 <
   8  10   1    205.14    179.63     15.65 o
   8  10   2    473.42    484.44     18.11 o
   8  10   3     98.64    153.14     15.15 o
   8  10   4    437.08    457.58     18.11 o
   8  10   5   2303.84   2336.96     37.33 o
   8  10   6     53.08     64.07     15.77 o
   8  10   7    782.71    823.38     23.53 o
   8  10   8     28.18     30.68     15.89 <
   8  10   9    246.39    233.60     17.62 o
   8  10  10    490.52    445.88     20.33 o
   8  10  11     15.19     15.15     17.13 <
   8  10  12    330.79    316.76     19.96 o
   8  10  13    109.71    114.46     17.37 o
   8  10  14      8.74     17.50     17.86 <
   8  10  15    478.47    490.48     22.55 o
   8  10  16     69.03     73.68     18.48 o
   8  10  17    654.38    610.73     24.52 o
   8  10  18      5.71     -7.76     18.36 <
   8  10  19     26.86     -6.90     18.36 <
   8  10  20     38.78     30.31     20.08 <
   8  10  21    103.14    115.32     21.68 o
   8  10  22    268.34    241.73     23.29 o
   8  10  23    274.22    249.49     24.52 o
   8  10  24    104.42     99.06     24.76 o
   8  11   0   2019.20   2048.17     53.35 o
   8  11   1    275.93    245.30     18.73 o
   8  11   2    160.60    137.37     18.11 o
   8  11   3      4.94    -14.66     16.14 <
   8  11   4    726.30    731.10     25.26 o
   8  11   5      1.96     -8.25     17.25 <
   8  11   6    511.89    537.54     23.90 o
   8  11   7     51.01     76.76     17.86 o
   8  11   8    649.57    643.38     26.49 o
   8  11   9      0.05     -3.70     18.23 <
   8  11  10     53.71     83.16     18.73 o
   8  11  11      0.34    -13.31     19.59 <
   8  11  12    185.29    174.83     20.82 o
   8  11  13     14.84     14.05     18.48 <
   8  11  14     62.42     69.86     20.58 o
   8  11  15     75.90     90.80     21.81 o
   8  11  16   1671.72   1678.18     42.51 o
   8  11  17    302.75    304.56     25.87 o
   8  11  18   1044.88   1008.07     33.64 o
   8  11  19     53.42     33.39     23.04 <
   8  11  20    525.54    532.00     28.95 o
   8  12   0   1590.42   1527.99     53.59 o
   8  12   1     31.97     15.40     19.71 <
   8  12   2     37.46      5.17     20.70 <
   8  12   3    176.24    136.02     22.18 o
   8  12   4    135.05     96.47     20.82 o
   8  12   5      1.53    -25.01     21.07 <
   8  12   6     23.63     15.03     21.81 <
   8  12   7     34.96     26.61     21.07 <
   8  12   8      2.66      3.20     20.94 <
   8  12   9     26.12     50.02     22.30 <
   8  12  10    930.65    972.21     34.62 o
   8  12  11    259.41    229.90     25.26 o
   8  12  12    899.88    876.36     32.53 o
   8  12  13     59.38     49.78     23.53 <
   8  12  14     17.12     -3.45     23.41 <
   9   0   2    328.07    307.64     10.35 o
   9   0   4   6430.44   6575.47     51.99 o
   9   0   6   1123.07   1037.64     17.25 o
   9   0   8     14.13     10.47      7.64 <
   9   0  10   1306.43   1338.26     19.71 o
   9   0  12   4213.92   4138.10     41.27 o
   9   0  14   2043.23   2081.19     27.84 o
   9   0  16   4735.03   4615.77     47.80 o
   9   0  18      1.97     -2.22     12.07 <
   9   0  20   2472.75   2480.74     39.55 o
   9   0  22    673.35    551.59     20.82 o
   9   0  24      4.50     -0.62     15.65 <
   9   0  26    673.84    698.08     24.39 o
   9   0  28   2806.95   2871.18     53.22 o
   9   0  30    182.18    163.37     23.04 o
   9   0  32     59.41     54.83     22.30 <
   9   0  34    143.18    129.98     24.15 o
   9   0  36    682.68    714.34     34.25 o
   9   1   1    884.72    857.26     12.32 o
   9   1   2    379.41    435.41      8.75 o
   9   1   3   1472.37   1544.87     14.66 o
   9   1   4   1971.98   1897.36     15.40 o
   9   1   5   2517.29   2564.77     18.97 o
   9   1   6   1657.68   1704.30     14.78 o
   9   1   7    289.53    266.12      7.02 o
   9   1   8  11048.80  10761.40     56.30 o
   9   1   9     38.46     52.86      5.91 o
   9   1  10    180.12    232.49      7.39 o
   9   1  11   2181.44   2131.82     18.60 o
   9   1  12   2381.41   2387.11     20.45 o
   9   1  13   2027.13   1931.12     18.85 o
   9   1  14   3524.94   3451.60     25.50 o
   9   1  15   3433.48   3357.47     26.61 o
   9   1  16      0.19      3.70      7.64 <
   9   1  17    388.61    375.16      9.86 o
   9   1  18     12.19     13.43      8.50 <
   9   1  19   1152.42   1119.94     19.47 o
   9   1  20    494.20    477.91     14.17 o
   9   1  21    454.03    443.66     14.29 o
   9   1  22    421.41    451.79     14.66 o
   9   1  23     99.12    118.77     12.44 o
   9   1  24     13.41      8.13     11.46 <
   9   1  25     41.23     28.71     12.07 <
   9   1  26   1645.94   1696.17     27.60 o
   9   1  27    303.23    311.59     15.77 o
   9   1  28    532.19    549.37     18.23 o
   9   1  29    373.06    377.13     16.76 o
   9   1  30    103.64     81.93     14.91 o
   9   1  31    269.99    261.07     17.25 o
   9   1  32    331.86    325.88     17.74 o
   9   1  33     95.64    100.41     16.26 o
   9   1  34    177.59    206.49     17.50 o
   9   1  35    194.17    188.63     18.97 o
   9   1  36    562.26    590.40     23.66 o
   9   1  37      0.05     -3.20     19.22 <
   9   2   1      0.72     -1.48      5.54 <
   9   2   2    554.68    530.65      9.24 o
   9   2   3   3865.14   4041.51     26.24 o
   9   2   4    191.63    220.17      7.15 o
   9   2   5    324.10    406.70      8.38 o
   9   2   6   2389.65   2473.84     18.36 o
   9   2   7     69.01    100.54      6.28 o
   9   2   8    734.91    721.61     11.21 o
   9   2   9   1307.89   1196.94     13.31 o
   9   2  10   2301.15   2434.42     19.34 o
   9   2  11    478.93    519.68      9.61 o
   9   2  12     22.64     15.03      6.78 <
   9   2  13   2903.91   2843.46     23.41 o
   9   2  14   1635.73   1590.34     18.48 o
   9   2  15     78.01     75.89      8.50 o
   9   2  16   1452.80   1362.78     18.48 o
   9   2  17    635.52    575.49     12.57 o
   9   2  18   2364.32   2318.60     24.89 o
   9   2  19   1905.05   1850.55     24.15 o
   9   2  20     59.14     43.12     10.97 o
   9   2  21    306.39    327.60     12.94 o
   9   2  22      1.79      5.67     11.46 <
   9   2  23    234.74    228.05     13.55 o
   9   2  24    223.38    232.00     14.05 o
   9   2  25    175.24    193.31     14.41 o
   9   2  26    534.83    543.09     17.99 o
   9   2  27     46.36     33.64     13.80 <
   9   2  28    238.86    234.71     15.65 o
   9   2  29     54.88     50.51     14.66 o
   9   2  30      0.97     10.97     14.66 <
   9   2  31    590.01    622.06     21.31 o
   9   2  32    239.12    265.02     18.36 o
   9   2  33      2.94     24.27     16.76 <
   9   2  34    412.86    418.90     22.67 o
   9   2  35    342.24    363.58     22.79 o
   9   2  36    128.20    135.53     22.67 o
   9   3   1     43.18     39.18      5.67 o
   9   3   2   2876.60   2981.57     21.31 o
   9   3   3    263.88    250.97      7.27 o
   9   3   4    225.37    238.65      7.15 o
   9   3   5   1037.28   1011.64     12.81 o
   9   3   6   1676.55   1515.43     14.78 o
   9   3   7    343.95    328.22      7.76 o
   9   3   8   2286.97   2402.38     18.73 o
   9   3   9    711.30    712.87     10.72 o
   9   3  10   6219.06   6097.07     35.48 o
   9   3  11  12385.60  12329.50     65.30 o
   9   3  12   1637.69   1648.00     15.89 o
   9   3  13    124.85    145.88      7.52 o
   9   3  14    391.06    348.30      9.12 o
   9   3  15      0.12     -0.62      8.01 <
   9   3  16    452.60    418.77     11.70 o
   9   3  17      0.08      6.65      9.98 <
   9   3  18    103.97    124.56     11.46 o
   9   3  19    168.82    171.87     12.57 o
   9   3  20    322.21    337.58     14.17 o
   9   3  21    105.70    110.39     12.20 o
   9   3  22    631.80    617.26     16.39 o
   9   3  23   2631.21   2689.94     32.77 o
   9   3  24    586.07    575.00     17.25 o
   9   3  25    976.41   1003.51     22.05 o
   9   3  26    593.31    588.55     18.11 o
   9   3  27   1250.16   1238.83     25.50 o
   9   3  28    619.78    656.56     19.96 o
   9   3  29   1303.11   1348.98     28.71 o
   9   3  30    842.71    881.41     24.03 o
   9   3  31     30.55     30.19     16.76 <
   9   3  32     55.75     43.25     19.47 <
   9   3  33    335.98    286.21     22.42 o
   9   3  34    137.63    105.46     22.05 o
   9   3  35     26.59     10.23     22.42 <
   9   3  36      0.28    -16.39     22.55 <
   9   4   1   1058.97   1016.57     12.94 o
   9   4   2   1566.02   1725.00     16.02 o
   9   4   3    569.64    582.15      9.86 o
   9   4   4     24.35     13.92      6.41 <
   9   4   5     77.99     76.14      6.78 o
   9   4   6   1315.56   1322.36     14.78 o
   9   4   7    479.06    426.54      9.12 o
   9   4   8    144.79    146.00      7.64 o
   9   4   9    321.60    295.08      8.50 o
   9   4  10    771.46    730.24     11.58 o
   9   4  11   1195.43   1187.82     15.52 o
   9   4  12     29.10     19.84      7.39 <
   9   4  13    160.49    120.86      8.62 o
   9   4  14     40.83     28.46      8.25 o
   9   4  15   2327.45   2274.62     24.39 o
   9   4  16    123.47    114.95     10.60 o
   9   4  17    598.94    581.65     15.03 o
   9   4  18    158.15    148.71     12.44 o
   9   4  19    152.77    153.64     12.69 o
   9   4  20     99.94     87.85     12.44 o
   9   4  21     93.63     93.14     13.31 o
   9   4  22     25.65     30.31     12.57 <
   9   4  23    912.31    963.71     20.33 o
   9   4  24      9.82     16.76     13.31 <
   9   4  25    198.51    195.03     15.52 o
   9   4  26     18.93     24.39     14.41 <
   9   4  27    107.44    129.00     16.63 o
   9   4  28    305.28    339.31     18.73 o
   9   4  29     80.10     97.09     17.37 o
   9   4  30     69.74     75.65     18.11 o
   9   4  31    318.87    341.65     22.05 o
   9   4  32    602.67    604.94     25.26 o
   9   4  33    269.16    243.45     23.90 o
   9   4  34    562.34    631.67     29.82 o
   9   4  35    102.35    106.08     24.15 o
   9   5   1      0.04      2.09      7.27 <
   9   5   2    132.47    149.57      7.89 o
   9   5   3      0.94      9.36      7.15 <
   9   5   4    137.45    123.33      7.89 o
   9   5   5    554.57    552.21     10.47 o
   9   5   6     36.86     42.75      7.52 o
   9   5   7   4573.55   4475.93     31.29 o
   9   5   8   2198.28   2382.67     22.30 o
   9   5   9   5563.56   5467.98     37.95 o
   9   5  10      0.23     18.73      8.99 <
   9   5  11      2.14     12.20      9.12 <
   9   5  12    755.99    746.62     15.65 o
   9   5  13    860.21    836.44     16.63 o
   9   5  14   2921.39   2937.59     30.55 o
   9   5  15    470.82    465.47     14.41 o
   9   5  16     88.33     89.45     11.83 o
   9   5  17     69.78     73.68     11.70 o
   9   5  18    232.68    207.97     13.55 o
   9   5  19     75.82     78.97     12.94 o
   9   5  20    234.84    247.64     14.54 o
   9   5  21   2004.96   1963.03     29.20 o
   9   5  22     25.51     22.55     13.31 <
   9   5  23    182.41    189.37     15.28 o
   9   5  24    158.68    182.22     15.77 o
   9   5  25   1464.47   1439.41     29.69 o
   9   5  26   1724.58   1729.93     33.88 o
   9   5  27   1285.51   1318.91     29.94 o
   9   5  28     16.08      6.16     16.63 <
   9   5  29    903.38    903.84     26.86 o
   9   5  30      5.17    -16.51     17.99 <
   9   5  31    353.50    339.31     22.05 o
   9   5  32      6.72     18.11     19.96 <
   9   5  33     36.53     48.67     22.30 <
   9   5  34      6.12      8.25     23.16 <
   9   6   1      2.68     -2.09      8.50 <
   9   6   2      0.39      1.23      8.62 <
   9   6   3    136.41    129.37      9.36 o
   9   6   4    304.13    316.27     10.47 o
   9   6   5    122.86    111.13      9.24 o
   9   6   6   1085.21   1121.79     17.99 o
   9   6   7    550.14    563.42     12.81 o
   9   6   8   3411.23   3388.64     30.31 o
   9   6   9     85.71    121.48     10.97 o
   9   6  10      1.97     -4.07     10.23 <
   9   6  11     11.70     10.23     10.47 <
   9   6  12    314.84    305.30     12.81 o
   9   6  13      0.62      0.25     10.97 <
   9   6  14      6.61     15.77     11.70 <
   9   6  15      0.27      1.11     11.70 <
   9   6  16    889.05    923.42     19.96 o
   9   6  17      7.02     15.28     13.06 <
   9   6  18    418.14    408.67     16.63 o
   9   6  19    185.78    191.95     15.03 o
   9   6  20    245.86    246.41     16.39 o
   9   6  21     17.27     31.42     14.91 <
   9   6  22    214.54    214.75     17.00 o
   9   6  23     73.81     57.78     15.89 o
   9   6  24     44.80     28.34     16.02 <
   9   6  25    253.32    264.28     18.48 o
   9   6  26    395.83    386.49     20.45 o
   9   6  27      0.14    -11.09     16.88 <
   9   6  28    122.82     95.11     19.71 o
   9   6  29      0.02      4.68     18.97 <
   9   6  30    373.34    365.92     24.27 o
   9   6  31    242.35    257.75     23.66 o
   9   6  32     45.39     49.65     21.68 <
   9   7   1    344.02    350.27     12.20 o
   9   7   2    252.00    212.90     11.33 o
   9   7   3    182.10    153.14     11.33 o
   9   7   4      5.01     12.07     10.47 <
   9   7   5   1375.88   1502.61     23.29 o
   9   7   6   4494.20   4463.36     37.21 o
   9   7   7     92.00    108.91     11.46 o
   9   7   8    273.34    266.86     12.94 o
   9   7   9     15.97     18.73     11.33 <
   9   7  10   1543.68   1546.47     24.76 o
   9   7  11   2220.84   2264.64     29.57 o
   9   7  12    340.21    356.68     14.91 o
   9   7  13    788.16    773.98     18.97 o
   9   7  14      1.59      4.19     12.57 <
   9   7  15    349.95    372.82     16.14 o
   9   7  16    676.53    741.57     19.34 o
   9   7  17     35.40     29.82     13.92 <
   9   7  18     57.20     61.73     15.03 o
   9   7  19      3.51     10.23     14.66 <
   9   7  20     10.65      5.30     14.66 <
   9   7  21     84.84     57.91     16.63 o
   9   7  22     80.58     86.37     17.37 o
   9   7  23     61.95     80.95     17.50 o
   9   7  24    507.43    497.26     21.81 o
   9   7  25     38.06     34.37     18.11 <
   9   7  26    190.90    185.05     20.08 o
   9   7  27     63.92     72.32     19.34 o
   9   7  28   1037.80   1052.54     33.27 o
   9   7  29    312.76    333.39     25.63 o
   9   7  30     81.22     92.65     23.16 o
   9   7  31      1.82     38.81     23.78 <
   9   8   1   2498.36   2559.47     29.32 o
   9   8   2     41.74     54.46     11.46 o
   9   8   3     16.52     27.35     11.70 <
   9   8   4    523.39    499.23     15.52 o
   9   8   5    267.17    239.02     13.43 o
   9   8   6      0.01      6.16     11.95 <
   9   8   7    411.83    393.15     15.40 o
   9   8   8    193.15    177.79     14.41 o
   9   8   9    231.92    231.01     14.54 o
   9   8  10      0.90     21.44     13.31 <
   9   8  11   1207.75   1210.86     25.13 o
   9   8  12    310.01    273.27     16.51 o
   9   8  13    154.65    166.33     16.26 o
   9   8  14    549.97    574.26     18.97 o
   9   8  15      2.14     -0.37     14.05 <
   9   8  16      1.32      4.68     14.17 <
   9   8  17    119.36    127.39     15.52 o
   9   8  18    757.92    800.59     22.55 o
   9   8  19    108.13    129.37     17.50 o
   9   8  20    107.06    110.02     17.50 o
   9   8  21      6.00     -4.93     16.51 <
   9   8  22      0.10     -7.64     16.88 <
   9   8  23    531.45    505.14     22.42 o
   9   8  24      1.25    -11.09     19.71 <
   9   8  25    251.49    249.61     23.04 o
   9   8  26     12.66     26.24     21.81 <
   9   8  27    273.33    256.64     24.15 o
   9   8  28    452.25    403.01     27.35 o
   9   8  29      5.73     40.78     93.88 <
   9   9   1    171.49    163.12     15.03 o
   9   9   2    171.54    192.32     15.28 o
   9   9   3   1726.43   1808.41     29.20 o
   9   9   4    555.85    567.61     17.50 o
   9   9   5    196.86    212.90     14.66 o
   9   9   6    147.67    156.72     14.66 o
   9   9   7   1485.23   1419.33     28.46 o
   9   9   8     12.84     71.58     14.41 o
   9   9   9   3104.32   3125.72     41.15 o
   9   9  10    413.65    445.88     19.47 o
   9   9  11      1.84      0.25     15.40 <
   9   9  12    392.15    405.35     19.34 o
   9   9  13   1479.31   1534.65     32.16 o
   9   9  14    368.18    326.25     17.99 o
   9   9  15    132.16    128.38     16.76 o
   9   9  16    276.98    269.57     18.60 o
   9   9  17     86.33     90.43     17.74 o
   9   9  18     15.03     15.15     17.86 <
   9   9  19    204.18    242.59     22.05 o
   9   9  20     37.39     29.08     20.21 <
   9   9  21    106.01    102.26     21.07 o
   9   9  22    198.48    204.03     22.42 o
   9   9  23     56.49     61.73     20.45 o
   9   9  24    488.15    483.09     26.61 o
   9   9  25    298.65    285.96     24.76 o
   9   9  26     39.02     27.47     22.67 <
   9  10   1    201.42    194.05     17.00 o
   9  10   2      5.33    -18.36     15.03 <
   9  10   3   1440.39   1402.08     28.46 o
   9  10   4    241.07    231.13     17.50 o
   9  10   5     14.04     -5.30     15.40 <
   9  10   6      7.22     12.20     16.39 <
   9  10   7    424.53    415.33     20.33 o
   9  10   8   1308.04   1244.50     28.58 o
   9  10   9      2.85      7.02     17.50 <
   9  10  10      1.11     -8.13     17.37 <
   9  10  11   1640.41   1665.98     36.10 o
   9  10  12    291.28    260.33     20.45 o
   9  10  13     23.10     35.11     18.60 <
   9  10  14    565.59    573.15     24.15 o
   9  10  15    165.89    173.10     19.22 o
   9  10  16     13.71     26.00     18.48 <
   9  10  17     89.16    112.24     20.58 o
   9  10  18    211.09    189.86     22.30 o
   9  10  19     72.15     56.43     21.19 <
   9  10  20      8.01    -14.54     21.68 <
   9  10  21    602.15    569.09     28.46 o
   9  10  22     17.28     34.87     22.67 <
   9  11   1    283.88    269.08     19.22 o
   9  11   2     16.20     -8.25     16.39 <
   9  11   3     62.20     30.80     17.37 <
   9  11   4    653.98    611.10     22.79 o
   9  11   5      1.47     57.04     17.99 o
   9  11   6   3775.05   3879.86     54.33 o
   9  11   7    101.21    128.63     19.47 o
   9  11   8    164.49    155.24     20.33 o
   9  11   9    183.58    179.14     21.56 o
   9  11  10     35.57     36.96     19.84 <
   9  11  11    339.44    345.96     23.41 o
   9  11  12    520.05    493.81     26.00 o
   9  11  13     52.53     34.37     19.84 <
   9  11  14    237.31    229.04     23.16 o
   9  11  15     19.64     30.92     20.82 <
   9  11  16    692.79    655.08     28.71 o
   9  11  17      6.37      3.45     22.55 <
   9  11  18      3.94    -42.75     22.92 <
   9  12   1     37.64     10.97     20.21 <
   9  12   2    281.99    258.24     23.41 o
   9  12   3      0.12    -26.12     20.21 <
   9  12   4    301.41    312.70     24.39 o
   9  12   5     71.22     39.06     21.44 <
   9  12   6    410.61    361.36     24.89 o
   9  12   7     12.14    -22.18     20.58 <
   9  12   8    264.31    257.99     24.03 o
   9  12   9    396.96    380.09     25.75 o
   9  12  10    123.29     87.60     24.03 o
   9  12  11    479.95    477.54     28.83 o
  10   0   0    234.00    240.50     14.41 o
  10   0   2     23.22     15.03      8.99 <
  10   0   4   1128.12    943.14     18.11 o
  10   0   6   1615.79   1842.91     23.90 o
  10   0   8    323.13    297.17     12.32 o
  10   0  10    234.16    245.43     11.58 o
  10   0  12    305.37    318.86     13.92 o
  10   0  14     67.29     61.23     12.07 o
  10   0  16    523.99    494.18     17.99 o
  10   0  18    342.45    267.85     15.77 o
  10   0  20    380.85    348.42     17.62 o
  10   0  22    210.13    168.18     18.11 o
  10   0  24    538.95    543.71     24.52 o
  10   0  26    493.78    455.24     23.41 o
  10   0  28    383.18    339.43     25.01 o
  10   0  30      3.28      7.15     22.92 <
  10   0  32    145.57    110.27     23.78 o
  10   0  34    517.97    545.06     30.31 o
  10   0  36    119.63    138.36     26.49 o
  10   1   0   4485.33   4205.62     39.80 o
  10   1   1    465.54    426.91      9.24 o
  10   1   2   1035.44    995.25     14.05 o
  10   1   3    379.01    320.70      8.87 o
  10   1   4   3952.54   3749.26     27.97 o
  10   1   5    335.04    350.27      8.38 o
  10   1   6    117.56    111.50      7.27 o
  10   1   7     31.77     38.93      6.65 o
  10   1   8   3464.17   3571.97     25.38 o
  10   1   9   1487.86   1643.68     16.14 o
  10   1  10   3029.25   2874.88     21.93 o
  10   1  11     65.11    102.88      7.52 o
  10   1  12   2547.74   2490.10     21.31 o
  10   1  13    110.98    109.53      8.25 o
  10   1  14      0.40     -2.22      7.52 <
  10   1  15   3952.82   3817.27     30.43 o
  10   1  16     18.93     17.25      8.62 <
  10   1  17    217.91    205.88      9.98 o
  10   1  18    878.84    820.79     15.89 o
  10   1  19   2268.02   2152.65     25.13 o
  10   1  20      3.42     15.15     10.97 <
  10   1  21    386.34    318.24     13.80 o
  10   1  22   2619.56   2611.34     31.42 o
  10   1  23     21.18      9.86     12.20 <
  10   1  24    355.57    340.42     15.15 o
  10   1  25    248.55    280.05     14.91 o
  10   1  26     73.88     61.60     14.29 o
  10   1  27    229.90    207.48     15.77 o
  10   1  28    117.18    123.82     14.66 o
  10   1  29    593.49    613.69     20.58 o
  10   1  30    738.54    720.75     23.29 o
  10   1  31    176.43    201.32     17.74 o
  10   1  32    416.49    419.51     20.21 o
  10   1  33    665.21    691.67     23.53 o
  10   1  34   1246.12   1330.13     30.19 o
  10   1  35    421.80    409.04     21.44 o
  10   1  36    321.06    326.12     22.18 o
  10   2   0    450.91    412.74     12.69 o
  10   2   1   1882.16   1841.43     17.37 o
  10   2   2     92.27    110.39      7.15 o
  10   2   3      0.32      0.86      6.41 <
  10   2   4    656.73    628.47     10.10 o
  10   2   5   1700.21   1572.22     15.52 o
  10   2   6     14.15     21.81      6.53 o
  10   2   7   1762.47   1725.62     16.63 o
  10   2   8   1907.59   2029.81     18.60 o
  10   2   9    917.04    919.60     13.43 o
  10   2  10    904.68    943.01     13.68 o
  10   2  11    313.50    284.85      8.62 o
  10   2  12    100.89     98.32      7.64 o
  10   2  13   1550.02   1575.67     19.34 o
  10   2  14     21.47     23.16      8.50 <
  10   2  15    447.39    459.31     11.95 o
  10   2  16    105.03     92.40      9.61 o
  10   2  17    342.18    310.72     11.83 o
  10   2  18     10.11      5.54      9.86 <
  10   2  19     28.86     20.70     10.72 <
  10   2  20    300.37    279.06     13.18 o
  10   2  21    516.47    504.40     15.77 o
  10   2  22     67.05     82.42     12.94 o
  10   2  23    226.98    224.36     14.78 o
  10   2  24    279.41    272.16     15.52 o
  10   2  25    145.15    120.00     14.91 o
  10   2  26    256.77    245.43     16.39 o
  10   2  27    143.74    148.46     15.15 o
  10   2  28    122.43     98.93     15.65 o
  10   2  29      0.43     -3.82     15.52 <
  10   2  30    153.45    126.65     18.48 o
  10   2  31      0.39      0.49     17.62 <
  10   2  32    117.56     99.18     18.97 o
  10   2  33     10.80      8.75     18.48 <
  10   2  34      5.44    -13.80     19.84 <
  10   2  35      4.74    -18.97     21.44 <
  10   3   0    156.98    128.26      9.61 o
  10   3   1     48.86     70.35      6.78 o
  10   3   2   2037.92   1914.12     17.13 o
  10   3   3   2011.01   1963.65     17.62 o
  10   3   4   1249.87   1298.59     15.40 o
  10   3   5    705.51    771.14     12.20 o
  10   3   6    163.43    181.60      7.89 o
  10   3   7   4030.17   3943.56     28.21 o
  10   3   8   1330.32   1413.04     16.63 o
  10   3   9   1663.22   1750.50     18.23 o
  10   3  10    231.55    234.58      8.62 o
  10   3  11   1199.64   1209.14     15.40 o
  10   3  12    821.84    785.68     12.69 o
  10   3  13   2998.78   2958.53     25.63 o
  10   3  14    751.23    759.32     14.17 o
  10   3  15    880.05    867.49     16.51 o
  10   3  16   1812.41   1771.45     23.53 o
  10   3  17    835.59    822.27     16.76 o
  10   3  18    655.36    648.92     16.14 o
  10   3  19   1626.91   1662.04     25.63 o
  10   3  20    295.65    296.31     13.92 o
  10   3  21     77.07     80.70     12.32 o
  10   3  22     87.56     86.98     13.43 o
  10   3  23     17.04     19.22     13.06 <
  10   3  24     11.65     11.58     13.06 <
  10   3  25   1721.20   1732.39     30.06 o
  10   3  26    376.68    352.61     17.00 o
  10   3  27   1147.45   1181.05     26.61 o
  10   3  28    594.41    605.43     21.31 o
  10   3  29    623.76    629.33     23.29 o
  10   3  30     18.68     18.36     18.97 <
  10   3  31    916.75    942.28     29.20 o
  10   3  32    180.83    181.85     22.67 o
  10   3  33     48.36     40.78     21.44 <
  10   3  34    327.24    279.55     24.76 o
  10   3  35      3.92     -4.68     22.67 <
  10   4   0    680.70    606.05     14.41 o
  10   4   1     83.52    113.10      7.15 o
  10   4   2   3432.66   3311.15     23.41 o
  10   4   3   1847.82   1824.67     18.11 o
  10   4   4    126.68    151.79      8.13 o
  10   4   5     13.05      0.25      7.27 <
  10   4   6    488.68    463.01     10.23 o
  10   4   7    759.11    748.60     12.07 o
  10   4   8   1626.52   1726.85     17.86 o
  10   4   9      4.30     13.31      7.64 <
  10   4  10   1233.39   1232.67     17.00 o
  10   4  11   1803.10   1817.90     20.70 o
  10   4  12    159.83    143.41     10.35 o
  10   4  13    937.76    880.80     16.39 o
  10   4  14    209.22    208.09     11.21 o
  10   4  15     86.83     88.95     10.60 o
  10   4  16    522.48    543.46     14.54 o
  10   4  17    418.12    413.97     13.92 o
  10   4  18   1462.78   1471.94     24.15 o
  10   4  19      5.61     23.16     11.58 <
  10   4  20    938.69    959.77     20.08 o
  10   4  21      1.17    -10.60     12.07 <
  10   4  22    568.75    565.88     17.00 o
  10   4  23    264.59    245.79     15.52 o
  10   4  24      3.83     -2.22     14.17 <
  10   4  25     89.01     56.55     15.65 o
  10   4  26     15.68     -6.65     16.02 <
  10   4  27    245.12    245.79     19.84 o
  10   4  28      0.26     -8.99     16.88 <
  10   4  29    221.03    216.47     20.33 o
  10   4  30     74.07     45.22     19.96 <
  10   4  31    143.40    118.89     21.44 o
  10   4  32     97.54    108.54     21.68 o
  10   4  33    288.86    275.49     24.89 o
  10   4  34      1.85    -13.43     22.79 <
  10   5   0    315.38    366.54     13.18 o
  10   5   1   1108.89   1153.45     16.02 o
  10   5   2      5.70      9.98      7.64 <
  10   5   3    369.91    375.65      9.61 o
  10   5   4    237.32    236.80      9.36 o
  10   5   5   2473.39   2449.20     22.18 o
  10   5   6    662.23    654.71     12.44 o
  10   5   7     26.20     45.83      8.75 o
  10   5   8     44.83     66.78      9.61 o
  10   5   9     75.42     64.68     10.47 o
  10   5  10    527.28    557.63     14.05 o
  10   5  11     60.54     60.49     10.72 o
  10   5  12   3027.26   3197.06     31.29 o
  10   5  13   2054.01   2035.72     26.12 o
  10   5  14     68.63     55.69     11.46 o
  10   5  15    392.77    406.82     14.29 o
  10   5  16    367.36    371.96     14.17 o
  10   5  17    351.58    383.54     15.28 o
  10   5  18    486.97    511.06     15.65 o
  10   5  19     68.38     81.07     12.94 o
  10   5  20     19.11     24.64     12.69 <
  10   5  21    889.78    901.49     20.82 o
  10   5  22   1969.03   1951.70     32.03 o
  10   5  23    532.82    560.46     20.08 o
  10   5  24    702.94    676.77     21.44 o
  10   5  25     10.14      9.24     16.88 <
  10   5  26   1392.52   1481.30     32.40 o
  10   5  27     20.28     16.63     17.62 <
  10   5  28     18.64     26.00     18.23 <
  10   5  29   1673.05   1801.14     39.06 o
  10   5  30    236.99    235.69     22.05 o
  10   5  31      0.04      0.62     19.96 <
  10   5  32     18.37     20.21     21.31 <
  10   5  33    276.27    269.45     26.49 o
  10   6   0   4256.41   4257.36     51.75 o
  10   6   1      6.94     18.97      9.86 <
  10   6   2    306.83    305.06     11.95 o
  10   6   3    431.79    446.50     12.32 o
  10   6   4    172.47    135.16     10.60 o
  10   6   5     23.40     13.06      9.86 <
  10   6   6     11.72     10.60      9.73 <
  10   6   7     37.66     29.32     10.10 <
  10   6   8     26.16     38.69     10.60 o
  10   6   9    143.21    138.61     11.46 o
  10   6  10     95.40    101.52     11.21 o
  10   6  11    473.54    451.30     14.05 o
  10   6  12    237.88    217.83     12.44 o
  10   6  13    164.14    173.60     12.94 o
  10   6  14    606.03    580.67     16.14 o
  10   6  15     50.16     36.84     12.57 <
  10   6  16     13.43     28.34     12.69 <
  10   6  17   1024.56   1001.66     22.05 o
  10   6  18    424.10    453.03     17.37 o
  10   6  19    705.66    766.95     20.33 o
  10   6  20    244.24    240.62     16.02 o
  10   6  21     85.79     89.82     15.28 o
  10   6  22     84.46     75.52     16.02 o
  10   6  23     86.97     68.01     16.88 o
  10   6  24     14.83     10.10     17.86 <
  10   6  25     20.03    -11.58     17.86 <
  10   6  26      6.88    -16.14     17.62 <
  10   6  27     12.17    -13.31     17.99 <
  10   6  28     89.53     60.62     19.71 o
  10   6  29     23.43      0.25     19.59 <
  10   6  30      6.16    -19.71     19.96 <
  10   6  31     41.47     35.61     21.19 <
  10   7   0    195.63    217.21     17.50 o
  10   7   1    237.01    220.04     12.32 o
  10   7   2   1312.35   1408.61     23.66 o
  10   7   3     20.66     36.10     11.21 o
  10   7   4     89.72    110.89     12.20 o
  10   7   5   1175.44   1193.61     21.93 o
  10   7   6    704.33    662.48     16.26 o
  10   7   7    320.52    368.88     14.91 o
  10   7   8    531.16    514.14     15.89 o
  10   7   9    102.00    134.17     13.43 o
  10   7  10   1536.75   1605.49     26.98 o
  10   7  11    359.42    390.32     15.15 o
  10   7  12     80.76     73.55     13.43 o
  10   7  13    334.49    332.16     15.52 o
  10   7  14   2201.21   2308.87     32.16 o
  10   7  15    499.83    578.70     17.86 o
  10   7  16   1060.24   1096.77     23.78 o
  10   7  17     15.82     21.31     14.41 <
  10   7  18    237.01    244.56     18.11 o
  10   7  19    684.18    720.51     22.67 o
  10   7  20   1249.32   1327.42     28.46 o
  10   7  21     15.81     14.66     16.02 <
  10   7  22    134.56    135.65     18.11 o
  10   7  23     30.75     52.36     17.37 o
  10   7  24   1525.26   1588.12     35.36 o
  10   7  25    492.10    513.64     25.13 o
  10   7  26      3.74     -4.19     19.10 <
  10   7  27      7.10     17.86     19.84 <
  10   7  28    154.03    121.36     22.42 o
  10   7  29    190.91    201.81     24.89 o
  10   8   0     89.29    103.25     17.74 o
  10   8   1     13.03      5.30     12.32 <
  10   8   2     16.71     15.52     12.81 <
  10   8   3    131.37    132.57     13.92 o
  10   8   4    132.29    129.12     13.92 o
  10   8   5      0.91      4.93     12.94 <
  10   8   6    754.17    704.36     18.85 o
  10   8   7      3.21      5.67     13.18 <
  10   8   8     26.15      8.75     13.43 <
  10   8   9     38.64     34.13     13.68 <
  10   8  10     92.05     73.68     14.66 o
  10   8  11     11.99      1.85     14.05 <
  10   8  12    546.35    555.53     19.47 o
  10   8  13     39.97     32.90     14.91 <
  10   8  14    577.33    592.37     19.59 o
  10   8  15     45.98     69.61     15.52 o
  10   8  16     23.90     20.08     15.40 <
  10   8  17      9.87     14.78     15.77 <
  10   8  18      2.07     -7.52     15.89 <
  10   8  19     53.65     47.43     17.74 <
  10   8  20    168.26    169.53     19.22 o
  10   8  21     56.80     50.39     17.99 <
  10   8  22    541.36    588.55     23.53 o
  10   8  23     78.80     80.45     19.22 o
  10   8  24     52.40     66.04     21.81 o
  10   8  25     59.61     50.88     22.05 <
  10   8  26     51.83     37.33     22.42 <
  10   8  27      2.86     -4.81     24.64 <
  10   9   0      7.49     58.40     21.07 <
  10   9   1    918.82    916.53     22.55 o
  10   9   2    388.61    354.34     17.62 o
  10   9   3     71.89     52.36     15.03 o
  10   9   4      1.00      8.25     14.05 <
  10   9   5   1596.62   1612.76     29.82 o
  10   9   6     17.74     17.62     14.05 <
  10   9   7   1236.48   1249.30     26.61 o
  10   9   8     15.53     27.60     14.66 <
  10   9   9     39.95     43.25     15.52 <
  10   9  10      4.12     -8.38     15.28 <
  10   9  11     16.79     16.14     15.89 <
  10   9  12     12.08     36.96     16.39 <
  10   9  13   2307.16   2368.25     41.15 o
  10   9  14     69.93     81.44     16.39 o
  10   9  15     77.87     75.40     16.88 o
  10   9  16      3.61     23.78     17.13 <
  10   9  17   4064.05   4345.58     54.70 o
  10   9  18    509.87    563.79     23.90 o
  10   9  19    150.38    180.87     20.94 o
  10   9  20      0.46     -7.15     19.71 <
  10   9  21    153.46    132.32     21.07 o
  10   9  22      0.07      5.91     19.71 <
  10   9  23    134.18    123.45     21.56 o
  10   9  24      0.11      5.91     21.93 <
  10  10   0    223.73    199.72     24.76 o
  10  10   1    516.09    538.16     20.58 o
  10  10   2     30.39     45.09     15.89 <
  10  10   3    955.55   1019.16     25.01 o
  10  10   4     67.90     97.58     16.39 o
  10  10   5     65.95     45.09     16.63 <
  10  10   6      1.06      3.08     16.88 <
  10  10   7      7.43     21.44     17.50 <
  10  10   8     17.98     -4.19     17.25 <
  10  10   9     99.41     94.50     19.10 o
  10  10  10     56.79     34.25     18.36 <
  10  10  11     26.32     26.37     17.25 <
  10  10  12    484.97    455.24     21.56 o
  10  10  13     64.24     86.86     18.60 o
  10  10  14      0.01      6.41     17.74 <
  10  10  15     12.88     23.41     18.48 <
  10  10  16      0.09     -4.07     17.99 <
  10  10  17     78.01     45.59     20.70 <
  10  10  18      4.64     12.32     21.19 <
  10  10  19    208.72    205.38     23.90 o
  10  10  20    172.65    151.42     22.92 o
  10  10  21    129.55    187.03     95.36 <
  10  11   0   1445.72   1349.35     41.52 o
  10  11   1    801.21    781.98     23.78 o
  10  11   2    940.16    947.70     25.38 o
  10  11   3     41.28     18.60     17.25 <
  10  11   4     82.51     43.61     18.23 <
  10  11   5    176.77    145.01     19.59 o
  10  11   6      8.90     19.47     18.60 <
  10  11   7     29.28     28.71     19.22 <
  10  11   8    735.97    695.12     26.37 o
  10  11   9    815.74    890.53     28.09 o
  10  11  10    581.71    626.50     25.87 o
  10  11  11     14.97     12.94     20.45 <
  10  11  12     10.72      7.64     20.45 <
  10  11  13    257.86    281.77     23.66 o
  10  11  14    701.46    656.19     28.09 o
  10  11  15    352.09    398.20     25.50 o
  10  11  16    873.52    831.39     56.43 o
  10  12   0    319.04    365.30     36.22 o
  10  12   1    610.88    565.88     24.64 o
  10  12   2      5.06    -12.69     22.18 <
  10  12   3    289.32    282.26     24.27 o
  10  12   4    480.64    439.60     26.37 o
  10  12   5     44.13     46.94     22.18 <
  10  12   6    155.32    139.84     23.29 o
  10  12   7     61.64     55.44     21.81 <
  11   0   2   1387.95   1296.24     23.78 o
  11   0   4   2825.70   2582.26     31.05 o
  11   0   6    963.91    913.32     19.22 o
  11   0   8  10625.00  10130.70     83.90 o
  11   0  10   2856.18   2698.20     34.74 o
  11   0  12    405.46    376.39     14.66 o
  11   0  14     54.47     44.23     12.32 o
  11   0  16     34.57     43.74     13.55 o
  11   0  18    857.86    808.60     22.42 o
  11   0  20   1155.87   1117.47     29.57 o
  11   0  22     77.81     67.39     19.10 o
  11   0  24   1145.20   1049.34     32.16 o
  11   0  26   2262.59   2120.00     47.06 o
  11   0  28     32.90     38.07     23.29 <
  11   0  30    627.22    695.74     33.14 o
  11   0  32   1130.12   1152.09     40.78 o
  11   0  34   1332.15   1405.28     46.69 o
  11   1   1    701.78    724.57     12.57 o
  11   1   2    225.39    244.69      9.49 o
  11   1   3     50.02     33.51      8.38 o
  11   1   4   4717.76   4677.00     33.88 o
  11   1   5   2377.32   2353.35     21.44 o
  11   1   6    770.39    702.89     12.57 o
  11   1   7   1182.59   1281.58     16.63 o
  11   1   8   3521.46   3573.08     28.21 o
  11   1   9     80.33    102.88      8.01 o
  11   1  10      0.27      4.68      7.64 <
  11   1  11   2263.17   2254.29     20.70 o
  11   1  12     72.70     86.00      8.38 o
  11   1  13    394.77    408.06     10.60 o
  11   1  14    299.97    298.40     10.60 o
  11   1  15   1446.61   1438.05     19.71 o
  11   1  16     15.60     29.69      9.49 o
  11   1  17    177.84    164.85     10.60 o
  11   1  18     28.41     18.48      9.98 <
  11   1  19    549.22    522.64     14.66 o
  11   1  20   1062.19    997.96     19.22 o
  11   1  21    169.18    152.65     13.18 o
  11   1  22     19.02     21.56     12.57 <
  11   1  23    568.38    593.97     17.99 o
  11   1  24    157.38    150.06     14.91 o
  11   1  25    132.11    109.41     14.91 o
  11   1  26   1489.91   1470.70     30.43 o
  11   1  27    659.59    622.19     20.70 o
  11   1  28      7.87      5.67     15.40 <
  11   1  29    709.70    677.51     23.66 o
  11   1  30    487.11    467.69     21.31 o
  11   1  31     93.18     69.49     17.74 o
  11   1  32     38.58     34.25     17.86 <
  11   1  33    113.54    146.86     19.34 o
  11   1  34    264.35    251.22     21.56 o
  11   2   1      5.31     -1.85      6.90 <
  11   2   2    151.76    167.56      8.13 o
  11   2   3      0.26      2.59      7.52 <
  11   2   4   3617.70   3382.36     26.61 o
  11   2   5   4805.31   4888.79     33.76 o
  11   2   6    770.43    690.20     12.32 o
  11   2   7   3217.39   3144.94     25.26 o
  11   2   8    563.65    549.74     10.84 o
  11   2   9      0.03     16.63      7.27 <
  11   2  10   1247.88   1187.70     15.52 o
  11   2  11    641.80    590.77     11.83 o
  11   2  12    313.78    287.56     10.10 o
  11   2  13     48.63     48.67      8.99 o
  11   2  14      5.25      7.02      9.24 <
  11   2  15   1111.73   1046.75     18.73 o
  11   2  16     26.03     32.53     10.10 o
  11   2  17    546.40    504.28     13.80 o
  11   2  18     91.10     89.57     11.21 o
  11   2  19    150.26    136.88     11.95 o
  11   2  20    227.88    227.07     13.68 o
  11   2  21      5.95     12.20     12.07 <
  11   2  22    218.43    215.86     14.41 o
  11   2  23   1687.52   1691.73     29.82 o
  11   2  24    329.49    313.43     17.25 o
  11   2  25    139.85    132.32     15.89 o
  11   2  26     47.46     57.41     15.89 o
  11   2  27    334.44    315.16     18.73 o
  11   2  28     57.42     60.49     16.63 o
  11   2  29    932.21    989.83     27.35 o
  11   2  30      3.47     -0.49     17.74 <
  11   2  31     74.17     58.77     19.10 o
  11   2  32    674.43    665.31     25.63 o
  11   2  33    429.20    403.01     23.78 o
  11   2  34      8.60    -27.23     20.70 <
  11   3   1   2153.37   2191.58     19.84 o
  11   3   2    102.31    128.75      7.89 o
  11   3   3   1052.55   1074.23     15.03 o
  11   3   4    298.08    359.02      9.36 o
  11   3   5    664.14    680.22     11.95 o
  11   3   6    305.84    290.52      9.12 o
  11   3   7   1125.88   1066.71     15.03 o
  11   3   8      7.94     22.92      7.89 <
  11   3   9    265.53    279.06      9.86 o
  11   3  10    377.92    384.40     10.47 o
  11   3  11   1956.60   1926.93     21.44 o
  11   3  12     18.73     19.22      8.99 <
  11   3  13    696.69    705.23     14.54 o
  11   3  14    278.60    295.57     11.46 o
  11   3  15    256.31    248.01     12.07 o
  11   3  16     65.40     50.39     10.72 o
  11   3  17    325.98    315.90     13.31 o
  11   3  18     50.47     61.23     11.83 o
  11   3  19    258.91    257.25     13.68 o
  11   3  20    594.06    603.95     16.51 o
  11   3  21     49.09     35.24     13.18 <
  11   3  22    480.53    460.42     17.00 o
  11   3  23   1328.70   1303.02     26.12 o
  11   3  24    416.00    387.23     17.74 o
  11   3  25      1.79     16.39     14.54 <
  11   3  26    393.44    406.82     20.21 o
  11   3  27    574.92    572.66     22.05 o
  11   3  28    185.77    191.46     18.85 o
  11   3  29   1017.09   1051.93     30.55 o
  11   3  30    111.34    103.37     20.70 o
  11   3  31    298.86    282.39     24.03 o
  11   3  32      0.16    -18.97     21.07 <
  11   3  33    722.86    733.69     29.94 o
  11   4   1    256.31    200.21      8.50 o
  11   4   2    433.97    401.40      9.98 o
  11   4   3    214.91    203.78      9.12 o
  11   4   4   1551.51   1592.55     18.48 o
  11   4   5     10.66     20.21      8.01 <
  11   4   6   1921.16   1804.84     19.96 o
  11   4   7    800.69    776.93     14.29 o
  11   4   8    917.09    919.97     15.52 o
  11   4   9     32.80     64.19      9.49 o
  11   4  10    539.45    539.39     13.68 o
  11   4  11     44.28     45.96     10.35 o
  11   4  12     27.72     17.50     10.23 <
  11   4  13   1419.74   1415.63     22.67 o
  11   4  14    281.03    297.05     12.57 o
  11   4  15    507.60    494.30     14.41 o
  11   4  16      2.72      1.85     10.97 <
  11   4  17    191.83    192.94     13.43 o
  11   4  18     91.53    117.17     13.55 o
  11   4  19     14.57     27.97     12.81 <
  11   4  20    715.46    707.82     18.73 o
  11   4  21      8.37      7.27     14.05 <
  11   4  22      3.89     -6.16     14.05 <
  11   4  23     82.61     61.97     15.15 o
  11   4  24    334.52    319.72     18.36 o
  11   4  25   1546.33   1572.10     32.90 o
  11   4  26    389.51    399.31     20.94 o
  11   4  27     26.93     37.33     17.25 <
  11   4  28    245.66    263.91     19.84 o
  11   4  29    502.71    493.19     23.90 o
  11   4  30   1579.23   1549.55     36.22 o
  11   4  31     27.43     33.88     20.08 <
  11   4  32    286.38    267.23     24.03 o
  11   4  33     58.81    -21.19     84.89 <
  11   5   1   1432.82   1448.77     21.44 o
  11   5   2    171.89    227.19     11.21 o
  11   5   3     67.14     69.61      9.86 o
  11   5   4   1896.29   2026.36     23.78 o
  11   5   5    261.45    269.08     11.70 o
  11   5   6      0.15     -0.12      9.98 <
  11   5   7    139.08    142.06     10.97 o
  11   5   8   3860.85   3786.72     34.87 o
  11   5   9   1594.49   1572.84     23.66 o
  11   5  10    369.89    361.24     13.31 o
  11   5  11    113.84    101.64     11.46 o
  11   5  12     40.95     50.64     11.33 o
  11   5  13     24.04     28.83     11.58 <
  11   5  14   1026.54   1009.67     20.82 o
  11   5  15     28.50     18.11     12.20 <
  11   5  16    609.87    575.86     17.74 o
  11   5  17    177.16    192.08     14.78 o
  11   5  18     18.38     17.13     13.43 <
  11   5  19    489.40    457.58     18.36 o
  11   5  20    146.66    162.01     15.15 o
  11   5  21    800.23    826.71     21.81 o
  11   5  22     44.49     49.41     15.52 o
  11   5  23      0.10    -12.57     15.15 <
  11   5  24     28.49     34.37     16.63 <
  11   5  25   1328.07   1388.77     31.79 o
  11   5  26   1403.61   1378.42     30.55 o
  11   5  27    664.63    674.30     24.76 o
  11   5  28      0.01      6.41     18.36 <
  11   5  29    238.70    232.37     22.18 o
  11   5  30    692.43    659.64     26.37 o
  11   5  31    497.99    493.44     25.13 o
  11   6   1    659.97    668.64     16.14 o
  11   6   2     29.27     34.50     10.97 o
  11   6   3   1379.12   1316.57     23.41 o
  11   6   4     43.96     64.19     11.58 o
  11   6   5    721.84    735.17     17.13 o
  11   6   6     70.71     89.94     11.70 o
  11   6   7    101.72    112.36     11.95 o
  11   6   8    968.02   1059.32     20.82 o
  11   6   9   1156.78   1159.24     22.18 o
  11   6  10     93.30    109.78     12.32 o
  11   6  11   1845.07   1924.84     27.60 o
  11   6  12    656.87    629.21     17.13 o
  11   6  13     27.11     28.58     12.32 <
  11   6  14     40.66     43.74     12.57 o
  11   6  15    105.26    102.63     13.80 o
  11   6  16     85.34     80.58     14.66 o
  11   6  17      0.95     -8.62     14.41 <
  11   6  18   1169.21   1202.36     26.74 o
  11   6  19     51.28     56.06     15.40 o
  11   6  20     32.38     26.00     16.02 <
  11   6  21     14.75      0.99     16.14 <
  11   6  22     20.74     25.13     17.37 <
  11   6  23     22.65     17.37     17.50 <
  11   6  24      4.45     15.28     18.36 <
  11   6  25    284.23    266.37     21.44 o
  11   6  26     56.60     50.64     19.59 <
  11   6  27      5.41      0.00     19.34 <
  11   6  28    338.68    364.57     24.52 o
  11   6  29    472.15    434.05     26.00 o
  11   6  30     10.93      0.62     20.94 <
  11   7   1    389.26    417.05     14.78 o
  11   7   2     99.12     94.62     12.32 o
  11   7   3     14.31     28.58     12.07 <
  11   7   4    137.49    149.08     13.18 o
  11   7   5    819.72    810.32     18.48 o
  11   7   6   3894.22   3971.03     39.92 o
  11   7   7    288.25    310.11     15.15 o
  11   7   8    282.68    271.55     14.78 o
  11   7   9      4.08     17.99     12.81 <
  11   7  10    978.62    973.45     21.44 o
  11   7  11    953.78   1003.63     23.53 o
  11   7  12    647.60    649.91     19.10 o
  11   7  13    180.20    160.41     14.78 o
  11   7  14    137.18    113.35     14.66 o
  11   7  15    344.18    335.12     17.13 o
  11   7  16    235.70    253.43     17.74 o
  11   7  17     34.64     48.30     16.02 o
  11   7  18    761.19    788.88     24.52 o
  11   7  19     47.60     50.51     17.37 <
  11   7  20      0.35    -19.34     16.39 <
  11   7  21      2.87     21.44     17.62 <
  11   7  22    244.02    240.13     19.59 o
  11   7  23    117.50    109.65     19.96 o
  11   7  24    514.07    528.18     25.50 o
  11   7  25      7.77     19.34     19.47 <
  11   7  26     97.26     89.57     20.94 o
  11   7  27     10.16     63.57     20.82 o
  11   7  28   1701.67   1798.68     41.52 o
  11   8   1    214.03    221.28     15.28 o
  11   8   2    156.88    166.45     14.41 o
  11   8   3    920.77    877.22     20.58 o
  11   8   4    183.32    166.20     14.41 o
  11   8   5      9.80     14.66     13.43 <
  11   8   6   1167.12   1179.82     24.03 o
  11   8   7    362.36    341.89     16.51 o
  11   8   8    273.56    265.14     16.51 o
  11   8   9    356.96    351.38     17.25 o
  11   8  10    276.74    299.64     17.50 o
  11   8  11    228.19    263.91     16.76 o
  11   8  12    128.09    128.63     16.26 o
  11   8  13    263.55    281.03     17.74 o
  11   8  14    486.63    513.15     19.47 o
  11   8  15     19.41     44.35     15.77 <
  11   8  16    749.77    798.86     24.15 o
  11   8  17     77.79     59.14     17.37 o
  11   8  18      0.05     -0.86     16.76 <
  11   8  19     78.37     70.35     17.25 o
  11   8  20     34.92     45.59     18.60 <
  11   8  21     80.20     95.11     18.48 o
  11   8  22     57.98     75.65     19.71 o
  11   8  23     24.03     17.25     21.81 <
  11   8  24      7.00     13.55     21.93 <
  11   8  25      0.20    -27.23     23.04 <
  11   9   1    541.45    537.05     19.71 o
  11   9   2    238.32    240.99     17.00 o
  11   9   3    590.77    579.19     20.21 o
  11   9   4      0.13      3.45     14.91 <
  11   9   5    156.53    172.61     17.13 o
  11   9   6      1.00    -13.92     14.91 <
  11   9   7     68.90     57.91     15.65 o
  11   9   8     25.10     31.79     15.52 <
  11   9   9   1249.16   1307.70     29.32 o
  11   9  10     48.53     44.72     16.02 <
  11   9  11    129.23    127.03     16.88 o
  11   9  12    172.29    151.79     18.23 o
  11   9  13    753.25    749.09     23.78 o
  11   9  14     86.12     71.58     16.76 o
  11   9  15     40.76     46.08     17.25 <
  11   9  16     29.13     13.43     17.25 <
  11   9  17      0.44    -11.95     17.62 <
  11   9  18      1.76     -7.02     18.85 <
  11   9  19     18.50     15.65     18.23 <
  11   9  20     32.53     34.87     20.58 <
  11   9  21    351.52    402.14     24.27 o
  11   9  22    120.58    144.77     22.67 o
  11  10   1     98.67    105.09     16.88 o
  11  10   2     27.91     14.41     16.02 <
  11  10   3    178.60    152.04     17.50 o
  11  10   4      0.00    -16.14     16.14 <
  11  10   5    116.01    117.66     18.11 o
  11  10   6      9.90     10.97     17.50 <
  11  10   7     32.65     19.84     17.74 <
  11  10   8     28.40     39.30     18.48 <
  11  10   9   2155.37   2173.34     42.88 o
  11  10  10    165.83    171.01     20.08 o
  11  10  11    150.08    138.24     20.33 o
  11  10  12    347.52    370.60     23.66 o
  11  10  13    586.47    618.49     25.01 o
  11  10  14      6.12     22.30     18.85 <
  11  10  15      6.95    -10.23     18.73 <
  11  10  16    209.27    238.77     21.81 o
  11  10  17     20.40     22.55     20.33 <
  11  10  18     37.79     51.50     21.56 <
  11  11   1     36.10      3.20     17.50 <
  11  11   2      1.34    -22.05     17.00 <
  11  11   3     19.16    -16.51     18.60 <
  11  11   4     26.85     12.32     18.36 <
  11  11   5    105.58    122.84     21.19 o
  11  11   6    954.66    913.08     27.84 o
  11  11   7     11.76      7.27     19.59 <
  11  11   8    110.88    136.51     22.30 o
  11  11   9    272.11    263.29     22.42 o
  11  11  10     36.07     39.30     21.44 <
  11  11  11     13.01     23.66     20.82 <
  11  11  12    188.48    201.69     23.29 o
  12   0   0   6036.16   5736.57     85.87 o
  12   0   2    779.63    790.61     19.22 o
  12   0   4   1704.81   1588.36     28.95 o
  12   0   6    106.66     88.83     11.58 o
  12   0   8   2347.58   2526.82     35.85 o
  12   0  10    405.12    367.77     18.60 o
  12   0  12   1480.23   1420.44     32.28 o
  12   0  14    101.83     81.93     13.68 o
  12   0  16   1516.94   1519.99     32.28 o
  12   0  18   2320.81   2215.85     40.29 o
  12   0  20    256.45    271.55     20.21 o
  12   0  22    581.03    610.24     24.89 o
  12   0  24    218.96    239.02     21.93 o
  12   0  26   1208.64   1158.38     35.36 o
  12   0  28     22.89      1.36     22.30 <
  12   0  30   2113.06   2050.38     53.59 o
  12   0  32   1183.09   1180.43     42.14 o
  12   1   0     16.98     21.68     11.95 <
  12   1   1    940.75   1023.10     16.39 o
  12   1   2    245.98    270.68     10.10 o
  12   1   3    399.78    470.77     11.58 o
  12   1   4    883.24    923.18     16.51 o
  12   1   5     60.48     58.52      8.50 o
  12   1   6     35.34     30.19      8.62 o
  12   1   7    196.77    180.99      9.98 o
  12   1   8    254.22    258.61     10.60 o
  12   1   9    406.31    408.55     11.83 o
  12   1  10     36.54     30.68      9.86 o
  12   1  11    308.56    318.86     12.07 o
  12   1  12    274.30    283.86     11.83 o
  12   1  13     75.36     77.99      9.86 o
  12   1  14     40.89     45.09     10.23 o
  12   1  15   1427.34   1419.57     21.93 o
  12   1  16   1543.24   1514.19     23.16 o
  12   1  17   1450.30   1445.94     23.04 o
  12   1  18    565.82    562.56     16.02 o
  12   1  19   1035.47    999.93     20.82 o
  12   1  20     93.68     91.79     12.94 o
  12   1  21     78.59     94.01     13.43 o
  12   1  22      0.06    -15.89     12.69 <
  12   1  23     10.45     12.44     13.31 <
  12   1  24      6.81      2.22     13.06 <
  12   1  25      0.90    -14.66     14.17 <
  12   1  26     47.67     29.57     14.91 <
  12   1  27    104.14     99.30     15.77 o
  12   1  28    120.26     94.87     17.25 o
  12   1  29      4.55     -3.33     16.63 <
  12   1  30    233.95    230.89     19.34 o
  12   1  31     32.48     34.13     18.23 <
  12   1  32     83.75     68.63     19.59 o
  12   1  33     11.58     14.41     20.08 <
  12   2   0    316.57    247.15     12.69 o
  12   2   1    206.53    200.95      8.99 o
  12   2   2   1337.42   1304.62     17.99 o
  12   2   3     48.41     33.02      8.25 o
  12   2   4     51.29     58.03      8.87 o
  12   2   5    630.46    698.58     13.55 o
  12   2   6     37.12     37.21      8.99 o
  12   2   7   3620.34   3544.99     30.80 o
  12   2   8    109.90    136.63      9.61 o
  12   2   9     55.98     57.66      9.36 o
  12   2  10   2607.05   2577.95     27.47 o
  12   2  11   1001.21   1073.61     19.22 o
  12   2  12     10.16      5.54      9.86 <
  12   2  13      6.48      1.23     10.35 <
  12   2  14     92.78     94.75     11.21 o
  12   2  15   3046.72   3009.05     32.28 o
  12   2  16      2.18     14.66     10.97 <
  12   2  17    215.56    202.30     12.69 o
  12   2  18    125.50    131.58     12.94 o
  12   2  19    898.12    970.00     21.07 o
  12   2  20    191.02    196.27     14.29 o
  12   2  21      0.37      8.25     12.81 <
  12   2  22     15.17      4.93     13.43 <
  12   2  23     17.75      8.13     13.68 <
  12   2  24    190.05    197.01     16.26 o
  12   2  25   1080.77   1089.01     25.01 o
  12   2  26      7.50      6.28     14.91 <
  12   2  27    900.73    881.16     23.66 o
  12   2  28    180.78    164.11     17.86 o
  12   2  29    192.36    196.14     20.45 o
  12   2  30    214.60    195.65     19.96 o
  12   2  31    641.16    652.13     24.76 o
  12   2  32     39.45     15.40     19.10 <
  12   2  33     90.94     14.78     30.68 <
  12   3   0    336.10    338.82     14.05 o
  12   3   1    217.77    194.17      8.99 o
  12   3   2    476.66    504.53     11.21 o
  12   3   3    241.60    256.14      9.61 o
  12   3   4     35.90     42.51      8.25 o
  12   3   5    123.71    101.64      9.24 o
  12   3   6    266.56    261.20     10.97 o
  12   3   7   1685.37   1682.00     21.68 o
  12   3   8     78.56     68.26      9.61 o
  12   3   9    514.77    530.89     13.55 o
  12   3  10      0.01     -5.54      9.61 <
  12   3  11     28.31     37.21     10.35 o
  12   3  12    868.27    847.90     17.00 o
  12   3  13     28.05     22.42     10.60 <
  12   3  14    298.75    274.38     13.31 o
  12   3  15   1566.61   1597.48     25.13 o
  12   3  16    139.73    140.33     12.44 o
  12   3  17      0.54     12.32     11.95 <
  12   3  18    878.26    859.23     19.34 o
  12   3  19     74.94     76.26     13.43 o
  12   3  20     21.46     22.55     13.06 <
  12   3  21    103.93    109.65     14.54 o
  12   3  22    256.04    273.52     16.39 o
  12   3  23     50.38     37.58     14.29 <
  12   3  24     18.82     10.72     14.78 <
  12   3  25     75.24     86.49     15.77 o
  12   3  26      0.38    -20.70     15.40 <
  12   3  27    406.33    407.32     19.84 o
  12   3  28     16.23     12.57     17.00 <
  12   3  29    100.25     83.41     18.73 o
  12   3  30    173.03    108.30     20.70 o
  12   3  31    358.28    344.98     24.03 o
  12   3  32    109.15     78.11     21.44 o
  12   4   0   1119.62   1199.65     26.61 o
  12   4   1     38.95     32.65      9.12 o
  12   4   2     41.69     11.33      9.12 <
  12   4   3    834.06    801.08     15.65 o
  12   4   4      0.67      2.71      9.61 <
  12   4   5   1760.56   1720.56     23.04 o
  12   4   6    142.57    153.14     10.97 o
  12   4   7     78.39     73.92     10.35 o
  12   4   8     26.20     41.89     10.35 o
  12   4   9    184.18    189.74     11.83 o
  12   4  10   2178.23   2114.94     27.60 o
  12   4  11    289.60    295.82     13.68 o
  12   4  12     49.59     65.91     11.95 o
  12   4  13   2186.07   2146.49     29.69 o
  12   4  14    211.18    218.57     13.80 o
  12   4  15   1860.99   1933.46     29.20 o
  12   4  16    310.16    330.19     15.15 o
  12   4  17      9.16     15.40     12.69 <
  12   4  18   1307.58   1319.90     25.38 o
  12   4  19    171.18    174.71     14.54 o
  12   4  20     62.77     62.96     14.41 o
  12   4  21     92.92     96.35     14.91 o
  12   4  22    492.27    498.86     18.85 o
  12   4  23    158.67    171.87     16.14 o
  12   4  24    473.43    486.66     20.45 o
  12   4  25    412.71    392.78     19.96 o
  12   4  26    267.89    315.65     19.22 o
  12   4  27   1922.18   2034.24     35.85 o
  12   4  28     49.01     58.77     17.25 o
  12   4  29   1104.25   1073.24     29.32 o
  12   4  30    299.74    303.70     21.93 o
  12   4  31      0.36    -16.76     19.71 <
  12   5   0     35.91     36.47     15.28 <
  12   5   1     75.62     93.27     11.21 o
  12   5   2    156.67    147.23     11.58 o
  12   5   3    845.33    848.76     17.00 o
  12   5   4    256.72    258.24     12.32 o
  12   5   5   1293.51   1344.05     22.18 o
  12   5   6    431.91    453.64     13.92 o
  12   5   7      4.27      2.22     10.47 <
  12   5   8      7.55      6.41     11.09 <
  12   5   9     40.89     41.64     11.46 o
  12   5  10    731.88    770.53     17.62 o
  12   5  11     80.56     96.59     12.20 o
  12   5  12    291.48    314.91     14.29 o
  12   5  13      7.73     -1.72     12.20 <
  12   5  14    298.36    274.87     15.03 o
  12   5  15     29.95     39.06     13.55 <
  12   5  16    591.31    590.89     18.60 o
  12   5  17   1039.56   1019.77     22.67 o
  12   5  18   1446.18   1481.18     29.45 o
  12   5  19    323.45    313.93     17.25 o
  12   5  20     10.92      4.81     14.66 <
  12   5  21     20.30     47.31     15.65 o
  12   5  22    729.11    781.12     22.42 o
  12   5  23    127.53    139.35     16.76 o
  12   5  24      2.93      8.38     16.26 <
  12   5  25     34.78     38.81     17.62 <
  12   5  26     10.97     13.55     17.74 <
  12   5  27      0.20      8.62     17.86 <
  12   5  28    197.52    191.71     20.21 o
  12   5  29    188.01    181.48     20.94 o
  12   5  30    217.67    265.14     22.42 o
  12   6   0     42.42      9.98     15.89 <
  12   6   1    153.27    170.89     12.57 o
  12   6   2   1141.99   1146.92     23.04 o
  12   6   3    564.09    573.40     15.89 o
  12   6   4    307.61    341.28     14.29 o
  12   6   5    900.43    864.29     18.48 o
  12   6   6     81.62     77.99     12.20 o
  12   6   7     10.37     25.01     11.95 <
  12   6   8    330.25    322.67     14.91 o
  12   6   9    210.60    232.86     14.29 o
  12   6  10   1995.54   2015.39     30.06 o
  12   6  11    337.64    323.17     15.89 o
  12   6  12   1423.14   1462.08     28.21 o
  12   6  13     16.33      6.90     13.55 <
  12   6  14      9.19     15.28     14.29 <
  12   6  15    783.00    789.01     21.44 o
  12   6  16     39.53     58.89     14.91 o
  12   6  17   2239.24   2205.75     34.99 o
  12   6  18     59.16     70.72     15.40 o
  12   6  19    971.10   1040.47     24.89 o
  12   6  20   1003.07    930.08     24.52 o
  12   6  21    264.86    313.19     19.84 o
  12   6  22   1189.15   1292.79     30.19 o
  12   6  23    257.79    266.12     20.45 o
  12   6  24    255.32    244.81     20.70 o
  12   6  25     24.33     10.84     18.48 <
  12   6  26    298.81    292.74     22.79 o
  12   6  27     15.40     31.54     20.21 <
  12   6  28     50.04     61.60     22.05 <
  12   7   0     71.29     58.52     17.25 o
  12   7   1      0.46     -3.94     11.58 <
  12   7   2    178.75    185.05     13.68 o
  12   7   3      0.06      4.07     12.07 <
  12   7   4    471.45    449.45     15.89 o
  12   7   5    213.13    202.92     14.29 o
  12   7   6    151.03    121.36     13.80 o
  12   7   7     10.80      8.50     12.81 <
  12   7   8    152.56    135.77     14.05 o
  12   7   9      4.19      4.31     13.55 <
  12   7  10    449.41    447.61     17.74 o
  12   7  11    178.13    149.32     15.28 o
  12   7  12      0.07      9.98     14.05 <
  12   7  13    168.96    158.07     15.77 o
  12   7  14    251.27    302.47     17.62 o
  12   7  15    734.78    761.29     22.18 o
  12   7  16    479.45    495.04     20.08 o
  12   7  17    245.49    220.17     17.74 o
  12   7  18     59.83     70.35     16.88 o
  12   7  19    412.25    403.62     19.84 o
  12   7  20    557.37    587.94     23.04 o
  12   7  21      0.07     -1.11     18.73 <
  12   7  22     58.69     51.75     19.59 <
  12   7  23    175.30    141.56     21.81 o
  12   7  24    359.20    381.94     24.52 o
  12   7  25      0.02     -9.98     21.68 <
  12   7  26      6.64     15.77     22.42 <
  12   8   0    574.88    554.18     27.11 o
  12   8   1    161.26    168.91     15.77 o
  12   8   2    508.52    582.76     18.85 o
  12   8   3      9.65     29.94     14.05 <
  12   8   4     43.08     50.02     13.80 o
  12   8   5   1409.41   1461.34     28.83 o
  12   8   6    181.43    178.77     15.52 o
  12   8   7    539.83    552.82     19.34 o
  12   8   8    324.77    297.79     17.50 o
  12   8   9      3.77      9.73     14.54 <
  12   8  10    627.22    655.58     20.33 o
  12   8  11      0.80     -4.81     14.54 <
  12   8  12    270.50    280.17     18.23 o
  12   8  13    498.21    506.13     20.82 o
  12   8  14   1074.75   1048.72     25.50 o
  12   8  15     54.96     66.41     16.76 o
  12   8  16     23.86     23.90     16.63 <
  12   8  17    564.75    595.70     21.81 o
  12   8  18      2.50    -18.11     16.26 <
  12   8  19     35.52     57.91     17.13 o
  12   8  20    523.02    600.01     24.03 o
  12   8  21    430.40    420.01     23.41 o
  12   8  22    380.03    359.88     24.64 o
  12   8  23      0.09    -12.32     20.08 <
  12   9   0    534.11    552.82     28.58 o
  12   9   1     18.53     16.76     15.52 <
  12   9   2    259.61    246.41     17.62 o
  12   9   3    214.65    199.35     17.37 o
  12   9   4      8.83      1.48     15.65 <
  12   9   5      0.51     -1.36     15.65 <
  12   9   6      9.91     11.46     16.26 <
  12   9   7     12.81      8.01     16.51 <
  12   9   8      2.82     11.58     16.88 <
  12   9   9    136.47    144.40     17.74 o
  12   9  10      0.76     15.28     15.89 <
  12   9  11    290.85    280.05     19.22 o
  12   9  12     11.35     31.29     17.13 <
  12   9  13    269.39    289.29     20.21 o
  12   9  14    163.13    152.16     18.85 o
  12   9  15     17.22     39.55     18.23 <
  12   9  16     21.41     29.08     17.62 <
  12   9  17    444.49    415.45     22.55 o
  12   9  18     12.87     16.14     19.22 <
  12   9  19     13.52     -1.23     19.10 <
  12   9  20    227.83    192.69     21.44 o
  12  10   0     27.19     19.96     23.04 <
  12  10   1    164.07    196.39     18.23 o
  12  10   2     26.27     29.45     16.63 <
  12  10   3     70.26     69.86     17.13 o
  12  10   4      0.65     10.72     17.86 <
  12  10   5   1185.72   1173.04     29.20 o
  12  10   6      0.04     18.73     17.86 <
  12  10   7    951.14    958.66     27.47 o
  12  10   8      2.90     19.22     19.34 <
  12  10   9     42.13     44.35     19.59 <
  12  10  10    997.73   1013.24     29.82 o
  12  10  11      4.09     16.14     19.71 <
  12  10  12     26.81     14.78     20.21 <
  12  10  13    164.95    193.43     22.30 o
  12  10  14     86.63     97.95     20.82 o
  12  10  15     71.50     62.47     20.94 <
  12  11   0    158.91    119.51     26.86 o
  12  11   1    124.61    103.99     19.84 o
  12  11   2    319.84    314.91     21.31 o
  12  11   3    287.18    240.87     22.05 o
  12  11   4    207.07    216.84     21.81 o
  12  11   5    126.56    103.00     21.07 o
  12  11   6     49.79     27.23     20.45 <
  12  11   7    122.55    140.70     21.68 o
  12  11   8    267.73    291.75     24.64 o
  13   0   2     12.41      5.42     13.31 <
  13   0   4    474.22    499.11     17.62 o
  13   0   6      3.83      6.65     12.94 <
  13   0   8   9960.97   9920.99     99.43 o
  13   0  10     10.09     26.24     16.63 <
  13   0  12   1352.70   1340.84     33.76 o
  13   0  14    425.35    391.55     21.19 o
  13   0  16     73.86     46.33     15.52 <
  13   0  18    436.43    398.20     21.07 o
  13   0  20     76.57     70.47     18.36 o
  13   0  22    120.86    101.89     19.96 o
  13   0  24    479.58    429.12     25.26 o
  13   0  26   1612.86   1615.84     45.34 o
  13   0  28    139.14    138.73     24.76 o
  13   0  30    662.91    612.21     32.53 o
  13   0  32    148.77      6.53     74.42 <
  13   1   1    186.37    179.88     10.23 o
  13   1   2    204.68    213.76      9.98 o
  13   1   3    113.52    117.54      9.36 o
  13   1   4     12.13      0.00      8.75 <
  13   1   5     21.76     48.67      9.49 o
  13   1   6   1436.15   1387.66     20.94 o
  13   1   7    177.03    201.56     11.21 o
  13   1   8    111.52    126.53     10.84 o
  13   1   9    243.81    268.96     12.57 o
  13   1  10    240.82    255.77     12.94 o
  13   1  11     72.39     56.80     11.33 o
  13   1  12    408.11    389.45     14.29 o
  13   1  13    496.99    499.11     14.66 o
  13   1  14    127.68    119.88     11.83 o
  13   1  15     83.38     86.98     11.58 o
  13   1  16    583.67    582.64     16.14 o
  13   1  17    151.03    165.10     13.06 o
  13   1  18      1.24      4.93     12.07 <
  13   1  19    783.38    742.44     18.85 o
  13   1  20    487.48    454.38     16.26 o
  13   1  21      4.32      2.96     12.69 <
  13   1  22    153.35    126.90     14.17 o
  13   1  23      1.72     -9.12     13.18 <
  13   1  24    231.19    197.38     15.40 o
  13   1  25    132.30    134.54     16.51 o
  13   1  26     44.79     28.95     15.89 <
  13   1  27      2.53    -15.40     15.40 <
  13   1  28    265.07    258.86     19.22 o
  13   1  29     32.39     15.89     17.13 <
  13   1  30     17.32      0.74     17.74 <
  13   1  31     35.45     26.86     18.73 <
  13   2   1    448.91    442.31     11.33 o
  13   2   2     40.65     18.97      8.50 <
  13   2   3    117.06    116.31      9.73 o
  13   2   4    142.51    137.99     10.35 o
  13   2   5   2046.61   2015.64     23.90 o
  13   2   6    312.77    304.07     11.83 o
  13   2   7   1165.39   1179.82     19.96 o
  13   2   8    104.63    107.93     10.23 o
  13   2   9    322.17    352.12     13.06 o
  13   2  10   1785.53   1763.69     26.49 o
  13   2  11   1828.41   1862.62     26.61 o
  13   2  12     25.34     24.03     11.09 <
  13   2  13      0.11      1.72     11.09 <
  13   2  14      1.87      3.94     10.84 <
  13   2  15    344.46    358.77     14.29 o
  13   2  16      0.06     -7.52     11.33 <
  13   2  17     71.16     87.48     13.18 o
  13   2  18     67.69     62.83     13.06 o
  13   2  19    540.92    561.32     17.50 o
  13   2  20    349.53    296.92     15.89 o
  13   2  21      3.11     -8.75     13.43 <
  13   2  22     49.74     57.91     14.54 o
  13   2  23   1438.43   1425.86     28.95 o
  13   2  24    101.12     88.83     16.02 o
  13   2  25     95.98     74.91     16.39 o
  13   2  26     24.01     -7.64     16.14 <
  13   2  27    508.92    500.71     21.19 o
  13   2  28     30.88     17.00     16.14 <
  13   2  29    708.20    721.74     24.64 o
  13   2  30     15.09     -4.44     17.62 <
  13   2  31     45.86     35.61     19.96 <
  13   3   1    312.48    283.74     10.72 o
  13   3   2      1.94     -4.07      8.75 <
  13   3   3     69.91     55.32      9.24 o
  13   3   4    216.63    210.07     10.47 o
  13   3   5    864.67    915.79     17.25 o
  13   3   6   1760.14   1856.34     24.64 o
  13   3   7    487.20    484.57     14.29 o
  13   3   8     55.17     63.70     10.97 o
  13   3   9   1097.60   1073.98     20.21 o
  13   3  10    172.84    167.56     11.58 o
  13   3  11   1347.45   1297.60     23.53 o
  13   3  12    131.60    152.28     12.44 o
  13   3  13     27.14     36.47     12.20 <
  13   3  14   2435.10   2492.82     30.68 o
  13   3  15      0.62      7.52     11.70 <
  13   3  16    162.90    157.09     13.92 o
  13   3  17      0.00     -0.99     12.69 <
  13   3  18     36.17     34.99     13.68 <
  13   3  19      2.32      6.16     13.68 <
  13   3  20     90.67     99.18     14.78 o
  13   3  21    373.25    384.89     17.74 o
  13   3  22     57.90     54.33     14.78 o
  13   3  23    646.76    656.07     21.07 o
  13   3  24    103.90     92.53     16.26 o
  13   3  25     96.47     76.51     16.63 o
  13   3  26    291.52    285.84     19.22 o
  13   3  27    130.58    106.08     18.11 o
  13   3  28     60.22     75.16     18.23 o
  13   3  29    360.91    347.69     22.30 o
  13   3  30      0.22     -9.12     19.59 <
  13   4   1    465.75    483.33     13.31 o
  13   4   2     30.97     33.14      9.86 o
  13   4   3    106.63    104.11     10.47 o
  13   4   4   1153.96   1118.83     19.34 o
  13   4   5     38.36     48.42     10.47 o
  13   4   6      2.31      0.99     10.10 <
  13   4   7      0.29     -8.62     10.47 <
  13   4   8   1438.68   1468.12     23.90 o
  13   4   9    137.23    158.57     12.20 o
  13   4  10      2.92     15.65     11.33 <
  13   4  11   2452.17   2452.40     31.66 o
  13   4  12      0.25     19.84     12.07 <
  13   4  13   1195.44   1218.50     23.90 o
  13   4  14    869.24    897.30     20.45 o
  13   4  15    122.65    119.51     14.41 o
  13   4  16    460.07    469.91     17.86 o
  13   4  17    237.01    257.25     15.65 o
  13   4  18     36.33     44.60     13.68 o
  13   4  19     84.85     93.39     14.91 o
  13   4  20    470.31    494.55     18.85 o
  13   4  21   1070.65   1161.09     25.38 o
  13   4  22    237.99    259.96     17.25 o
  13   4  23    236.99    204.52     17.99 o
  13   4  24      6.95     -1.48     16.14 <
  13   4  25    316.92    326.86     19.71 o
  13   4  26   1229.52   1302.77     30.06 o
  13   4  27     26.58     28.71     17.37 <
  13   4  28    166.79    152.77     19.59 o
  13   4  29    202.67    231.13     21.56 o
  13   5   1    259.31    264.64     13.31 o
  13   5   2    149.43    159.92     12.44 o
  13   5   3    108.67    127.39     12.32 o
  13   5   4    270.83    280.91     13.43 o
  13   5   5     77.34     65.18     11.58 o
  13   5   6    282.57    308.63     13.43 o
  13   5   7    951.25    976.65     19.47 o
  13   5   8     26.83     32.16     11.95 <
  13   5   9      9.95     10.60     11.83 <
  13   5  10    314.77    309.00     14.54 o
  13   5  11   1155.99   1216.90     24.03 o
  13   5  12    266.03    248.26     14.54 o
  13   5  13    467.62    515.86     17.13 o
  13   5  14   1614.00   1573.46     28.46 o
  13   5  15    122.36    118.77     14.66 o
  13   5  16     19.80      4.93     13.80 <
  13   5  17    473.17    475.20     18.73 o
  13   5  18     48.17     42.01     15.03 <
  13   5  19     51.56     57.66     15.89 o
  13   5  20    217.31    226.57     18.73 o
  13   5  21    127.51    131.83     17.74 o
  13   5  22     85.66     76.02     17.50 o
  13   5  23    159.16    148.22     19.22 o
  13   5  24     33.59     -2.96     17.86 <
  13   5  25     38.45     13.80     18.48 <
  13   5  26    298.77    294.21     21.19 o
  13   5  27    702.65    743.54     25.87 o
  13   5  28    350.53    334.13     22.92 o
  13   6   1    204.70    213.15     13.68 o
  13   6   2    112.29    122.71     12.94 o
  13   6   3    136.70    130.35     12.81 o
  13   6   4    604.26    604.32     16.76 o
  13   6   5    775.90    806.63     18.60 o
  13   6   6   1695.43   1773.91     27.97 o
  13   6   7    583.94    592.99     17.00 o
  13   6   8   1243.93   1263.47     24.27 o
  13   6   9   1282.19   1381.87     27.23 o
  13   6  10    243.59    285.22     15.89 o
  13   6  11    277.88    320.33     17.74 o
  13   6  12    293.66    276.10     16.39 o
  13   6  13    249.79    261.07     17.00 o
  13   6  14    732.01    725.93     22.05 o
  13   6  15     55.22     53.96     15.89 o
  13   6  16     28.88     20.08     15.28 <
  13   6  17    105.14    110.02     16.76 o
  13   6  18    873.75    899.03     25.01 o
  13   6  19    129.68    142.30     18.73 o
  13   6  20      0.89     10.10     18.11 <
  13   6  21    820.64    837.18     26.00 o
  13   6  22     25.91     40.53     19.10 <
  13   6  23     28.44     19.71     19.22 <
  13   6  24    262.64    264.89     22.18 o
  13   6  25    190.31    185.67     21.93 o
  13   6  26     96.34     90.93     21.31 o
  13   7   1      1.52      0.86     12.44 <
  13   7   2     12.80     -1.60     12.44 <
  13   7   3    540.49    535.45     17.62 o
  13   7   4    432.61    430.85     16.88 o
  13   7   5      1.70      0.74     13.18 <
  13   7   6      3.54      2.46     13.06 <
  13   7   7     12.66      2.22     13.18 <
  13   7   8    935.83    940.80     23.16 o
  13   7   9     26.75     49.90     14.78 o
  13   7  10    151.30    148.59     15.52 o
  13   7  11     94.24     92.90     15.65 o
  13   7  12    128.80    130.84     17.00 o
  13   7  13     47.84     50.02     15.89 o
  13   7  14     84.49    114.58     16.26 o
  13   7  15     91.11    121.97     16.51 o
  13   7  16    297.14    305.30     18.85 o
  13   7  17    433.94    462.76     21.07 o
  13   7  18     47.66     52.98     17.25 o
  13   7  19    143.52    131.83     18.36 o
  13   7  20     86.97     72.94     19.47 o
  13   7  21      1.61     -6.90     19.47 <
  13   7  22      7.81    -26.98     20.33 <
  13   7  23     22.83     43.37     20.45 <
  13   7  24    172.58    150.93     23.04 o
  13   8   1     50.72     48.91     15.15 o
  13   8   2    168.31    182.84     16.51 o
  13   8   3   1076.25   1074.72     24.64 o
  13   8   4      2.59     10.97     14.54 <
  13   8   5     44.39     46.20     15.15 o
  13   8   6   1537.16   1512.96     29.82 o
  13   8   7    165.73    188.26     16.39 o
  13   8   8     11.29      4.07     15.03 <
  13   8   9    264.80    321.81     18.11 o
  13   8  10    557.50    619.97     21.19 o
  13   8  11    139.80    150.43     17.13 o
  13   8  12    283.05    300.74     19.59 o
  13   8  13    538.13    533.85     21.56 o
  13   8  14     48.63     69.98     16.76 o
  13   8  15    101.95    143.53     18.23 o
  13   8  16    766.69    794.30     24.76 o
  13   8  17      0.02      4.07     16.63 <
  13   8  18     49.20     45.83     17.99 <
  13   8  19    159.99    138.61     20.45 o
  13   8  20     19.63     24.64     20.08 <
  13   8  21    122.98    113.96     20.94 o
  13   9   1    536.36    539.02     20.94 o
  13   9   2     18.48     26.49     16.02 <
  13   9   3      0.10     -5.42     16.02 <
  13   9   4     36.31     29.20     16.88 <
  13   9   5    303.70    265.75     19.34 o
  13   9   6     12.18     30.80     17.00 <
  13   9   7    464.92    492.70     23.04 o
  13   9   8      8.15      8.99     17.25 <
  13   9   9     34.68     23.29     18.23 <
  13   9  10      2.42     18.23     19.10 <
  13   9  11    800.88    788.76     26.86 o
  13   9  12      1.51     -1.23     18.48 <
  13   9  13    399.39    411.63     22.05 o
  13   9  14     15.73     28.21     18.11 <
  13   9  15    383.22    460.67     23.16 o
  13   9  16    368.95    367.64     22.05 o
  13   9  17     18.31     28.95     18.48 <
  13  10   1     66.19     52.12     17.37 <
  13  10   2     38.19     37.21     17.86 <
  13  10   3    106.22     76.14     19.34 o
  13  10   4     16.23     -2.96     17.86 <
  13  10   5     63.82     31.42     18.36 <
  13  10   6    400.32    460.05     23.78 o
  13  10   7    181.16    172.12     20.82 o
  13  10   8     33.39     51.38     19.47 <
  13  10   9    954.02   1002.65     30.19 o
  13  10  10     14.77     27.11     21.44 <
  13  10  11      6.94     -7.64     20.58 <
  13  10  12     72.56     66.28     26.61 <
  14   0   0    573.88    687.73     34.62 o
  14   0   2   1453.70   1489.68     32.40 o
  14   0   4   2109.38   2140.45     36.35 o
  14   0   6     33.38     24.64     14.05 <
  14   0   8    183.60    184.44     16.88 o
  14   0  10     15.84     -2.09     14.91 <
  14   0  12   1334.70   1268.89     32.03 o
  14   0  14    231.48    225.96     18.85 o
  14   0  16    873.76    880.30     27.23 o
  14   0  18   1205.93   1191.89     32.77 o
  14   0  20    558.79    527.44     25.87 o
  14   0  22    936.16    910.86     30.80 o
  14   0  24      3.53     -0.74     20.33 <
  14   0  26     19.94      6.78     22.30 <
  14   0  28     91.93     55.20     24.52 <
  14   0  30     53.01     17.25     27.72 <
  14   1   0    391.83    350.64     19.59 o
  14   1   1    251.60    249.24     12.32 o
  14   1   2    252.99    284.48     12.32 o
  14   1   3      0.59     -8.01      9.73 <
  14   1   4     48.57     40.17      9.98 o
  14   1   5     66.29     74.79     10.35 o
  14   1   6    358.07    381.44     12.94 o
  14   1   7   1240.95   1275.42     21.93 o
  14   1   8    815.62    803.91     18.36 o
  14   1   9     95.05     95.11     11.58 o
  14   1  10    345.45    362.59     14.29 o
  14   1  11      8.90      4.93     11.09 <
  14   1  12    360.93    371.96     14.05 o
  14   1  13    104.15     98.07     12.32 o
  14   1  14   1283.29   1268.28     25.13 o
  14   1  15    124.08    136.14     13.43 o
  14   1  16    136.95    153.64     13.92 o
  14   1  17   1300.27   1301.42     25.26 o
  14   1  18      1.20    -11.09     12.57 <
  14   1  19     57.60     46.33     13.43 o
  14   1  20    429.96    428.14     17.00 o
  14   1  21      3.21    -11.46     13.92 <
  14   1  22    389.48    406.08     17.99 o
  14   1  23     14.84      9.24     15.03 <
  14   1  24    595.68    623.30     21.07 o
  14   1  25     83.78     72.08     16.39 o
  14   1  26     53.86     43.25     16.76 <
  14   1  27     86.81     73.43     17.86 o
  14   1  28      6.31      1.72     17.50 <
  14   1  29    130.54    114.95     19.22 o
  14   1  30      1.63    -24.03     49.28 <
  14   2   0    385.27    350.64     17.99 o
  14   2   1   1053.09   1070.29     19.10 o
  14   2   2      5.28      8.99     10.10 <
  14   2   3   2449.15   2530.15     27.11 o
  14   2   4     23.01     26.37     10.35 <
  14   2   5   1667.03   1698.39     24.52 o
  14   2   6     28.50     32.28     10.72 o
  14   2   7    172.07    181.60     12.07 o
  14   2   8    216.55    207.35     13.31 o
  14   2   9    105.93    116.43     12.69 o
  14   2  10     89.12    108.54     12.69 o
  14   2  11   1415.19   1408.61     26.37 o
  14   2  12    112.39    127.64     12.57 o
  14   2  13      1.25     -4.93     11.46 <
  14   2  14     11.39     26.74     12.07 <
  14   2  15   1512.31   1555.35     26.86 o
  14   2  16     27.73     39.06     13.68 <
  14   2  17   1104.11   1069.67     22.79 o
  14   2  18     66.53     59.51     13.43 o
  14   2  19   1312.73   1296.86     26.12 o
  14   2  20     95.46     85.01     15.28 o
  14   2  21    209.65    188.38     16.26 o
  14   2  22     24.61     -5.05     14.78 <
  14   2  23    549.21    519.07     20.58 o
  14   2  24      1.59     -3.45     15.77 <
  14   2  25    253.74    251.34     18.85 o
  14   2  26     22.10     44.97     16.51 <
  14   2  27     95.75     78.61     17.25 o
  14   2  28      4.94      1.23     17.62 <
  14   2  29     38.67     11.33     18.60 <
  14   3   0    430.48    466.83     18.11 o
  14   3   1    370.01    379.84     12.32 o
  14   3   2    960.75    957.55     17.99 o
  14   3   3      7.78     -2.59     10.10 <
  14   3   4     23.13     23.90     10.47 <
  14   3   5   1674.01   1718.84     24.76 o
  14   3   6    432.01    455.61     14.29 o
  14   3   7      2.84     11.58     10.72 <
  14   3   8    528.08    525.72     16.26 o
  14   3   9   3453.51   3513.20     37.58 o
  14   3  10    135.42    143.53     13.06 o
  14   3  11    701.55    694.02     18.36 o
  14   3  12    578.36    530.65     17.37 o
  14   3  13   1623.43   1650.83     29.45 o
  14   3  14    137.35    127.64     13.43 o
  14   3  15    196.54    223.37     15.03 o
  14   3  16     17.26     30.31     13.06 <
  14   3  17   1843.01   1926.07     31.42 o
  14   3  18     37.56     53.35     14.41 o
  14   3  19    180.44    192.94     16.02 o
  14   3  20    267.38    255.28     16.88 o
  14   3  21    134.04    122.96     15.77 o
  14   3  22      4.99    -15.15     14.54 <
  14   3  23    267.11    274.75     18.48 o
  14   3  24      3.69    -16.14     15.77 <
  14   3  25    325.17    341.65     19.96 o
  14   3  26    242.63    248.01     19.96 o
  14   3  27    404.42    404.24     22.05 o
  14   3  28      3.20      2.83     18.23 <
  14   4   0   1105.75   1054.64     28.34 o
  14   4   1      0.03     19.47     10.84 <
  14   4   2   2500.00   2533.84     29.57 o
  14   4   3    130.95    163.37     11.95 o
  14   4   4   1908.69   2000.61     26.49 o
  14   4   5     38.38     62.34     11.21 o
  14   4   6    409.99    396.11     13.92 o
  14   4   7     10.83      8.87     11.21 <
  14   4   8      1.20    -12.81     11.46 <
  14   4   9    210.51    183.33     13.80 o
  14   4  10     10.78     -3.94     12.07 <
  14   4  11    126.09    130.48     13.43 o
  14   4  12    409.06    466.58     16.63 o
  14   4  13    982.78    950.28     20.94 o
  14   4  14    273.06    309.37     15.89 o
  14   4  15     14.82     16.76     13.92 <
  14   4  16    843.21    851.47     21.81 o
  14   4  17    100.94    128.01     15.89 o
  14   4  18   2005.38   2000.98     36.35 o
  14   4  19    242.92    230.89     17.50 o
  14   4  20    306.86    322.92     18.23 o
  14   4  21     39.60     19.84     15.28 <
  14   4  22    694.96    709.29     22.42 o
  14   4  23    274.99    260.33     19.10 o
  14   4  24     44.47     20.45     17.00 <
  14   4  25     14.44     -6.90     17.00 <
  14   4  26    169.48    174.21     19.84 o
  14   4  27     38.97     54.95     19.71 <
  14   5   0   2076.70   2097.08     42.75 o
  14   5   1    732.03    791.47     18.73 o
  14   5   2    275.77    296.92     14.17 o
  14   5   3    791.40    840.88     18.97 o
  14   5   4    163.67    193.19     13.18 o
  14   5   5    125.16    134.54     12.69 o
  14   5   6     23.75     26.61     11.70 <
  14   5   7   1199.65   1226.76     23.16 o
  14   5   8    346.14    329.58     14.78 o
  14   5   9      7.17      5.42     13.06 <
  14   5  10    142.85    177.54     14.78 o
  14   5  11     26.22     45.22     13.92 o
  14   5  12   2424.85   2424.81     34.25 o
  14   5  13    816.86    859.23     22.18 o
  14   5  14    396.93    442.80     19.22 o
  14   5  15    725.79    783.71     22.79 o
  14   5  16    833.23    803.18     22.42 o
  14   5  17     43.56     43.61     17.62 <
  14   5  18     10.85      2.59     16.76 <
  14   5  19    999.39   1013.86     28.34 o
  14   5  20    231.81    244.07     19.71 o
  14   5  21     56.55     67.52     18.23 o
  14   5  22    345.48    349.41     22.30 o
  14   5  23     42.96     32.16     19.10 <
  14   5  24    272.19    288.92     22.42 o
  14   5  25    333.75    329.33     23.16 o
  14   5  26     80.73     87.23     21.19 o
  14   6   0      1.80      8.99     17.74 <
  14   6   1   1104.59   1063.14     21.81 o
  14   6   2    211.22    251.09     14.41 o
  14   6   3    625.03    648.31     17.62 o
  14   6   4      7.60     15.65     12.44 <
  14   6   5     28.45     30.31     12.69 <
  14   6   6      9.93    -13.80     12.32 <
  14   6   7    146.57    160.54     14.29 o
  14   6   8    100.05     93.14     14.29 o
  14   6   9      2.24      4.19     14.05 <
  14   6  10      0.09     23.04     14.91 <
  14   6  11     24.78     18.85     14.66 <
  14   6  12    445.31    444.16     19.59 o
  14   6  13    437.31    461.53     19.96 o
  14   6  14      1.17      9.73     15.65 <
  14   6  15    310.75    316.14     19.22 o
  14   6  16    391.22    401.28     19.96 o
  14   6  17    841.13    853.81     24.76 o
  14   6  18     72.14     75.52     18.48 o
  14   6  19    306.90    334.01     21.56 o
  14   6  20      3.22      1.60     18.73 <
  14   6  21    200.19    205.01     21.19 o
  14   6  22     33.28     47.68     20.58 <
  14   6  23    340.40    331.30     23.41 o
  14   6  24    213.03    208.83     22.55 o
  14   7   0     99.65    123.94     20.58 o
  14   7   1    218.45    246.16     15.65 o
  14   7   2    447.73    448.59     18.11 o
  14   7   3    101.11     98.19     14.41 o
  14   7   4   1343.38   1333.45     26.74 o
  14   7   5    122.61    133.68     15.03 o
  14   7   6    173.03    164.97     15.77 o
  14   7   7    103.15    105.46     15.15 o
  14   7   8    227.44    219.80     17.00 o
  14   7   9    109.14    123.33     16.14 o
  14   7  10    792.93    759.44     23.04 o
  14   7  11    192.99    236.55     17.86 o
  14   7  12    349.73    396.72     19.10 o
  14   7  13    388.07    395.37     19.96 o
  14   7  14    211.51    222.63     18.36 o
  14   7  15    364.39    352.49     19.96 o
  14   7  16     14.30     19.34     16.63 <
  14   7  17      0.44     -3.20     16.88 <
  14   7  18    429.14    460.67     23.04 o
  14   7  19     38.50     28.21     18.60 <
  14   7  20    104.13    114.95     20.58 o
  14   7  21    151.24    158.32     21.56 o
  14   7  22    607.07    740.83    124.19 o
  14   8   0     97.55     62.10     22.55 <
  14   8   1    105.67    121.48     16.39 o
  14   8   2    698.24    695.25     21.56 o
  14   8   3     41.11     55.94     15.89 o
  14   8   4    146.65    111.87     17.13 o
  14   8   5     25.31      9.73     16.26 <
  14   8   6    335.79    343.62     19.10 o
  14   8   7    107.70    139.35     17.37 o
  14   8   8      2.34     -0.12     17.00 <
  14   8   9    202.96    201.56     18.23 o
  14   8  10    215.95    219.43     18.85 o
  14   8  11      0.42      8.75     16.88 <
  14   8  12    160.86    182.84     18.36 o
  14   8  13      2.10     10.72     17.13 <
  14   8  14    418.08    374.55     20.82 o
  14   8  15      0.82     13.06     17.74 <
  14   8  16    318.27    311.96     20.94 o
  14   8  17    150.54    217.33     20.58 o
  14   8  18    561.50    602.60     25.26 o
  14   9   0    361.81    315.90     27.23 o
  14   9   1      1.31     -5.79     16.14 <
  14   9   2     51.84     38.19     17.50 <
  14   9   3    236.85    232.98     20.21 o
  14   9   4     59.97     47.19     17.62 <
  14   9   5      6.09    -12.20     17.13 <
  14   9   6    106.05     79.59     17.99 o
  14   9   7    672.60    670.24     26.37 o
  14   9   8     58.52     73.18     19.84 o
  14   9   9    719.73    768.55     28.09 o
  14   9  10      4.42     37.45     20.21 <
  14   9  11     77.07     84.03     20.94 o
  14   9  12     25.07     27.97     19.59 <
  14   9  13     61.66     57.54     20.33 <
  14   9  14      2.43     44.11     41.15 <
  14  10   0    126.35    112.49     27.72 o
  14  10   1    818.02    871.80     26.37 o
  14  10   2     26.42     26.12     18.73 <
  14  10   3    189.54    166.08     21.81 o
  14  10   4      1.43     -8.01     18.60 <
  14  10   5    131.81    126.53     21.44 o
  14  10   6     19.95    -41.64     97.09 <
  15   0   2     51.95     49.04     16.51 <
  15   0   4    339.26    379.84     18.97 o
  15   0   6    217.93    224.73     18.60 o
  15   0   8    490.98    504.77     22.30 o
  15   0  10   1296.77   1254.85     33.64 o
  15   0  12   1135.02   1096.16     34.25 o
  15   0  14    540.76    587.94     24.27 o
  15   0  16   1759.82   1838.96     44.85 o
  15   0  18    404.30    357.91     25.75 o
  15   0  20     38.09     29.57     21.56 <
  15   0  22     21.19     35.61     22.92 <
  15   0  24     27.85     15.52     23.16 <
  15   0  26     38.08     -1.48     25.63 <
  15   0  28    951.63    953.98    121.36 o
  15   1   1    196.89    189.00     12.94 o
  15   1   2     16.71      9.98     11.33 <
  15   1   3    120.68    119.02     12.07 o
  15   1   4      3.17    -16.88     10.84 <
  15   1   5      8.58     12.57     11.33 <
  15   1   6   2161.41   2179.87     29.20 o
  15   1   7     14.94     23.53     11.21 <
  15   1   8    340.64    356.56     14.29 o
  15   1   9   1562.51   1543.39     25.75 o
  15   1  10     29.39     24.64     11.95 <
  15   1  11    170.06    133.68     13.43 o
  15   1  12     32.74     22.67     12.69 <
  15   1  13    294.65    297.30     15.65 o
  15   1  14     15.34     13.43     12.94 <
  15   1  15     34.37     41.15     14.17 <
  15   1  16    916.28    907.65     22.67 o
  15   1  17    199.93    186.04     16.51 o
  15   1  18    211.35    201.44     17.62 o
  15   1  19    536.62    523.38     21.07 o
  15   1  20     28.54     21.93     16.39 <
  15   1  21     18.98     21.07     15.89 <
  15   1  22    125.34    125.05     17.74 o
  15   1  23      5.23     12.44     17.37 <
  15   1  24     30.11     29.94     17.99 <
  15   1  25    532.16    469.78     23.16 o
  15   1  26     61.69     59.38     19.96 <
  15   1  27     33.25     13.18     19.84 <
  15   2   1      1.50     -8.99      9.98 <
  15   2   2     56.97     53.84     10.72 o
  15   2   3   1096.05   1120.31     21.19 o
  15   2   4     17.85     15.03     10.60 <
  15   2   5    229.52    226.82     13.06 o
  15   2   6     48.06     25.75     11.46 <
  15   2   7    297.04    302.47     13.68 o
  15   2   8     73.49     74.54     12.32 o
  15   2   9   2317.60   2361.60     32.40 o
  15   2  10     12.41     14.17     12.44 <
  15   2  11    910.67    881.41     20.70 o
  15   2  12     45.60     37.08     12.94 <
  15   2  13   2797.12   2893.60     37.21 o
  15   2  14      2.39      5.79     13.92 <
  15   2  15    399.87    407.93     18.36 o
  15   2  16      1.13    -15.89     14.29 <
  15   2  17     40.77     34.62     15.65 <
  15   2  18    145.43    132.45     16.88 o
  15   2  19     65.02     83.90     16.88 o
  15   2  20     14.56      2.71     15.89 <
  15   2  21    642.39    615.29     22.79 o
  15   2  22      0.21     -7.52     16.63 <
  15   2  23      6.10      3.08     17.00 <
  15   2  24    105.47    103.12     18.73 o
  15   2  25    243.72    247.77     20.70 o
  15   2  26      9.06     21.19     18.48 <
  15   2  27    784.28    767.57     29.82 o
  15   3   1    147.93    131.21     11.95 o
  15   3   2      0.49    -14.41     10.84 <
  15   3   3   1201.52   1146.55     21.56 o
  15   3   4    363.67    372.08     14.41 o
  15   3   5     81.34     70.47     12.32 o
  15   3   6    159.64    160.91     13.18 o
  15   3   7     19.15     25.01     11.95 <
  15   3   8    178.11    185.05     13.43 o
  15   3   9   1000.66    983.55     22.05 o
  15   3  10      6.74      4.56     12.69 <
  15   3  11   1015.67   1024.82     22.55 o
  15   3  12     29.20     33.14     13.31 <
  15   3  13    115.83    133.55     14.54 o
  15   3  14    408.35    383.91     17.74 o
  15   3  15    248.69    224.85     17.37 o
  15   3  16    361.44    351.51     18.85 o
  15   3  17    542.99    594.22     21.07 o
  15   3  18      0.15    -14.91     15.15 <
  15   3  19      5.98      5.79     15.28 <
  15   3  20     60.28     38.44     15.65 <
  15   3  21    171.05    174.71     17.37 o
  15   3  22      1.03      0.86     16.76 <
  15   3  23    617.39    614.43     23.53 o
  15   3  24    363.11    398.82     22.42 o
  15   3  25    526.90    536.93     24.39 o
  15   3  26      5.01    -23.16     18.97 <
  15   4   1    374.79    372.20     14.78 o
  15   4   2    202.56    187.40     13.31 o
  15   4   3     12.57      3.20     11.46 <
  15   4   4     38.72     48.67     12.32 o
  15   4   5    551.90    551.71     16.63 o
  15   4   6    947.13    972.21     21.68 o
  15   4   7    657.16    649.66     18.73 o
  15   4   8    869.14    925.15     21.81 o
  15   4   9    169.12    178.28     15.03 o
  15   4  10   1298.90   1294.40     27.84 o
  15   4  11    331.84    419.39     18.48 o
  15   4  12   2023.86   2050.75     34.37 o
  15   4  13    532.48    515.86     19.84 o
  15   4  14    292.40    307.27     18.73 o
  15   4  15    341.46    381.32     19.71 o
  15   4  16    905.04    993.41     26.00 o
  15   4  17    499.33    490.97     21.56 o
  15   4  18    122.37    126.29     18.85 o
  15   4  19    142.47    154.25     18.60 o
  15   4  20     19.74      6.78     16.76 <
  15   4  21      5.93     14.91     17.74 <
  15   4  22     45.51     15.15     18.73 <
  15   4  23     84.19     73.43     19.59 o
  15   4  24    724.25    766.71     27.23 o
  15   4  25      0.54     -3.08     19.84 <
  15   5   1     18.20      5.91     12.44 <
  15   5   2    331.30    307.27     15.15 o
  15   5   3     42.28     36.84     12.57 <
  15   5   4    122.76    124.81     13.43 o
  15   5   5     78.25     87.11     13.06 o
  15   5   6   1298.86   1296.61     25.38 o
  15   5   7    290.79    291.50     15.40 o
  15   5   8     14.66     42.63     14.41 <
  15   5   9     31.17     58.77     14.54 o
  15   5  10   1055.12   1049.46     24.52 o
  15   5  11    397.31    432.20     18.23 o
  15   5  12     80.65     76.63     15.40 o
  15   5  13    202.17    215.24     17.50 o
  15   5  14   1144.53   1165.52     27.97 o
  15   5  15     13.50     42.63     16.88 <
  15   5  16     36.00      5.91     17.86 <
  15   5  17     68.96     47.19     18.85 <
  15   5  18     35.61     32.03     18.85 <
  15   5  19    585.17    602.60     25.50 o
  15   5  20    193.78    206.86     22.05 o
  15   5  21    242.39    205.75     22.30 o
  15   5  22     18.62     11.09     20.33 <
  15   5  23     55.27     32.40     21.07 <
  15   6   1      5.39      3.57     13.31 <
  15   6   2      8.04      1.97     13.43 <
  15   6   3    268.45    254.42     15.15 o
  15   6   4    288.72    272.53     15.28 o
  15   6   5    822.86    872.91     20.58 o
  15   6   6     61.29     93.14     15.15 o
  15   6   7    452.14    476.31     18.85 o
  15   6   8   1014.37   1027.66     24.39 o
  15   6   9    254.77    282.02     17.99 o
  15   6  10    212.22    213.15     16.88 o
  15   6  11    530.73    601.24     20.82 o
  15   6  12    216.18    235.32     17.86 o
  15   6  13    296.75    304.32     19.10 o
  15   6  14    237.77    273.64     19.10 o
  15   6  15    620.69    639.31     22.79 o
  15   6  16    166.81    189.86     18.73 o
  15   6  17     18.88     42.38     18.60 <
  15   6  18    567.77    604.94     26.12 o
  15   6  19     28.22     27.11     19.84 <
  15   6  20     71.80     80.58     19.96 o
  15   6  21     70.99     40.04     22.05 <
  15   7   1     69.75     91.42     15.65 o
  15   7   2      0.03     -5.30     14.41 <
  15   7   3    468.98    441.94     18.85 o
  15   7   4    877.61    908.02     23.66 o
  15   7   5      0.02     25.50     15.15 <
  15   7   6    505.34    502.31     20.45 o
  15   7   7    377.11    399.06     18.85 o
  15   7   8    858.21    877.59     24.52 o
  15   7   9     16.42     36.59     15.77 <
  15   7  10    274.68    284.48     18.97 o
  15   7  11    386.21    405.71     20.45 o
  15   7  12      2.08      7.52     16.39 <
  15   7  13    130.29    171.99     18.36 o
  15   7  14      7.19      6.78     16.88 <
  15   7  15    222.64    237.17     20.08 o
  15   7  16    330.62    368.02     21.93 o
  15   7  17    317.92    283.50     21.31 o
  15   7  18     35.72     26.49     19.34 <
  15   7  19      4.89     63.20     92.53 <
  15   8   1     34.42     50.51     16.39 o
  15   8   2      0.06      1.36     16.26 <
  15   8   3     62.56     71.46     17.13 o
  15   8   4    325.38    336.23     20.08 o
  15   8   5     34.03      6.28     17.13 <
  15   8   6    366.19    377.26     21.44 o
  15   8   7    472.01    483.46     23.78 o
  15   8   8    788.62    784.20     26.98 o
  15   8   9     36.99     77.74     19.10 o
  15   8  10    442.92    481.98     24.03 o
  15   8  11      0.78    -12.94     17.86 <
  15   8  12    252.26    285.96     20.94 o
  15   8  13     42.63     55.20     18.48 <
  15   8  14   1077.40   1156.16     30.68 o
  15   8  15     53.79     31.66     78.48 <
  15   9   1    176.59    171.62     19.59 o
  15   9   2      0.00    -25.87     18.11 <
  15   9   3    260.76    260.09     21.44 o
  15   9   4      5.03     11.21     19.22 <
  15   9   5    458.16    417.17     24.03 o
  15   9   6     76.46     76.26     21.31 o
  15   9   7     30.06     27.11     20.33 <
  15   9   8      0.06     28.21     21.19 <
  15   9   9    101.36    145.51    104.72 <
  16   0   0     75.80     73.92     26.49 <
  16   0   2   3155.39   3183.87     51.75 o
  16   0   4    443.02    397.95     21.31 o
  16   0   6    367.39    301.36     21.81 o
  16   0   8     17.57     22.18     16.76 <
  16   0  10    658.22    600.01     25.63 o
  16   0  12    337.43    357.05     21.81 o
  16   0  14    657.44    686.75     28.83 o
  16   0  16    324.22    320.58     26.86 o
  16   0  18    328.96    366.66     28.21 o
  16   0  20   2149.28   2084.39     54.09 o
  16   0  22     48.63     37.70     25.01 <
  16   0  24    733.36    763.26     41.03 o
  16   1   0    506.48    526.70     22.55 o
  16   1   1      2.47    -12.44     11.33 <
  16   1   2      0.42     -2.96     11.95 <
  16   1   3     40.53     -6.28     12.20 <
  16   1   4    138.41    159.06     13.55 o
  16   1   5     18.60     -9.24     12.32 <
  16   1   6     59.50     64.19     13.06 o
  16   1   7    924.67    942.28     23.04 o
  16   1   8    393.24    375.65     16.51 o
  16   1   9    917.90    913.32     21.31 o
  16   1  10    447.11    462.27     17.13 o
  16   1  11      9.72     -9.24     12.44 <
  16   1  12     10.77     -4.31     12.94 <
  16   1  13      0.00    -22.79     12.81 <
  16   1  14      5.00      0.49     13.80 <
  16   1  15      0.75    -21.56     14.29 <
  16   1  16     52.04     32.28     15.28 <
  16   1  17    167.41    161.52     17.37 o
  16   1  18    225.33    229.04     18.73 o
  16   1  19     53.84     36.59     16.76 <
  16   1  20      1.65     -9.24     16.63 <
  16   1  21    101.33    111.87     18.85 o
  16   1  22     14.20     -2.96     17.62 <
  16   1  23     65.43     35.85     18.60 <
  16   1  24     24.79      6.78     18.60 <
  16   1  25     91.98    104.11     20.94 o
  16   2   0    508.45    585.72     24.52 o
  16   2   1   1758.48   1841.18     28.09 o
  16   2   2    122.77    105.22     12.69 o
  16   2   3    304.72    310.97     14.91 o
  16   2   4      3.01     14.29     11.83 <
  16   2   5   4127.00   4198.35     42.51 o
  16   2   6      9.93     39.92     12.20 o
  16   2   7    577.89    582.89     17.13 o
  16   2   8      2.15      7.52     12.32 <
  16   2   9      2.76    -12.69     12.20 <
  16   2  10    584.81    581.65     18.60 o
  16   2  11      0.45     -9.86     13.18 <
  16   2  12      3.92     -9.61     13.68 <
  16   2  13    165.48    157.09     16.14 o
  16   2  14    127.27     94.62     15.40 o
  16   2  15    104.34    102.88     16.26 o
  16   2  16    133.92    129.74     16.76 o
  16   2  17    907.37    989.71     25.38 o
  16   2  18      9.06      5.17     15.77 <
  16   2  19    139.84    122.34     17.25 o
  16   2  20     12.19      9.73     17.00 <
  16   2  21    933.60    937.47     27.11 o
  16   2  22    241.95    244.44     20.21 o
  16   2  23    622.36    602.10     24.39 o
  16   2  24     82.78     69.98     20.08 o
  16   3   0      1.40    -14.78     17.25 <
  16   3   1    532.24    485.80     17.50 o
  16   3   2    301.84    300.38     15.28 o
  16   3   3     62.88     61.97     12.94 o
  16   3   4     14.53     10.84     12.81 <
  16   3   5    114.52    111.62     14.41 o
  16   3   6      6.61    -13.06     13.06 <
  16   3   7    124.63    117.29     14.17 o
  16   3   8     78.20     77.13     14.29 o
  16   3   9     19.92      8.01     14.29 <
  16   3  10      0.30     -3.82     14.41 <
  16   3  11    430.35    418.04     18.97 o
  16   3  12    112.10    107.31     15.89 o
  16   3  13      0.73    -13.80     16.63 <
  16   3  14      5.41     -8.75     16.14 <
  16   3  15    576.36    553.93     22.18 o
  16   3  16     57.92     51.25     17.50 <
  16   3  17     75.57     74.66     17.74 o
  16   3  18    257.01    229.16     19.59 o
  16   3  19    125.25    129.49     18.11 o
  16   3  20    163.15    148.46     19.34 o
  16   3  21     21.79      0.49     18.60 <
  16   3  22     12.32    -12.07     18.48 <
  16   3  23    320.57    303.70     23.04 o
  16   3  24      2.44     98.44     57.41 <
  16   4   0    574.88    589.66     24.76 o
  16   4   1     72.83     58.89     13.68 o
  16   4   2   2015.55   2027.10     32.03 o
  16   4   3   1080.62   1157.39     23.41 o
  16   4   4   1009.81   1033.82     23.16 o
  16   4   5    166.86    179.26     15.15 o
  16   4   6    494.97    541.73     18.48 o
  16   4   7    512.88    543.09     18.97 o
  16   4   8     23.98     38.44     14.17 <
  16   4   9    325.74    345.59     17.86 o
  16   4  10    696.12    715.58     22.67 o
  16   4  11    548.45    549.50     21.19 o
  16   4  12     15.04      1.72     16.39 <
  16   4  13    154.33    133.43     18.11 o
  16   4  14    491.72    601.49     24.39 o
  16   4  15   1146.43   1065.73     30.68 o
  16   4  16    185.75    186.04     21.19 o
  16   4  17     74.12     66.90     19.96 o
  16   4  18     43.49     25.13     18.60 <
  16   4  19    215.01    218.07     21.81 o
  16   4  20    765.76    764.61     28.83 o
  16   4  21     10.01      6.78     21.93 <
  16   4  22     85.60     61.48     21.56 <
  16   5   0     20.49     10.47     19.22 <
  16   5   1     40.00     35.98     13.68 <
  16   5   2     42.42     36.47     13.43 <
  16   5   3     51.86     47.93     14.41 o
  16   5   4      2.21    -18.11     13.92 <
  16   5   5    100.68    100.17     14.78 o
  16   5   6     20.85      4.93     14.29 <
  16   5   7      6.90     -6.78     15.15 <
  16   5   8     35.99     58.40     15.52 o
  16   5   9    557.95    552.70     20.45 o
  16   5  10      6.83      6.90     15.65 <
  16   5  11     73.73     87.97     17.37 o
  16   5  12    105.21    102.51     17.74 o
  16   5  13     78.10     88.95     17.74 o
  16   5  14    222.25    200.46     20.58 o
  16   5  15     11.30      4.56     18.60 <
  16   5  16     22.65     38.69     18.85 <
  16   5  17     70.69     59.75     20.70 <
  16   5  18    200.33    170.02     22.42 o
  16   5  19     23.47     28.46     20.70 <
  16   5  20     17.48      5.67     21.07 <
  16   6   0   1095.93   1087.41     34.37 o
  16   6   1   1204.11   1137.93     24.89 o
  16   6   2     79.66     97.09     14.91 o
  16   6   3    839.83    930.45     23.90 o
  16   6   4    466.09    479.39     19.22 o
  16   6   5    173.15    185.67     17.25 o
  16   6   6    429.10    449.45     19.96 o
  16   6   7    387.72    393.89     20.08 o
  16   6   8    162.74    167.19     17.50 o
  16   6   9     70.94     61.97     16.51 o
  16   6  10   1059.85   1108.36     28.58 o
  16   6  11    109.70    109.78     17.99 o
  16   6  12    330.89    390.93     21.31 o
  16   6  13    344.69    368.02     21.56 o
  16   6  14    164.97    177.79     20.58 o
  16   6  15     71.81     80.58     19.71 o
  16   6  16    219.09    199.10     22.18 o
  16   6  17    189.14    223.62     22.55 o
  16   6  18     81.69     67.76     21.07 o
  16   7   0      5.26     -1.97     21.93 <
  16   7   1    135.23    120.86     16.88 o
  16   7   2     27.53     26.12     16.51 <
  16   7   3    235.71    227.56     18.97 o
  16   7   4     39.24     21.19     16.51 <
  16   7   5      2.19     -0.62     16.14 <
  16   7   6     15.44      2.59     16.39 <
  16   7   7     57.20     85.63     18.97 o
  16   7   8      1.31     -9.36     17.62 <
  16   7   9     56.21     43.00     18.23 <
  16   7  10     73.00     62.47     18.60 o
  16   7  11    233.26    271.17     20.08 o
  16   7  12      4.69     11.95     17.99 <
  16   7  13    357.30    339.68     21.93 o
  16   7  14     91.34     89.20     20.08 o
  16   7  15     61.88    102.63     97.09 <
  16   8   0   1574.65   1580.60     54.33 o
  16   8   1    225.19    214.75     19.47 o
  16   8   2    280.83    312.08     22.18 o
  16   8   3    218.29    208.83     20.94 o
  16   8   4    147.26    125.79     20.08 o
  16   8   5      3.29    -24.64     18.48 <
  16   8   6    176.39    171.38     21.19 o
  16   8   7    421.66    414.34     24.64 o
  16   8   8     61.02     38.69     21.19 <
  16   8   9      3.89    -15.40     20.82 <
  17   0   2   1284.53   1278.13     39.06 o
  17   0   4     90.39     69.12     19.84 o
  17   0   6   5124.59   5221.82     81.93 o
  17   0   8    171.27    128.87     21.19 o
  17   0  10   1325.40   1303.51     42.75 o
  17   0  12   2658.74   2729.00     58.40 o
  17   0  14    362.78    398.57     27.23 o
  17   0  16   1051.53   1025.07     37.45 o
  17   0  18    439.30    469.91     32.40 o
  17   0  20    195.63    175.69     29.32 o
  17   0  22    201.32    190.97     32.53 o
  17   1   1    245.81    215.86     17.25 o
  17   1   2     24.38      5.54     13.80 <
  17   1   3     34.87     17.86     13.92 <
  17   1   4      4.06    -16.63     13.68 <
  17   1   5    730.47    671.59     20.21 o
  17   1   6    271.72    264.89     16.02 o
  17   1   7     48.82     49.53     14.17 o
  17   1   8    709.22    679.72     20.94 o
  17   1   9     18.66     -6.78     13.18 <
  17   1  10      0.02    -19.71     13.06 <
  17   1  11     35.88     13.92     13.92 <
  17   1  12     21.27     20.94     14.05 <
  17   1  13      2.87     -9.98     14.17 <
  17   1  14     19.27      6.28     15.52 <
  17   1  15      9.03      0.62     15.89 <
  17   1  16    294.48    293.97     19.59 o
  17   1  17     10.09     -1.60     16.51 <
  17   1  18     14.12     -0.99     17.00 <
  17   1  19      1.10     -1.36     17.62 <
  17   1  20    160.04    136.26     20.21 o
  17   1  21      0.11    -25.87     17.99 <
  17   1  22     26.02     -0.37     18.73 <
  17   2   1    325.79    316.39     17.13 o
  17   2   2     31.15     35.36     14.91 <
  17   2   3    668.69    681.20     21.44 o
  17   2   4   1406.74   1450.99     32.16 o
  17   2   5    188.66    190.60     16.26 o
  17   2   6     22.39     10.72     13.43 <
  17   2   7    476.60    463.25     18.11 o
  17   2   8    379.95    373.93     17.62 o
  17   2   9   2831.73   2852.58     38.32 o
  17   2  10     63.96     81.44     14.29 o
  17   2  11    234.48    217.09     17.13 o
  17   2  12     71.61     64.19     16.51 o
  17   2  13    913.45    956.32     26.49 o
  17   2  14    563.25    554.42     22.18 o
  17   2  15     97.00     74.66     16.51 o
  17   2  16     24.25    -19.59     15.89 <
  17   2  17     28.29     -2.34     16.51 <
  17   2  18      6.74    -21.44     16.76 <
  17   2  19    132.65    130.35     20.33 o
  17   2  20    118.57    106.57     19.84 o
  17   2  21    663.07    671.59     26.37 o
  17   3   1    436.27    391.18     19.34 o
  17   3   2    119.57     84.77     15.65 o
  17   3   3     38.58     32.90     15.52 <
  17   3   4     17.75     -1.23     15.15 <
  17   3   5    172.72    180.50     17.00 o
  17   3   6    388.10    382.55     17.86 o
  17   3   7      8.19      1.72     14.66 <
  17   3   8    123.27    122.10     16.76 o
  17   3   9    419.57    412.74     20.08 o
  17   3  10    467.27    476.56     20.94 o
  17   3  11      0.63    -17.25     16.14 <
  17   3  12    131.80    132.45     18.11 o
  17   3  13     58.91     42.01     18.11 <
  17   3  14      4.16     -9.98     17.62 <
  17   3  15    173.38    139.47     18.73 o
  17   3  16      0.02     -5.79     17.74 <
  17   3  17    557.08    536.19     24.27 o
  17   3  18     40.51     25.26     18.73 <
  17   3  19    378.47    347.07     22.92 o
  17   3  20    173.94    143.04     21.56 o
  17   4   1    924.07    932.91     24.03 o
  17   4   2      6.86     -2.59     15.77 <
  17   4   3      1.56    -13.92     15.28 <
  17   4   4      6.16    -12.32     15.28 <
  17   4   5     40.80     22.42     15.03 <
  17   4   6    422.74    459.68     19.71 o
  17   4   7     11.09     -6.65     15.28 <
  17   4   8    513.01    549.37     20.94 o
  17   4   9     75.97    108.54     17.50 o
  17   4  10    843.28    820.05     25.87 o
  17   4  11    425.94    428.02     22.55 o
  17   4  12    694.49    704.61     27.11 o
  17   4  13    429.41    362.35     23.16 o
  17   4  14     88.86     87.48     20.21 o
  17   4  15    131.47     90.43     20.45 o
  17   4  16    228.00    232.12     22.67 o
  17   4  17     46.40     34.74     20.33 <
  17   4  18     46.63     34.62     20.58 <
  17   4  19     76.95     56.43     21.44 <
  17   5   1    191.99    182.10     17.62 o
  17   5   2    297.04    290.15     18.36 o
  17   5   3      1.36    -18.11     15.15 <
  17   5   4     50.56     39.43     16.26 <
  17   5   5    333.90    311.22     19.96 o
  17   5   6     82.08     50.02     16.26 o
  17   5   7     31.06     24.39     17.13 <
  17   5   8      3.23      1.72     16.51 <
  17   5   9      4.76      3.08     17.13 <
  17   5  10     60.92     38.44     18.23 <
  17   5  11    215.73    229.04     20.45 o
  17   5  12      7.61     -4.81     18.97 <
  17   5  13    352.38    308.26     23.41 o
  17   5  14      1.55    -12.07     19.96 <
  17   5  15    924.16    900.26     31.05 o
  17   5  16   1077.05   1009.91     32.16 o
  17   5  17    148.73    170.15     29.82 o
  17   6   1     23.90     18.97     16.88 <
  17   6   2    101.78    108.05     18.73 o
  17   6   3      3.31      5.42     17.50 <
  17   6   4    201.90    210.80     18.85 o
  17   6   5    480.10    496.52     21.56 o
  17   6   6     49.35     56.18     17.00 o
  17   6   7    468.30    467.44     22.05 o
  17   6   8    150.52    151.30     20.21 o
  17   6   9    937.27   1030.12     29.57 o
  17   6  10     19.96     41.27     18.73 <
  17   6  11    682.72    715.70     26.24 o
  17   6  12    353.15    420.50     24.76 o
  17   6  13   1061.20    977.51     30.92 o
  17   6  14    121.95    182.47     82.92 <
  17   7   1     47.78     40.41     20.45 <
  17   7   2     35.25     12.20     19.10 <
  17   7   3     94.56     78.11     20.21 o
  17   7   4    388.08    377.99     23.53 o
  17   7   5      4.37    -11.21     19.10 <
  17   7   6     78.57     46.08     20.33 <
  17   7   7      6.56      9.36     20.58 <
  17   7   8     17.63     15.15     19.34 <
  17   7   9    217.21    250.60     54.09 o
  18   0   0    484.57    442.92     41.03 o
  18   0   2    613.36    587.07     33.51 o
  18   0   4    161.13    147.60     24.64 o
  18   0   6     57.40     54.95     24.27 <
  18   0   8    492.06    376.15     30.06 o
  18   0  10     50.26     40.17     22.05 <
  18   0  12     23.26    -15.15     23.66 <
  18   0  14    430.44    445.76     33.64 o
  18   0  16    711.69    728.88     37.21 o
  18   0  18    222.81    243.08     32.53 o
  18   1   0     80.36     50.39     25.26 <
  18   1   1    113.14     84.64     17.13 o
  18   1   2    426.59    417.67     20.94 o
  18   1   3     15.83     -7.76     15.89 <
  18   1   4     87.22     72.08     16.02 o
  18   1   5   1877.06   1857.81     39.43 o
  18   1   6     49.62     52.12     16.63 o
  18   1   7    451.64    441.08     21.68 o
  18   1   8   1070.77   1042.93     29.69 o
  18   1   9    386.39    389.95     20.70 o
  18   1  10     26.98     21.81     16.14 <
  18   1  11      0.39    -18.23     15.89 <
  18   1  12    242.79    218.20     19.22 o
  18   1  13     10.37      2.34     17.62 <
  18   1  14    223.46    201.93     18.97 o
  18   1  15     12.87      0.99     17.00 <
  18   1  16    100.68     86.37     17.99 o
  18   1  17    188.04    160.78     20.21 o
  18   1  18     51.49     37.33     19.22 <
  18   2   0     47.03     33.27     24.03 <
  18   2   1    345.09    310.97     20.70 o
  18   2   2     70.74     22.55     17.99 <
  18   2   3    389.83    386.00     21.44 o
  18   2   4      0.85    -23.04     15.65 <
  18   2   5      0.12    -15.28     15.40 <
  18   2   6     18.19     26.49     17.00 <
  18   2   7    213.20    221.89     19.96 o
  18   2   8    158.88    124.93     18.73 o
  18   2   9    159.25    174.58     19.71 o
  18   2  10    184.40    164.97     19.71 o
  18   2  11     15.49      9.98     17.86 <
  18   2  12    153.41    148.71     19.22 o
  18   2  13     95.07     85.63     18.48 o
  18   2  14      0.13     -7.64     16.26 <
  18   2  15     61.66     42.63     17.13 <
  18   2  16      0.01      4.44     17.74 <
  18   2  17    781.89    746.38     26.74 o
  18   2  18    279.99    321.94     36.72 o
  18   3   0    156.08    120.25     27.35 o
  18   3   1     19.01     -5.54     17.86 <
  18   3   2     46.92     27.47     18.11 <
  18   3   3    688.08    671.47     24.76 o
  18   3   4      0.06    -15.89     17.13 <
  18   3   5    189.35    202.43     17.99 o
  18   3   6    224.42    261.32     19.96 o
  18   3   7    817.03    838.78     24.89 o
  18   3   8      2.20     -2.34     15.89 <
  18   3   9    120.43     79.34     17.25 o
  18   3  10     38.60     24.03     17.50 <
  18   3  11      1.03     -5.42     17.25 <
  18   3  12      3.89    -13.18     17.25 <
  18   3  13      2.39     -7.76     17.37 <
  18   3  14      1.86    -17.00     17.50 <
  18   3  15     11.00     -9.24     18.97 <
  18   3  16      2.39    -10.10     19.22 <
  18   3  17    597.26    710.90    121.11 o
  18   4   0    411.82    339.06     34.00 o
  18   4   1     37.44    -15.40     18.97 <
  18   4   2    182.76    125.05     20.08 o
  18   4   3      0.13    -16.63     17.50 <
  18   4   4    327.27    316.76     21.44 o
  18   4   5      0.15    -29.32     16.76 <
  18   4   6     29.64     37.08     17.37 <
  18   4   7     37.63     19.71     17.62 <
  18   4   8      0.27     -0.37     17.25 <
  18   4   9    259.30    246.04     21.31 o
  18   4  10    294.70    281.28     22.67 o
  18   4  11     59.04     39.55     19.84 <
  18   4  12    265.47    229.53     22.55 o
  18   4  13    277.53    234.83     23.04 o
  18   4  14    139.68    127.52     22.05 o
  18   4  15      0.12      9.36     88.95 <
  18   5   0    444.28    420.01     34.13 o
  18   5   1     33.37     11.09     19.10 <
  18   5   2    418.84    439.47     25.13 o
  18   5   3     77.03     62.83     19.10 o
  18   5   4      9.15    -17.00     18.11 <
  18   5   5    104.59     87.23     19.10 o
  18   5   6     18.22      3.70     18.36 <
  18   5   7    123.75    102.51     19.10 o
  18   5   8     87.42     51.75     18.48 <
  18   5   9    167.97    173.47     20.21 o
  18   5  10      1.98    -16.63     19.10 <
  18   5  11     15.58     -3.08     20.33 <
  18   5  12    155.41     70.72     74.05 <
  18   6   0    222.21    124.07     35.73 o
  18   6   1    424.13    373.19     26.12 o
  18   6   2     19.58     -9.12     21.07 <
  18   6   3    345.30    292.24     24.39 o
  18   6   4    115.32     92.77     21.44 o
  18   6   5    163.07    137.87     21.31 o
  18   6   6     36.89     35.24     19.96 <
  18   6   7     61.51    -60.62     69.98 <
  19   0   2     76.54     43.61     26.74 <
  19   0   4    871.95    808.72     45.46 o
  19   0   6    768.91    654.71     42.75 o
  19   0   8     53.87     38.93     28.71 <
  19   0  10    153.51     88.95     32.65 <
  19   0  12    226.41    165.46     38.07 o
  19   0  14    457.82    435.78     41.89 o
  19   1   1      4.34    -30.55     18.60 <
  19   1   2     25.31      3.45     19.22 <
  19   1   3    277.70    226.21     22.18 o
  19   1   4      0.02    -15.40     19.22 <
  19   1   5     58.67     30.68     20.45 <
  19   1   6   1002.47    932.05     32.65 o
  19   1   7    228.11    195.28     20.94 o
  19   1   8     55.63     24.52     19.10 <
  19   1   9    436.37    408.92     24.52 o
  19   1  10      0.63    -13.80     19.59 <
  19   1  11      4.97     -4.44     21.44 <
  19   1  12    311.88    304.81     25.01 o
  19   1  13    129.23    122.71     23.04 o
  19   1  14    332.64    299.02     53.35 o
  19   2   1     37.33      7.15     19.71 <
  19   2   2    338.98    319.10     23.16 o
  19   2   3      7.94    -17.00     18.97 <
  19   2   4     78.78     45.71     20.82 <
  19   2   5     15.88    -18.85     20.08 <
  19   2   6    107.26     70.47     21.56 o
  19   2   7    737.61    674.43     27.60 o
  19   2   8     90.94     90.06     19.84 o
  19   2   9    151.77    127.27     21.56 o
  19   2  10    307.49    264.77     23.53 o
  19   2  11    115.85     91.54     20.82 o
  19   2  12     75.96     59.38     21.56 <
  19   2  13      0.02      2.83     46.82 <
  19   3   1     12.55    -37.58     18.97 <
  19   3   2     16.01    -39.43     18.97 <
  19   3   3    757.84    739.36     28.71 o
  19   3   4      0.72     -8.62     18.73 <
  19   3   5     64.73     77.87     21.68 o
  19   3   6    232.16    210.80     24.27 o
  19   3   7     66.54     36.84     20.82 <
  19   3   8    192.47    191.46     23.66 o
  19   3   9    169.96    125.67     22.05 o
  19   3  10     60.68     37.08     20.45 <
  19   3  11    190.13    162.51     25.01 o
  19   4   1      2.64    -35.73     20.45 <
  19   4   2     12.81     -8.50     20.21 <
  19   4   3     16.89    -30.06     20.08 <
  19   4   4      2.82    -41.40     20.21 <
  19   4   5    186.97    145.88     22.30 o
  19   4   6     88.30     76.76     21.44 o
  19   4   7      5.56    -10.84     20.45 <
  19   4   8    150.61    157.58     51.01 o
  20   0   0    838.33    757.47     63.45 o
  20   0   2    250.68    190.97     39.55 o
  20   0   4      7.12    -22.42     32.53 <
  20   0   6    209.15    134.17     40.04 o
  20   1   0     19.88    -40.78     30.31 <
  20   1   1     41.42    -26.74     21.07 <
  20   1   2      0.06    -54.33     21.44 <
  20   1   3    331.20    256.76     27.84 o
  20   1   4    240.32    182.47     27.60 o
  20   1   5    786.80    738.49     35.85 o
  20   2   0    406.33    356.06     40.29 o
  20   2   1    260.14    196.14     35.36 o
  20   2   2     24.58    -46.82     31.91 <
